# Supplementary material for: Research trends in lipid-lowering therapies for coronary heart disease combined with hyperlipidemia: a bibliometric study and visual analysis
Source: Front Pharmacol. 2024 May 17;15:1393333. doi: 10.3389/fphar.2024.1393333 (PMC11140088; doi:10.3389/fphar.2024.1393333)
Supplement: Supplementary file 2 [file DataSheet1.ZIP]

Archive with 3 entries (2 files):
- literature information/savedrecs-续表.txt
- literature information/savedrecs.txt
- literature information/
