# Supplementary material for: Research trends in lipid-lowering therapies for coronary heart disease combined with hyperlipidemia: a bibliometric study and visual analysis
Source: Front Pharmacol. 2024 May 17;15:1393333. doi: 10.3389/fphar.2024.1393333 (PMC11140088; doi:10.3389/fphar.2024.1393333)
Supplement: Supplementary file 2 [file DataSheet1.ZIP › literature information/savedrecs-续表.txt]

FN Clarivate Analytics Web of Science
VR 1.0
PT J
AU Tsai, TT
   Nallamothu, BK
   Mukherjee, D
   Rubenfire, M
   Fang, JM
   Chan, P
   Kline-Rogers, E
   Patel, A
   Armstrong, DF
   Eagle, KA
   Goldberg, AD
AF Tsai, TT
   Nallamothu, BK
   Mukherjee, D
   Rubenfire, M
   Fang, JM
   Chan, P
   Kline-Rogers, E
   Patel, A
   Armstrong, DF
   Eagle, KA
   Goldberg, AD
TI Effect of statin use in patients with acute coronary syndromes and a
   serum low-density lipoprotein ≤80 mg/dl
SO AMERICAN JOURNAL OF CARDIOLOGY
LA English
DT Article
ID CONTROLLED TRIAL; CHOLESTEROL; MORTALITY; ATORVASTATIN; DISEASE; EVENTS
AB We identified 155 patients who were admitted with an acute coronary syndrome and a low-density lipoprotein cholesterol level <= 80 mg/dl and were not on statin therapy at hospital admission. The relation between statin therapy at discharge and clinical outcome was evaluated in these patients. Compared with patients who were not discharged on statins, those who were had a lower incidence of death, reinfarction, or stroke at 6 months (29.0% vs 9.5%, p = 0.005). These results suggest that patients who have an acute coronary syndrome and a low-density lipoprotein cholesterol level <= 80 mg/dl in the absence of statin therapy may benefit from such therapy at discharge. (c) 2005 Elsevier Inc. All rights reserved.
C1 Univ Michigan, Med Ctr, Dept Internal Med, Div Cardiol, Ann Arbor, MI 48109 USA.
   Ann Arbor Vet Affairs Med Ctr, Hlth Serv Res & Dev Ctr Excellence, Ann Arbor, MI USA.
C3 University of Michigan System; University of Michigan; US Department of
   Veterans Affairs; Veterans Health Administration (VHA); VA Ann Arbor
   Healthcare System
RP Tsai, TT (通讯作者)，Univ Michigan, Med Ctr, Dept Internal Med, Div Cardiol, Ann Arbor, MI 48109 USA.
EM hsianshi@umich.edu
RI Goldberg, Aaron D/C-6565-2009; Mukherjee, Debabrata/AAG-1486-2019
OI Mukherjee, Debabrata/0000-0002-5131-3694
FU NCRR NIH HHS [RR017607-01] Funding Source: Medline; NHLBI NIH HHS
   [5T32HL007853-08] Funding Source: Medline
CR Cannon CP, 2004, NEW ENGL J MED, V350, P1495, DOI 10.1056/NEJMoa040583
   Collins R, 2002, LANCET, V360, P7, DOI 10.1016/S0140-6736(02)09327-3
   Dyker AG, 1997, BMJ-BRIT MED J, V314, P1584, DOI 10.1136/bmj.314.7094.1584
   Horwich TB, 2002, J CARD FAIL, V8, P216, DOI 10.1054/jcaf.2002.126519a
   LaRosa JC, 2005, NEW ENGL J MED, V352, P1425, DOI 10.1056/NEJMoa050461
   Mukherjee D, 2004, CIRCULATION, V109, P745, DOI 10.1161/01.CIR.0000112577.69066.CB
   Schatz IJ, 2001, LANCET, V358, P351, DOI 10.1016/S0140-6736(01)05553-2
   Schwartz GG, 2001, JAMA-J AM MED ASSOC, V285, P1711, DOI 10.1001/jama.285.13.1711
   Tonkin A, 1998, NEW ENGL J MED, V339, P1349
NR 9
TC 18
Z9 20
U1 0
U2 2
PU EXCERPTA MEDICA INC-ELSEVIER SCIENCE INC
PI BRIDGEWATER
PA 685 ROUTE 202-206 STE 3, BRIDGEWATER, NJ 08807 USA
SN 0002-9149
EI 1879-1913
J9 AM J CARDIOL
JI Am. J. Cardiol.
PD DEC 1
PY 2005
VL 96
IS 11
BP 1491
EP 1493
DI 10.1016/j.amjcard.2005.07.069
PG 3
WC Cardiac & Cardiovascular Systems
WE Science Citation Index Expanded (SCI-EXPANDED)
SC Cardiovascular System & Cardiology
GA 994HM
UT WOS:000234021900004
PM 16310427
DA 2023-11-24
ER

PT J
AU Dupuis, J
   Tardif, JC
   Rouleau, JL
   Ricci, J
   Arnold, M
   Lonn, E
   Roux, R
   Title, LM
   Amyot, R
   Bonafede, N
   Woo, A
   Cannon, CP
AF Dupuis, J
   Tardif, JC
   Rouleau, JL
   Ricci, J
   Arnold, M
   Lonn, E
   Roux, R
   Title, LM
   Amyot, R
   Bonafede, N
   Woo, A
   Cannon, CP
TI Intensity of lipid lowering with statins and brachial artery vascular
   endothelium reactivity after acute coronary syndromes (from the BRAVER
   trial)
SO AMERICAN JOURNAL OF CARDIOLOGY
LA English
DT Article
ID COENZYME-A REDUCTASE; THERAPY; NITROGLYCERIN; CERIVASTATIN; SIMVASTATIN;
   CHOLESTEROL; INHIBITORS; DISEASE
AB The time course and differential effects of statin regimens on endothelial function after acute coronary syndromes (ACSs) are unknown and could contribute to the superiority of a more intense strategy. A subset of subjects who were enrolled in the PROVE IT-TIMI 22 trial (n = 50) underwent evaluation of vascular reactivity by high-resolution brachial ultrasound. Endothelium-dependent flow-mediated dilation (FMD) and endothelium-independent sublingual nitroglycerin-mediated dilation (NMD) were measured at baseline and at 48 hours, 1 month, and 4 months after the initiation of 40 mg of pravastatin (n = 26) or 80 mg of atorvastatin (n = 24). After 4 months, low-density lipoprotein cholesterol was decreased by 32% in the atorvastatin group but was not different from baseline after ACS in the pravastatin group. C-reactive protein decreased similarly in the 2 groups. Brachial artery diameters at rest were similar in the 2 groups and at each time point of the trial. FMD and NMD increased significantly after 4 months by 27% and 24%, respectively (p < 0.05), with no difference between groups. There was no correlation between the change in FMD and the change in lipids or C-reactive protein. In subjects who had received previous statin therapy (n = 15), there was no significant variation in FMD (p = 0.140) and NMD (p = 0.129). In conclusion, initiation of statin therapy soon after ACS is associated with improvements in endothelium-dependent and independent vascular reactivities after 4 months. (c) 2005 Elsevier Inc. All rights reserved.
C1 Univ Montreal, Res Ctr, Montreal Heart Inst, Montreal, PQ, Canada.
   Univ Montreal, Dept Med, Montreal, PQ H3C 3J7, Canada.
   Scarborough Cardiol Res, Scarborough, ON, Canada.
   London Hlth Sci Ctr, London, ON, Canada.
   McMaster Univ, Dept Med, Hamilton, ON, Canada.
   Bur Internistes Drummondville, Drummondville, PQ, Canada.
   Queen Elizabeth II Hlth Sci Ctr, Halifax, NS, Canada.
   Hop Sacre Coeur, Montreal, PQ H4J 1C5, Canada.
   Brampton Res Associates, Brampton, ON, Canada.
   Toronto Gen Hosp, Toronto, ON, Canada.
   Brigham & Womens Hosp, TIMI Study Grp, Div Cardiovasc, Dept Med, Boston, MA 02115 USA.
   Harvard Univ, Sch Med, Boston, MA 02115 USA.
C3 Universite de Montreal; Universite de Montreal; Scarborough Hospital;
   London Health Sciences Centre; McMaster University; Queen Elizabeth II
   Health Sciences Centre; Universite de Montreal; University of Toronto;
   University Health Network Toronto; Toronto General Hospital; Harvard
   University; Brigham & Women's Hospital; Harvard University; Harvard
   Medical School
RP Dupuis, J (通讯作者)，Univ Montreal, Res Ctr, Montreal Heart Inst, Montreal, PQ, Canada.
EM jocelyn.dupuis@bellnet.ca
RI Dupuis, Jocelyn/C-6613-2013; Dupuis, Jocelyn/B-3898-2009; Arnold,
   Malcolm/G-2869-2011
OI Dupuis, Jocelyn/0000-0002-3193-1014; 
CR ANDERSON TJ, 1995, J AM COLL CARDIOL, V26, P1235, DOI 10.1016/0735-1097(95)00327-4
   Beckman JA, 2004, CIRC RES, V95, P217, DOI 10.1161/01.RES.0000134628.96682.9b
   Cohn JN, 2004, CIRCULATION, V109, P31, DOI 10.1161/01.CIR.0000133442.99186.39
   Davignon J, 2004, CORONARY ARTERY DIS, V15, P251, DOI 10.1097/01.mca.0000131573.31966.34
   Dupuis J, 1999, CIRCULATION, V99, P3227, DOI 10.1161/01.CIR.99.25.3227
   Gruhn N, 2002, EUR J PHARMACOL, V446, P145, DOI 10.1016/S0014-2999(02)01826-5
   Guijarro C, 1998, CIRC RES, V83, P490, DOI 10.1161/01.RES.83.5.490
   Hashimoto M, 2002, CIRCULATION, V105, pE30
   Kleschyov AL, 2003, CIRC RES, V93, pE104, DOI 10.1161/01.RES.0000100067.62876.50
   Laufs U, 1998, CIRCULATION, V97, P1129, DOI 10.1161/01.CIR.97.12.1129
   Neunteufl T, 1998, J AM COLL CARDIOL, V32, P711, DOI 10.1016/S0735-1097(98)00295-2
   ODriscoll G, 1997, CIRCULATION, V95, P1126, DOI 10.1161/01.cir.95.5.1126
   Omori H, 2002, BRIT J CLIN PHARMACO, V54, P395, DOI 10.1046/j.1365-2125.2002.01677.x
   Sakabe K, 2004, INT J CARDIOL, V94, P111, DOI 10.1016/j.ijcard.2003.08.001
   TREASURE CB, 1995, NEW ENGL J MED, V332, P481, DOI 10.1056/NEJM199502233320801
   Vita JA, 2001, ARTERIOSCL THROM VAS, V21, P1867, DOI 10.1161/atvb.21.12.1867
NR 16
TC 29
Z9 31
U1 0
U2 1
PU EXCERPTA MEDICA INC
PI NEW YORK
PA 650 AVENUE OF THE AMERICAS, NEW YORK, NY 10011 USA
SN 0002-9149
J9 AM J CARDIOL
JI Am. J. Cardiol.
PD NOV 1
PY 2005
VL 96
IS 9
BP 1207
EP 1213
DI 10.1016/j.amjcard.2005.06.057
PG 7
WC Cardiac & Cardiovascular Systems
WE Science Citation Index Expanded (SCI-EXPANDED)
SC Cardiovascular System & Cardiology
GA 984YO
UT WOS:000233343500006
PM 16253583
DA 2023-11-24
ER

PT J
AU Ndrepepa, G
   Braun, S
   von Beckerath, N
   Mehilli, J
   Gorchakova, O
   Vogt, W
   Schömig, A
   Kastrati, A
AF Ndrepepa, G
   Braun, S
   von Beckerath, N
   Mehilli, J
   Gorchakova, O
   Vogt, W
   Schömig, A
   Kastrati, A
TI Oxidized low density lipoproteins, statin therapy and severity of
   coronary artery disease
SO CLINICA CHIMICA ACTA
LA English
DT Article
DE coronary artery disease; oxidized low density lipoproteins; statins
ID COA REDUCTASE INHIBITOR; NITRIC-OXIDE SYNTHASE; OXIDATIVE MODIFICATION;
   CAROTID PLAQUES; LDL; ATHEROSCLEROSIS; FLUVASTATIN; ANTIBODIES;
   INCREASES; CYTOKINES
AB Background: The impact of statin therapy on the association between circulating levels of oxidized low density lipoproteins (OxLDL) and severity of coronary artery disease (CAD) has not been studied.
   Methods: OxLDLs were measured in 687 patients with angiographically proven CAD (320 patients, 46.6% on statin therapy and 367 patients, 53.4% not on statin therapy on admission) using the Mercodia Oxidized LDL Enzyme-Linked Immunosorbent Assay (ELISA).
   Results: Patients on statin therapy had lower levels of OxLDL (median [interquartile range]; 63.9 U/L [53.9; 79.8] versus 72.3 U/L [58.4; 86.1], P<0.001) and C-reactive protein (3.0 mg/L [1.2; 6.6] versus 4.0 mg/L [1.7; 13.1], P<0.001) than patients not on statins. Multivariable analysis showed that statin therapy was an independent predictor of lower levels of OxLDL (P=0.0001). In univariate analysis, OxLDL level did not differ significantly among the patients with 1-, 2-or 3-vessel disease (70.5 U/L [57.5; 85.6], 66.3 U/L [53.8; 82.6] and 68.2 U/L [57.0; 83.4], respectively, P=0.26). Multivariable logistic regression analysis showed that OxLDL was an independent correlate of angiographic severity of CAD (P=0.04) and that there was an interaction (P=0.038) between statins and OxLDL in that the increased levels of OxLDL were associated with more extensive CAD.
   Conclusion: Patients with CAD who receive statins have lower levels of OxLDL and an attenuation of the relationship between circulating levels of OxLDL and CAD severity compared with patients who do not receive statins. (c) 2005 Elsevier B.V. All rights reserved.
C1 Deutsch Herzzentrum Munich, Klin Herz & Kreislauferkrankungen, Munich, Germany.
   Deutsch Herzzentrum Munich, Inst Lab Med, Munich, Germany.
   Tech Univ Munich, Med Klin, Klinikum Rechts Isar, D-8000 Munich, Germany.
C3 German Heart Centre Munich; German Heart Centre Munich; Technical
   University of Munich
RP Ndrepepa, G (通讯作者)，Deutsch Herzzentrum Munich, Klin Herz & Kreislauferkrankungen, Munich, Germany.
EM ndrepepa@dhm.mhn.de
RI Mehilli, Julinda/F-2629-2016; , Kastrati/Y-2389-2019; Mehilli,
   Julinda/IUP-1651-2023
CR Anderson TJ, 1996, CIRCULATION, V93, P1647, DOI 10.1161/01.CIR.93.9.1647
   [Anonymous], 1985, World Health Organ Tech Rep Ser, V727, P1
   Crisby M, 2001, CIRCULATION, V103, P926, DOI 10.1161/01.cir.103.7.926
   Ehara S, 2001, CIRCULATION, V103, P1955, DOI 10.1161/01.cir.103.15.1955
   Ferro D, 2000, J AM COLL CARDIOL, V36, P427, DOI 10.1016/S0735-1097(00)00771-3
   GIROUX LM, 1993, BIOCHIM BIOPHYS ACTA, V1165, P335, DOI 10.1016/0005-2760(93)90145-Y
   Hamilton CA, 1997, PHARMACOL THERAPEUT, V74, P55, DOI 10.1016/S0163-7258(96)00202-1
   HESSLER JR, 1983, ARTERIOSCLEROSIS, V3, P215, DOI 10.1161/01.ATV.3.3.215
   Holvoet P, 1998, CIRCULATION, V98, P1487, DOI 10.1161/01.CIR.98.15.1487
   Holvoet P, 2003, ARTERIOSCL THROM VAS, V23, P1444, DOI 10.1161/01.ATV.0000080379.05071.22
   Holvoet P, 1996, THROMB HAEMOSTASIS, V76, P663
   Holvoet P, 1998, ATHEROSCLEROSIS, V137, pS33, DOI 10.1016/S0021-9150(97)00305-5
   Holvoet P, 1998, ARTERIOSCL THROM VAS, V18, P415, DOI 10.1161/01.ATV.18.3.415
   Holvoet P, 2001, ARTERIOSCL THROM VAS, V21, P844, DOI 10.1161/01.ATV.21.5.844
   Holvoet P, 1998, ARTERIOSCL THROM VAS, V18, P100, DOI 10.1161/01.ATV.18.1.100
   Hulthe J, 2002, ARTERIOSCL THROM VAS, V22, P1162, DOI 10.1161/01.ATV.0000021150.63480.CD
   Itabe H, 2003, BIOL PHARM BULL, V26, P1, DOI 10.1248/bpb.26.1
   Kaesemeyer WH, 1999, J AM COLL CARDIOL, V33, P234, DOI 10.1016/S0735-1097(98)00514-2
   Laufs U, 1998, CIRCULATION, V97, P1129, DOI 10.1161/01.CIR.97.12.1129
   Nishi K, 2002, ARTERIOSCL THROM VAS, V22, P1649, DOI 10.1161/01.ATV.0000033829.14012.18
   PALINSKI W, 1989, P NATL ACAD SCI USA, V86, P1372, DOI 10.1073/pnas.86.4.1372
   Rikitake Y, 2001, ATHEROSCLEROSIS, V154, P87, DOI 10.1016/S0021-9150(00)00468-8
   Rosenson RS, 2004, CLIN SCI, V106, P215, DOI 10.1042/CS20030291
   Rossi GP, 2003, CIRCULATION, V108, P2467, DOI 10.1161/01.CIR.0000097122.19430.48
   Rueckschloss U, 2001, CIRCULATION, V104, P1767, DOI 10.1161/hc4001.097056
   Sasaki S, 2002, AM J CARDIOL, V89, P386, DOI 10.1016/S0002-9149(01)02257-3
   Shoenfeld Y, 2004, CIRCULATION, V110, P2552, DOI 10.1161/01.CIR.0000143225.07377.EA
   Steinberg D, 1997, CIRCULATION, V95, P1062
   Toshima S, 2000, ARTERIOSCL THROM VAS, V20, P2243, DOI 10.1161/01.ATV.20.10.2243
   Tsimikas S, 2003, J AM COLL CARDIOL, V41, P360, DOI 10.1016/S0735-1097(02)02769-9
   Undas A, 2001, CIRCULATION, V103, P2248
   Vasankari T, 2001, ATHEROSCLEROSIS, V155, P403, DOI 10.1016/S0021-9150(00)00573-6
   Witztum JL, 2001, TRENDS CARDIOVAS MED, V11, P93, DOI 10.1016/S1050-1738(01)00111-6
   Yasuhara M, 2000, BIOL PHARM BULL, V23, P570
   YLAHERTTUALA S, 1989, J CLIN INVEST, V84, P1086, DOI 10.1172/JCI114271
NR 35
TC 25
Z9 27
U1 0
U2 1
PU ELSEVIER
PI AMSTERDAM
PA RADARWEG 29, 1043 NX AMSTERDAM, NETHERLANDS
SN 0009-8981
EI 1873-3492
J9 CLIN CHIM ACTA
JI Clin. Chim. Acta
PD OCT
PY 2005
VL 360
IS 1-2
BP 178
EP 186
DI 10.1016/j.cccn.2005.04.032
PG 9
WC Medical Laboratory Technology
WE Science Citation Index Expanded (SCI-EXPANDED)
SC Medical Laboratory Technology
GA 975SM
UT WOS:000232682200023
PM 15993392
DA 2023-11-24
ER

PT J
AU Nissen, SE
AF Nissen, SE
TI Effect of intensive lipid lowering on progression of coronary
   atherosclerosis: Evidence for an early benefit from the Reversal of
   Atherosclerosis with Aggressive Lipid Lowering (REVERSAL) Trial
SO AMERICAN JOURNAL OF CARDIOLOGY
LA English
DT Article
ID INTRAVASCULAR ULTRASOUND; CHOLESTEROL; PRAVASTATIN; ATORVASTATIN;
   THERAPY; DISEASE; EVENTS; STATIN
AB Statins reduce both atherogenic lipoproteins and high-sensitivity C-reactive protein (hsCRP). The optimal strategy for administration of lipid-lowering agents has evolved considerably during the past 2 years. Several studies have compared the effects of intensive versus moderate lipid lowering in secondary prevention of coronary events. The Reversal of Atherosclerosis with Aggressive Lipid Lowering (REVERSAL) study was a double-blind, randomized trial comparing the effect that 2 different statins, administered for 18 months, had on atherosclerotic burden measured by intravascular ultrasound (IVUS). At 34 centers in the United States, 654 patients were randomized to moderate lipid lowering using pravastatin 40 mg or intensive treatment with atorvastatin 80 mg. IVUS was performed during baseline catheterization and repeated after 18 months of treatment. Efficacy parameters included changes in atheroma burden determined by IVUS, lipoprotein levels, and CRP levels. Baseline low-density lipoprotein (LDL) cholesterol (mean, 3.9 mmol/L [150.2 mg/dL]) levels were reduced to 2.8 mmol/L (110 mg/dL) in the pravastatin 40-mg group compared with 2.0 mmol/L (79 mg/dL) in the atorvastatin 80-mg arm (p < 0.0001). CRP decreased 5.2% with pravastatin and 36.4% with atorvastatin (p < 0.0001). Changes in atheroma burden showed a significantly lower progression rate in the intensive arm for all 3 prespecified IVUS efficacy measures. For all IVUS end points, progression occurred in the moderate-treatment cohort. However, plaque volume was unchanged in the intensive arm, indicating absence of progression. Post hoc analyses demonstrated that greater reductions in both lipid levels and hsCRP were associated with slower disease progression. The slowest progression occurred in patients with above-median reductions in both LDL cholesterol and CRP. For patients with coronary artery disease, intensive treatment with atorvastatin 80 mg reduced progression of coronary atherosclerosis compared with a more moderate regimen consisting of pravastatin 40 mg. Compared with baseline, intensively treated patients had no change in atheroma burden, whereas moderately treated patients showed progression. These differences are related to the greater reduction in atherogenic lipoproteins and CRP in intensively treated patients. (c) 2005 Elsevier Inc. All rights reserved.
C1 Cleveland Clin Fdn, Dept Cardiovasc Med, Cleveland, OH 44195 USA.
C3 Cleveland Clinic Foundation
RP Nissen, SE (通讯作者)，Cleveland Clin Fdn, Dept Cardiovasc Med, 9500 Euclid Ave, Cleveland, OH 44195 USA.
EM nissens@ccf.org
CR Brown AS, 1998, J AM COLL CARDIOL, V32, P665, DOI 10.1016/S0735-1097(98)00300-3
   Cannon CP, 2004, NEW ENGL J MED, V350, P1495, DOI 10.1056/NEJMoa040583
   Cleeman JI, 2001, JAMA-J AM MED ASSOC, V285, P2486, DOI 10.1001/jama.285.19.2486
   Grundy SM, 2004, CIRCULATION, V110, P227, DOI 10.1161/01.CIR.0000133317.49796.0E
   JUKEMA JW, 1995, CIRCULATION, V91, P2528, DOI 10.1161/01.CIR.91.10.2528
   LaRosa JC, 2005, NEW ENGL J MED, V352, P1425, DOI 10.1056/NEJMoa050461
   Mintz GS, 2001, J AM COLL CARDIOL, V37, P1478, DOI 10.1016/S0735-1097(01)01175-5
   Nissen SE, 2005, NEW ENGL J MED, V352, P29, DOI 10.1056/NEJMoa042000
   Nissen SE, 2004, JAMA-J AM MED ASSOC, V292, P2217, DOI 10.1001/jama.292.18.2217
   Nissen SE, 2004, JAMA-J AM MED ASSOC, V291, P1071, DOI 10.1001/jama.291.9.1071
   Nissen SE, 2001, CIRCULATION, V103, P604, DOI 10.1161/01.CIR.103.4.604
   Nissen SE, 2003, JAMA-J AM MED ASSOC, V290, P2292, DOI 10.1001/jama.290.17.2292
   PEDERSEN TR, 1994, LANCET, V344, P1383
   PITT B, 1995, J AM COLL CARDIOL, V26, P1133, DOI 10.1016/0735-1097(95)00301-0
   Ridker PM, 2005, NEW ENGL J MED, V352, P20, DOI 10.1056/NEJMoa042378
   Sacks FM, 1996, NEW ENGL J MED, V335, P1001, DOI 10.1056/NEJM199610033351401
   Schoenhagen P, 2003, J AM SOC ECHOCARDIOG, V16, P277, DOI 10.1067/mje.2003.45
   Smilde TJ, 2001, LANCET, V357, P577, DOI 10.1016/S0140-6736(00)04053-8
   Taylor AJ, 2002, CIRCULATION, V106, P2055, DOI 10.1161/01.CIR.0000034508.55617.65
   Tonkin A, 1998, NEW ENGL J MED, V339, P1349
NR 20
TC 93
Z9 104
U1 0
U2 1
PU EXCERPTA MEDICA INC-ELSEVIER SCIENCE INC
PI BRIDGEWATER
PA 685 ROUTE 202-206 STE 3, BRIDGEWATER, NJ 08807 USA
SN 0002-9149
EI 1879-1913
J9 AM J CARDIOL
JI Am. J. Cardiol.
PD SEP 5
PY 2005
VL 96
IS 5A
SU S
BP 61F
EP 68F
DI 10.1016/j.amjcard.2005.07.013
PG 8
WC Cardiac & Cardiovascular Systems
WE Science Citation Index Expanded (SCI-EXPANDED)
SC Cardiovascular System & Cardiology
GA 962PR
UT WOS:000231745200009
PM 16126025
DA 2023-11-24
ER

PT J
AU Austin, PC
   Mamdani, MM
AF Austin, PC
   Mamdani, MM
TI Impact of the Pravastatin or Atorvastatin Evaluation and Infection
   Therapy-Thrombolysis in Myocardial Infarction 22/reversal of
   atherosclerosis with aggressive lipid lowering trials on trends in
   intensive versus moderate statin therapy in Ontario, Canada
SO CIRCULATION
LA English
DT Article
DE cholesterol; drugs; lipids; pharmacology; trials
ID PREPUBLICATION RELEASE; HORMONE-THERAPY; TIME-SERIES; PUBLICATION;
   PROMOTION
AB Background - In March 2004, the Reversal of Atherosclerosis With Aggressive Lipid Lowering ( REVERSAL) trial demonstrated that intensive lipid- lowering therapy ( atorvastatin 80 mg/ d) reduced progression of coronary atherosclerosis compared with moderate lipid- lowering therapy ( pravastatin 40 mg/ d). The following month, the Pravastatin or Atorvastatin Evaluation and Infection Therapy - Thrombolysis In Myocardial Infarction 22 ( PROVE IT - TIMI 22) study demonstrated the superiority of intensive ( atorvastatin 80 mg/ d) versus moderate ( pravastatin 40 mg/ d) lipid- lowering therapy for reducing death or cardiovascular events in patients suffering from an acute coronary syndrome. We sought to determine the impact of these 2 trials on trends in intensive versus moderate statin therapy in Ontario, Canada.
   Methods and Results - This is a retrospective time- series analysis of statin prescribing between June 1997 and September 2004 in Ontario, Canada, for all residents age 65 years and older. The publication of the PROVE IT - TIMI 22 and REVERSAL trials was associated with a sustained and statistically significant increase in the number of prescriptions dispensed for atorvastatin 80 mg ( range, 272 to 635 additional prescriptions per month), whereas the number of prescriptions filled for pravastatin 40 mg did not change. Similarly, it resulted in a temporal increase in the relative market share of atorvastatin at a dose of 80 mg versus that of atorvastatin at a dose of 40 mg. However, the proportion of simvastatin prescriptions for 80 mg relative to 40 mg did not change over time, implying a drug- specific effect rather than a class effect in prescribing practice.
   Conclusions - The publication of the PROVE IT - TIMI 22 and REVERSAL trials resulted in a significant sustained increase in the use of intensive compared with moderate statin therapy. This shift was evident primarily in an increased use of high- dose atorvastatin and did not appear to be generalizable to other statins.
C1 Univ Toronto, Inst Clin Evaluat Sci, Toronto, ON M4N 3M5, Canada.
   Univ Toronto, Dept Publ Hlth Sci, Toronto, ON M4N 3M5, Canada.
   Univ Toronto, Fac Pharm, Toronto, ON, Canada.
   Univ Toronto, Dept Hlth Policy Management & Evaluat, Toronto, ON, Canada.
C3 University of Toronto; University of Toronto; University of Toronto;
   University of Toronto
RP Austin, PC (通讯作者)，Univ Toronto, Inst Clin Evaluat Sci, G1 06,2075 Bayview Ave, Toronto, ON M4N 3M5, Canada.
EM peter.austin@ices.on.ca
OI Austin, Peter/0000-0003-3337-233X
CR Austin PC, 2004, JAMA-J AM MED ASSOC, V291, P44, DOI 10.1001/jama.291.1.44-b
   Austin PC, 2003, JAMA-J AM MED ASSOC, V289, P3241, DOI 10.1001/jama.289.24.3241
   Cannon CP, 2004, NEW ENGL J MED, V350, P1495, DOI 10.1056/NEJMoa040583
   DICKEY DA, 1979, J AM STAT ASSOC, V74, P427, DOI 10.2307/2286348
   Fontanarosa PB, 2000, JAMA-J AM MED ASSOC, V284, P2927, DOI 10.1001/jama.284.22.2927
   Furberg CD, 2002, JAMA-J AM MED ASSOC, V288, P2981
   Gross CP, 2000, JAMA-J AM MED ASSOC, V284, P2886, DOI 10.1001/jama.284.22.2886
   Helfenstein U, 1996, Stat Methods Med Res, V5, P3, DOI 10.1177/096228029600500102
   Hersh AL, 2004, JAMA-J AM MED ASSOC, V291, P47, DOI 10.1001/jama.291.1.47
   Jones P, 1998, AM J CARDIOL, V81, P582, DOI 10.1016/S0002-9149(97)00965-X
   Juurlink DN, 2004, NEW ENGL J MED, V351, P543, DOI 10.1056/NEJMoa040135
   Kassirer JP, 1997, NEW ENGL J MED, V337, P1762, DOI 10.1056/NEJM199712113372409
   LAMAS GA, 1992, NEW ENGL J MED, V327, P241, DOI 10.1056/NEJM199207233270405
   LJUNG GM, 1978, BIOMETRIKA, V65, P297, DOI 10.2307/2335207
   Majumdar SR, 2004, JAMA-J AM MED ASSOC, V292, P1983, DOI 10.1001/jama.292.16.1983
   Majumdar SR, 2003, AM J MED, V115, P467, DOI 10.1016/S0002-9343(03)00422-4
   Nissen SE, 2004, JAMA-J AM MED ASSOC, V291, P1071, DOI 10.1001/jama.291.9.1071
   PINDYCK RS, 1998, ECONOMETRIC MODELS E, pCH15
   Rossouw JE, 2002, JAMA-J AM MED ASSOC, V288, P321, DOI 10.1001/jama.288.3.321
   Sacks FM, 2004, JAMA-J AM MED ASSOC, V291, P1132, DOI 10.1001/jama.291.9.1132
   Stafford RS, 2004, JAMA-J AM MED ASSOC, V291, P54, DOI 10.1001/jama.291.1.54
   Tu K, 2003, CAN MED ASSOC J, V168, P553
NR 22
TC 24
Z9 25
U1 0
U2 2
PU LIPPINCOTT WILLIAMS & WILKINS
PI PHILADELPHIA
PA TWO COMMERCE SQ, 2001 MARKET ST, PHILADELPHIA, PA 19103 USA
SN 0009-7322
EI 1524-4539
J9 CIRCULATION
JI Circulation
PD AUG 30
PY 2005
VL 112
IS 9
BP 1296
EP 1300
DI 10.1161/CIRCULATIONAHA.104.531582
PG 5
WC Cardiac & Cardiovascular Systems; Peripheral Vascular Disease
WE Science Citation Index Expanded (SCI-EXPANDED)
SC Cardiovascular System & Cardiology
GA 959IJ
UT WOS:000231511100010
PM 16116054
OA Bronze
DA 2023-11-24
ER

PT J
AU Allemann, Y
   Vetter, C
   Kartal, N
   Eyer, S
   Stengel, SM
   Saner, H
   Hess, OM
AF Allemann, Y
   Vetter, C
   Kartal, N
   Eyer, S
   Stengel, SM
   Saner, H
   Hess, OM
TI Effect of mild endurance exercise training and pravastatin on peripheral
   vasodilatation of forearm resistance vessels in patients with coronary
   artery disease
SO EUROPEAN JOURNAL OF CARDIOVASCULAR PREVENTION & REHABILITATION
LA English
DT Article
DE coronary artery disease; endothelial function; exercise training;
   forearm plethysmography; statins
ID ENDOTHELIUM-DEPENDENT VASODILATION; CHOLESTEROL-LOWERING THERAPY; COA
   REDUCTASE INHIBITORS; NITRIC-OXIDE PRODUCTION; CHRONIC HEART-FAILURE;
   LOWER-LIMB EXERCISE; HYPERCHOLESTEROLEMIC PATIENTS; SERUM-CHOLESTEROL;
   HYPERTENSIVE SUBJECTS; VASCULAR RELAXATION
AB Background Improved endothelial function may contribute to the beneficial effects of cholesterol lowering therapy in patients with coronary artery disease (CAD), but results of the effect of statin therapy on endothelial function are disparate in these patients. Exercise training has been reported to improve endothelial function of patients at risk of or with established CAD. The goal of the study was to compare the effect of mild exercise training or statin therapy on forearm endothelial function in CAD patients with average cholesterol levels.
   Design and methods Twenty-eight sedentary male patients with angiographically documented CAD and average pretreatment total plasma cholesterol levels (5.1 +/- 0.9 mmol/l) aged 42-75 years were included. They were randomly assigned in a 2:1 order to either statin therapy (pravastatin, 40mg daily) or exercise training therapy (mild endurance exercise three or more times a week). The effects of 10 weeks of either treatment on endothelium-dependent and independent vasodilation of forearm resistance vessels was assessed by plethysmography. Cardiopulmonary exercise testing was performed at baseline and after 10 weeks.
   Results Ten weeks of pravastatin therapy significantly reduced low-density lipoprotein cholesterol (from 3.8 +/- 0.6 to 3.1 +/- 0.6 mmol/l at study end, P= 0.04) and the ratio of total to high-density lipoprotein cholesterol (from 4.9 +/- 0.8 to 3.7 +/- 0.7mmol/l, P=0.002). Exercise training did not significantly modify the lipid profile. Peak oxygen consumption, maximal achieved workload and exercise duration tended to improve in the exercise training group but remained unchanged in the pravastatin-treated group. Neither 10 weeks of pravastatin nor mild endurance exercise training improved endothelial-dependent or independent vasomotor function in forearm resistance vessels.
   Conclusions In patients with CAD and average cholesterol levels, 10 weeks of treatment with mild endurance exercise training or with pravastatin failed to improve endothelium-dependent or independent vasomotor function in forearm resistance vessels.
C1 Univ Hosp Bern, Inselspital, Swiss Cardiovasc Ctr Bern, CH-3010 Bern, Switzerland.
C3 University of Bern; University Hospital of Bern
RP Allemann, Y (通讯作者)，Univ Hosp Bern, Inselspital, Swiss Cardiovasc Ctr Bern, CH-3010 Bern, Switzerland.
EM yves.allemann@insel.ch
RI Saner, Hugo/F-3303-2013
OI Eyer, Stephan/0000-0003-0096-2616
CR Al Suwaidi J, 2000, CIRCULATION, V101, P948, DOI 10.1161/01.CIR.101.9.948
   ANDERSON TJ, 1995, NEW ENGL J MED, V332, P488, DOI 10.1056/NEJM199502233320802
   BENJAMIN N, 1995, HYPERTENSION, V25, P918, DOI 10.1161/01.HYP.25.5.918
   Cannon RO, 2000, CIRCULATION, V102, P820
   CHOWIENCZYK PJ, 1992, LANCET, V340, P1430, DOI 10.1016/0140-6736(92)92621-L
   DeSouza CA, 2000, CIRCULATION, V102, P1351, DOI 10.1161/01.CIR.102.12.1351
   Downs JR, 1998, JAMA-J AM MED ASSOC, V279, P1615, DOI 10.1001/jama.279.20.1615
   DREXLER H, 1991, LANCET, V338, P1546, DOI 10.1016/0140-6736(91)92372-9
   Drexler H, 1999, J MOL CELL CARDIOL, V31, P51, DOI 10.1006/jmcc.1998.0843
   Dupuis J, 1999, CIRCULATION, V99, P3227, DOI 10.1161/01.CIR.99.25.3227
   EGASHIRA K, 1994, CIRCULATION, V89, P2519, DOI 10.1161/01.CIR.89.6.2519
   Ferguson DW, 2000, CIRCULATION, V102, pE119
   GILLIGAN DM, 1994, CIRCULATION, V90, P2853, DOI 10.1161/01.CIR.90.6.2853
   Gokce N, 2002, AM J CARDIOL, V90, P124, DOI 10.1016/S0002-9149(02)02433-5
   Goto C, 2003, CIRCULATION, V108, P530, DOI 10.1161/01.CIR.0000080893.55729.28
   Green D, 2002, AM J PHYSIOL-HEART C, V283, pH899, DOI 10.1152/ajpheart.00049.2002
   Halcox JPJ, 2002, CIRCULATION, V106, P653, DOI 10.1161/01.CIR.0000025404.78001.D8
   Hambrecht R, 2000, NEW ENGL J MED, V342, P454, DOI 10.1056/NEJM200002173420702
   Hambrecht R, 1998, CIRCULATION, V98, P2709, DOI 10.1161/01.CIR.98.24.2709
   Heitzer T, 2001, CIRCULATION, V104, P2673, DOI 10.1161/hc4601.099485
   Higashi Y, 1999, CIRCULATION, V100, P1194, DOI 10.1161/01.CIR.100.11.1194
   Järvisalo MJ, 1999, ATHEROSCLEROSIS, V147, P237, DOI 10.1016/S0021-9150(99)00189-6
   Kraus WE, 2002, NEW ENGL J MED, V347, P1483, DOI 10.1056/NEJMoa020194
   Laufs U, 1998, CIRCULATION, V97, P1129, DOI 10.1161/01.CIR.97.12.1129
   LEUNG WH, 1993, LANCET, V341, P1496, DOI 10.1016/0140-6736(93)90634-S
   LEVINE GN, 1995, NEW ENGL J MED, V332, P512, DOI 10.1056/NEJM199502233320807
   Lewis TV, 1999, ARTERIOSCL THROM VAS, V19, P2782, DOI 10.1161/01.ATV.19.11.2782
   Linke A, 2001, J AM COLL CARDIOL, V37, P392, DOI 10.1016/S0735-1097(00)01108-6
   Maiorana A, 2001, J AM COLL CARDIOL, V38, P860, DOI 10.1016/S0735-1097(01)01439-5
   Mercuro G, 2002, AM J CARDIOL, V90, P747, DOI 10.1016/S0002-9149(02)02602-4
   ODriscoll G, 1997, CIRCULATION, V95, P1126, DOI 10.1161/01.cir.95.5.1126
   PEDERSEN TR, 1994, LANCET, V344, P1383
   Sacks FM, 1996, NEW ENGL J MED, V335, P1001, DOI 10.1056/NEJM199610033351401
   SEILER C, 1993, CIRCULATION, V88, P2139, DOI 10.1161/01.CIR.88.5.2139
   SESSA WC, 1994, CIRC RES, V74, P349, DOI 10.1161/01.RES.74.2.349
   SHEPHERD J, 1995, NEW ENGL J MED, V333, P1301, DOI 10.1056/NEJM199511163332001
   Steinberg HO, 1997, CIRCULATION, V96, P3287
   SUN D, 1994, J APPL PHYSIOL, V76, P2241, DOI 10.1152/jappl.1994.76.5.2241
   TREASURE CB, 1995, NEW ENGL J MED, V332, P481, DOI 10.1056/NEJM199502233320801
   *UPID, 1996, NEW ENGL J MED, V338, P1349
   VITA JA, 1990, CIRCULATION, V81, P491, DOI 10.1161/01.CIR.81.2.491
   Vita JA, 2000, CIRCULATION, V102, P846
   Walsh JH, 2003, EUR HEART J, V24, P1681, DOI 10.1016/S0195-668X(03)00384-1
   Walsh JH, 2003, J APPL PHYSIOL, V95, P20, DOI 10.1152/japplphysiol.00012.2003
   Windecker S, 2002, AM J PHYSIOL-HEART C, V282, pH2216, DOI 10.1152/ajpheart.00977.2001
NR 45
TC 7
Z9 7
U1 0
U2 5
PU SAGE PUBLICATIONS LTD
PI LONDON
PA 1 OLIVERS YARD, 55 CITY ROAD, LONDON EC1Y 1SP, ENGLAND
SN 1741-8267
EI 1741-8275
J9 EUR J CARDIOV PREV R
JI Eur. J. Cardiovasc. Prev. Rehabil.
PD AUG
PY 2005
VL 12
IS 4
BP 332
EP 340
DI 10.1097/01.hjr.0000173104.83732.ec
PG 9
WC Cardiac & Cardiovascular Systems
WE Science Citation Index Expanded (SCI-EXPANDED)
SC Cardiovascular System & Cardiology
GA 965RJ
UT WOS:000231967700005
PM 16079640
DA 2023-11-24
ER

PT J
AU Celik, T
   Kursaklioglu, H
   Iyisoy, A
   Kose, S
   Kilic, S
   Amasyali, B
   Kardesoglu, E
   Isik, E
AF Celik, T
   Kursaklioglu, H
   Iyisoy, A
   Kose, S
   Kilic, S
   Amasyali, B
   Kardesoglu, E
   Isik, E
TI The effects of prior use of atorvastatin on coronary blood flow after
   primary percutaneous coronary intervention in patients presenting with
   acute myocardial infarction
SO CORONARY ARTERY DISEASE
LA English
DT Article
DE statin; atorvastatin; primary angioplasty; acute myocardial infarction;
   Thrombolysis In Myocardial Infarction frame count method
ID ST-SEGMENT ELEVATION; TIMI FRAME COUNT; REPERFUSION INJURY;
   CLINICAL-OUTCOMES; PERFUSION; PRAVASTATIN; ANGIOPLASTY; THERAPY; EVENTS;
   GRADE
AB Background Statins exert a variety of favourable effects on the vascular system not directly related to their lipid lowering function known as pleiotropic effects. There are not enough data regarding the effects of prior statin use on coronary blood flow after percutaneous coronary intervention (PCI) in patients with acute myocardial infarction (AMI). Accordingly, in the present study, we aimed to investigate the effects of prior statin use on coronary blood flow after primary PCI in patients with AMI using the Thrombolysis In Myocardial Infarction (TIMI) frame count method.
   Methods The study population consisted of 200 patients (161 men; mean age = 62 +/- 7 years) referred to cardiology clinics with AMI who subsequently underwent successful primary PCI. The study population was divided into two groups according to statin use before primary PCI. Group 1 consisted of 98 patients (75 men; mean age = 63 +/- 7 years) not taking statin and group 2 consisted of 102 patients (86 men; mean age = 61 +/- 7 years) taking daily dose of at least 40 mg atorvastatin for at least 6 months. Coronary blood flow was determined by TIMI frame count method using the angiographic images obtained just after PCI and stenting.
   Results Only mean TIMI frame count was detected to be significantly lower in patients taking at least 40 mg atorvastatin for at least 6 months compared with that of the patients taking no statin (P < 0.001). After confounding variables were controlled for, the mean TIMI frame count of patients in group 2 was significantly lower than that of the patients in group 1 (P=0.001). Pain to balloon time and vessel type were detected as important confounding variables of TIMI frame count after analysis of covariances.
   Conclusions Prior statin use may improve coronary blood flow after PCI in patients with AMI, possibly by its beneficial effects on microvascular function.
C1 Gulhane Mil Med Acad, Gulhane Sch Med, Dept Cardiol, TR-06018 Ankara, Turkey.
   Gulhane Mil Med Acad, Dept Epidemiol, TR-06018 Ankara, Turkey.
   Haydarpasa Training Hosp, Gulhane Mil Med Acad, Dept Cardiol, Istanbul, Turkey.
C3 Gulhane Military Medical Academy; Gulhane Military Medical Academy;
   Istanbul Haydarpasa Numune Training & Research Hospital; Gulhane
   Military Medical Academy; Istanbul Haydarpasa Sultan Abdulhamid Training
   & Research Hospital
RP Celik, T (通讯作者)，Gulhane Mil Med Acad, Gulhane Sch Med, Dept Cardiol, TR-06018 Ankara, Turkey.
EM benturgay@yahoo.com
RI Celik, Turgay/I-2981-2019
OI Celik, Turgay/0000-0001-8418-0130
CR Aengevaeren WR, 1999, ATHEROSCLEROSIS, V147, pS11, DOI 10.1016/S0021-9150(99)00250-6
   Alpert JS, 2000, J AM COLL CARDIOL, V36, P959, DOI 10.1016/S0735-1097(00)00804-4
   Bell RM, 2003, J AM COLL CARDIOL, V41, P508, DOI 10.1016/S0735-1097(02)02816-4
   Bonetti PO, 2002, J AM COLL CARDIOL, V40, P546, DOI 10.1016/S0735-1097(02)01985-X
   Campeau L, 1997, NEW ENGL J MED, V336, P153
   Claeys MJ, 1999, CIRCULATION, V99, P1972, DOI 10.1161/01.CIR.99.15.1972
   Di Napoli P, 2001, CARDIOVASC RES, V51, P283, DOI 10.1016/S0008-6363(01)00306-6
   Endres M, 1998, P NATL ACAD SCI USA, V95, P8880, DOI 10.1073/pnas.95.15.8880
   ENGELMANN GL, 1989, MOL CELL ENDOCRINOL, V63, P1, DOI 10.1016/0303-7207(89)90076-2
   EPSTEIN SE, 1985, AM J CARDIOL, V56, pE4, DOI 10.1016/0002-9149(85)91169-5
   Gavin JB, 1998, J MOL CELL CARDIOL, V30, P2531, DOI 10.1006/jmcc.1998.0824
   Gibson CM, 2000, CIRCULATION, V101, P125, DOI 10.1161/01.CIR.101.2.125
   Gibson CM, 1996, CIRCULATION, V93, P879, DOI 10.1161/01.CIR.93.5.879
   Gibson CM, 2004, J AM COLL CARDIOL, V44, P980, DOI 10.1016/j.jacc.2004.05.059
   Gibson CM, 1999, CIRCULATION, V99, P1945, DOI 10.1161/01.CIR.99.15.1945
   Ito H, 1996, CIRCULATION, V93, P223, DOI 10.1161/01.CIR.93.2.223
   Kern MJ, 1996, CIRCULATION, V94, P1545, DOI 10.1161/01.CIR.94.7.1545
   LEFER AM, 1993, J CARDIOVASC PHARM, V22, pS27, DOI 10.1097/00005344-199306227-00007
   MA XL, 1991, CIRC RES, V69, P95, DOI 10.1161/01.RES.69.1.95
   Manfrini O, 2004, AM J CARDIOL, V93, P1391, DOI 10.1016/j.amjcard.2004.02.037
   Manginas A, 1999, AM J CARDIOL, V83, P1562, DOI 10.1016/S0002-9149(99)00149-6
   Matetzky S, 1999, J AM COLL CARDIOL, V34, P1932, DOI 10.1016/S0735-1097(99)00466-0
   PEDERSEN TR, 1994, LANCET, V344, P1383
   Rezkalla SH, 2002, CIRCULATION, V105, P656, DOI 10.1161/hc0502.102867
   Sacks FM, 1996, NEW ENGL J MED, V335, P1001, DOI 10.1056/NEJM199610033351401
   Santoro GM, 1998, AM J CARDIOL, V82, P932, DOI 10.1016/S0002-9149(98)00508-6
   Santoro GM, 1997, AM J CARDIOL, V80, P685, DOI 10.1016/S0002-9149(97)00495-5
   Schwartz GG, 2001, JAMA-J AM MED ASSOC, V285, P1711, DOI 10.1001/jama.285.13.1711
   SHEPHERD J, 1995, NEW ENGL J MED, V333, P1301, DOI 10.1056/NEJM199511163332001
   Smith SC, 2001, J AM COLL CARDIOL, V37, P2215, DOI 10.1016/S0735-1097(01)01344-4
   Tonkin A, 1998, NEW ENGL J MED, V339, P1349
   vantHof AWJ, 1997, LANCET, V350, P615, DOI 10.1016/S0140-6736(96)07120-6
NR 32
TC 20
Z9 21
U1 0
U2 1
PU LIPPINCOTT WILLIAMS & WILKINS
PI PHILADELPHIA
PA TWO COMMERCE SQ, 2001 MARKET ST, PHILADELPHIA, PA 19103 USA
SN 0954-6928
EI 1473-5830
J9 CORONARY ARTERY DIS
JI Coronary Artery Dis.
PD AUG
PY 2005
VL 16
IS 5
BP 321
EP 326
DI 10.1097/00019501-200508000-00010
PG 6
WC Cardiac & Cardiovascular Systems
WE Science Citation Index Expanded (SCI-EXPANDED)
SC Cardiovascular System & Cardiology
GA 953JW
UT WOS:000231073500010
PM 16000891
DA 2023-11-24
ER

PT J
AU Mitsios, JV
   Papathanasiou, AI
   Elisaf, M
   Goudevenos, JA
   Tselepis, AD
AF Mitsios, JV
   Papathanasiou, AI
   Elisaf, M
   Goudevenos, JA
   Tselepis, AD
TI The inhibitory potency of clopidogrel on ADP-induced platelet activation
   is not attenuated when it is co-administered with atorvastatin (20
   mg/day) for 5 weeks in patients with acute coronary syndromes
SO PLATELETS
LA English
DT Article
DE acute coronary syndrome; atorvastatin; clopidogrel; platelets
ID STATINS; METABOLISM; BENEFITS; DISEASE
AB The antiplatelet potency of clopidogrel may be attenuated by short-term co-administration of lipophilic statins metabolized through the cytochrome P-450, isoform 3A4. We investigated whether the co-administration of atorvastatin (20 mg/day) for 5 weeks, in patients with acute coronary syndromes (ACS) could affect the antiplatelet activity of clopidogrel. Fifty-one patients with the first episode of an ACS were included in the study. All patients underwent percutaneous coronary intervention (PCI) and received a loading dose of 375 mg of clopidogrel, followed by 75 mg/day for at least 3 months. Twenty-six of them presented with low density lipoprotein (LDL) cholesterol levels >100 mg/dl (2.6 mmol/l) (measured within 24 h from the onset of symptoms) and received daily 20 mg/day of atorvastatin. The ADP- or TRAP-induced platelet aggregation, as well as P-selectin and CD40L surface expression, were studied at baseline (within 30 min after admission) and 5 weeks afterwards. Atorvastatin did not influence either the clopidogrel-induced inhibition of platelet aggregation initiated by 5 or 10 mu M ADP or the clopidogrel-induced reduction of the membrane expression of P-selectin and CD40L induced by ADP. In conclusion, atorvastatin, even at a dose of 20 mg/day does not affect the antiplatelet efficacy of clopidogrel when co-administered for 5 weeks in ACS patients.
C1 Univ Ioannina, Dept Chem, Biochem Lab, Sch Med, GR-45110 Ioannina, Greece.
   Univ Ioannina, Sch Med, Dept Cardiol, GR-45110 Ioannina, Greece.
   Univ Ioannina, Sch Med, Dept Internal Med, GR-45110 Ioannina, Greece.
C3 University of Ioannina; University of Ioannina; University of Ioannina
RP Tselepis, AD (通讯作者)，Univ Ioannina, Dept Chem, Biochem Lab, Sch Med, GR-45110 Ioannina, Greece.
EM atselep@cc.uoi.gr
OI ELISAF, MOSES/0000-0003-0505-078X
CR ATHYROS VG, 2005, IN PRESS PLATELETS
   Biris N, 2003, EUR J BIOCHEM, V270, P3760, DOI 10.1046/j.1432-1033.2003.03762.x
   Cannon CP, 2004, NEW ENGL J MED, V350, P1495, DOI 10.1056/NEJMoa040583
   Chopra V, 2003, CARDIOVASC DRUG THER, V17, P467, DOI 10.1023/B:CARD.0000015862.62649.c8
   Christians U, 1998, PHARMACOL THERAPEUT, V80, P1, DOI 10.1016/S0163-7258(98)00016-3
   Clarke TA, 2003, DRUG METAB DISPOS, V31, P53, DOI 10.1124/dmd.31.1.53
   Daskalopoulou SS, 2004, CURR MED RES OPIN, V20, P1835, DOI 10.1185/030079904X10656
   Ford I, 2004, PLATELETS, V15, P201, DOI 10.1080/09537100410001682823
   Garlichs CD, 2001, HEART, V86, P649, DOI 10.1136/heart.86.6.649
   GOUDEVENOS J, 1995, EUR HEART J, V16, P1036, DOI 10.1093/oxfordjournals.eurheartj.a061044
   Heeschen C, 2003, NEW ENGL J MED, V348, P1104, DOI 10.1056/NEJMoa022600
   Hennekens CH, 2004, ARCH INTERN MED, V164, P40, DOI 10.1001/archinte.164.1.40
   Lau WC, 2003, CIRCULATION, V107, P32, DOI 10.1161/01.CIR.0000047060.60595.CC
   Lau WC, 2004, CIRCULATION, V110, pE66, DOI 10.1161/01.CIR.0000137956.92971.4A
   Mitsios JV, 2004, CIRCULATION, V109, P1335, DOI 10.1161/01.CIR.0000124581.18191.15
   Müller I, 2003, CIRCULATION, V108, P2195, DOI 10.1161/01.CIR.0000099507.32936.C0
   Neubauer H, 2003, EUR HEART J, V24, P1744, DOI 10.1016/S0195-668X(03)00442-1
   Richter T, 2004, J PHARMACOL EXP THER, V308, P189, DOI 10.1124/jpet.103.056127
   Savi P, 2000, THROMB HAEMOSTASIS, V84, P891, DOI 10.1055/s-0037-1614133
   Savi P, 2001, BIOCHEM BIOPH RES CO, V283, P379, DOI 10.1006/bbrc.2001.4816
   Saw J, 2003, CIRCULATION, V108, P921, DOI 10.1161/01.CIR.0000088780.57432.43
   Serebruany VL, 2004, ARCH INTERN MED, V164, P2051, DOI 10.1001/archinte.164.18.2051
   Tsimihodimos V, 2002, ARTERIOSCL THROM VAS, V22, P306, DOI 10.1161/hq0202.102918
   Wienbergen H, 2003, AM J CARDIOL, V92, P285, DOI 10.1016/S0002-9149(03)00626-X
   Williams D, 2004, CIRCULATION, V110, pE68, DOI 10.1161/01.CIR.0000137952.17943.5A
NR 25
TC 17
Z9 19
U1 0
U2 2
PU TAYLOR & FRANCIS INC
PI PHILADELPHIA
PA 530 WALNUT STREET, STE 850, PHILADELPHIA, PA 19106 USA
SN 0953-7104
EI 1369-1635
J9 PLATELETS
JI Platelets
PD AUG
PY 2005
VL 16
IS 5
BP 287
EP 292
DI 10.1080/09537100400028776
PG 6
WC Cell Biology; Hematology
WE Science Citation Index Expanded (SCI-EXPANDED)
SC Cell Biology; Hematology
GA 944LB
UT WOS:000230428700005
PM 16011979
DA 2023-11-24
ER

PT J
AU Farnier, M
   Volpe, M
   Massaad, R
   Davies, MJ
   Allen, C
AF Farnier, M
   Volpe, M
   Massaad, R
   Davies, MJ
   Allen, C
TI Effect of co-administering ezetimibe with on-going simvastatin treatment
   on LDL-C goal attainment in hypercholesterolemic patients with coronary
   heart disease
SO INTERNATIONAL JOURNAL OF CARDIOLOGY
LA English
DT Article
DE cholesterol absorption inhibitor; strum; efficacy; lipids
ID DENSITY-LIPOPROTEIN-CHOLESTEROL; DOUBLE-BLIND; ABSORPTION INHIBITOR;
   HIGH-RISK; SAFETY; EFFICACY; PROGRAM; PRAVASTATIN; PREVENTION; THERAPY
AB Objective: To determine whether co-administering ezetimibe with on-going simvastatin treatment was more effective than placebo plus ongoing simvastatin in achieving an LDL-C treatment target of <= 2.60 mmol/l (100 mg/dl) in hypercholesterolemic patients with coronary heart disease (CHD).
   Methods: Men and women (age >= 18 years) with documented CHD and on a stable dose of simvastatin 10 mg or 20 mg for at least 6 weeks were recruited for this study. After a 4-week simvastatin 10 or 20 mg plus placebo and diet run-in period, patients were eligible for randomization if LDL-C > 2.60 and <= 4.20 mmol/l and triglycerides (TG) <= 4.00 mmol/l. Eligible patients were randomized to a double-blind comparative study with ezetimibe 10 mg co-administered with on-going simvastatin 10 mg or 20 mg (n=181) versus placebo to match ezetimibe co-administered with simvastatin 10 mg or 20 mg (n = 19 1) for 6 weeks.
   Results: At baseline, mean LDL-C was comparable between the ezetimibe (3.14 mmol/l) and placebo (3.19 mmol/1) groups. With the addition of ezetimibe or placebo to on-going simvastatin therapy, the percentage of patients achieving the LDL-C goal of <= 2.60 mmol/I after 6 weeks of treatment was significantly (p <= 0.001) greater in the ezetimibe group (74.3%) than in the placebo group (16.7%). The addition of ezetimibe to on-going simvastatin treatment also resulted in a significantly (p:5 0.001) larger mean percent reduction in LDL-C from baseline (25.2%) compared with placebo (0.9%). Ezetimibe was generally well tolerated compared to placebo when added to on-going simivastatin treatment.
   Conclusions: Co-administering ezetimibe with on-going simvastatin 10 or 20 mg treatment allowed more hypercholesterolemic patients with CHD to reach the LDL-C treatment target of ! 2.60 mmol/l. (c) 2005 Elsevier Ireland Ltd. All rights reserved.
C1 Rond Point Nat, Point Med, F-21000 Dijon, France.
   IRCCS, Pozzilli, Italy.
   Univ Roma La Sapienza, S Andrea Hosp, Rome, Italy.
   Merck & Co Inc, Whitehouse Stn, NJ USA.
C3 Sapienza University Rome; Azienda Ospedaliera Sant'Andrea; Merck &
   Company
RP Farnier, M (通讯作者)，Rond Point Nat, Point Med, F-21000 Dijon, France.
EM mfarnier@ipac.fr
RI Volpe, Massimo/K-5240-2016; Davies, Michael/GWV-2527-2022
OI Volpe, Massimo/0000-0002-9642-8380; 
CR Andrews TC, 2001, AM J MED, V111, P185, DOI 10.1016/S0002-9343(01)00799-9
   Ballantyne CM, 2004, INT J CLIN PRACT, V58, P653, DOI 10.1111/j.1368-5031.2004.00278.x
   Ballantyne CM, 2003, CIRCULATION, V107, P2409, DOI 10.1161/01.CIR.0000068312.21969.C8
   Cleeman JI, 2001, JAMA-J AM MED ASSOC, V285, P2486, DOI 10.1001/jama.285.19.2486
   Collins R, 2002, LANCET, V360, P7, DOI 10.1016/S0140-6736(02)09327-3
   Davidson MH, 2002, J AM COLL CARDIOL, V40, P2125, DOI 10.1016/S0735-1097(02)02610-4
   De Backer G, 2003, EUR HEART J, V24, P1601, DOI 10.1016/S0195-668X(03)00347-6
   Downs JR, 1998, JAMA-J AM MED ASSOC, V279, P1615, DOI 10.1001/jama.279.20.1615
   Erhardt L, 2000, ATHEROSCLEROSIS SUPP, V1, P9, DOI 10.1016/S0021-9150(00)00562-1
   Feldman T, 2004, AM J CARDIOL, V93, P1481, DOI 10.1016/j.amjcard.2004.02.059
   Foley KA, 2003, AM J CARDIOL, V92, P79, DOI 10.1016/S0002-9149(03)00474-0
   FRIEDEWALD WT, 1972, CLIN CHEM, V18, P499
   Frolkis JP, 2002, AM J MED, V113, P625, DOI 10.1016/S0002-9343(02)01303-7
   Gagné C, 2002, AM J CARDIOL, V90, P1084, DOI 10.1016/S0002-9149(02)02774-1
   Gaw A, 2002, ATHEROSCLEROSIS SUPP, V2, P5, DOI 10.1016/S1567-5688(01)00018-6
   Goldberg AC, 2004, MAYO CLIN PROC, V79, P620, DOI 10.4065/79.5.620
   Grundy SM, 2004, CIRCULATION, V110, P227, DOI 10.1161/01.CIR.0000133317.49796.0E
   Kerzner B, 2003, AM J CARDIOL, V91, P418, DOI 10.1016/S0002-9149(02)03236-8
   Knopp RH, 1999, NEW ENGL J MED, V341, P498, DOI 10.1056/NEJM199908123410707
   Knopp RH, 2003, EUR HEART J, V24, P729, DOI 10.1016/S0195-668X(02)00807-2
   MASANA L, IN PRESS CLIN THER
   Melani L, 2003, EUR HEART J, V24, P717, DOI 10.1016/S0195-668X(02)00803-5
   MYERS GL, 1989, CLIN LAB MED, V9, P105, DOI 10.1016/S0272-2712(18)30645-0
   Neal RC, 2003, CLEV CLIN J MED, V70, P777, DOI 10.3949/ccjm.70.9.777
   Pearson TA, 2000, ARCH INTERN MED, V160, P459, DOI 10.1001/archinte.160.4.459
   PEDERSEN TR, 1994, LANCET, V344, P1383
   Pyörälä K, 2004, DIABETOLOGIA, V47, P1257, DOI 10.1007/s00125-004-1438-z
   Sacks FM, 1996, NEW ENGL J MED, V335, P1001, DOI 10.1056/NEJM199610033351401
   SHEPHERD J, 1995, NEW ENGL J MED, V333, P1301, DOI 10.1056/NEJM199511163332001
   Tonkin A, 1998, NEW ENGL J MED, V339, P1349
   VanHeek M, 1997, J PHARMACOL EXP THER, V283, P157
NR 31
TC 43
Z9 44
U1 0
U2 5
PU ELSEVIER IRELAND LTD
PI CLARE
PA ELSEVIER HOUSE, BROOKVALE PLAZA, EAST PARK SHANNON, CO, CLARE, 00000,
   IRELAND
SN 0167-5273
EI 1874-1754
J9 INT J CARDIOL
JI Int. J. Cardiol.
PD JUL 10
PY 2005
VL 102
IS 2
BP 327
EP 332
DI 10.1016/j.ijcard.2005.01.022
PG 6
WC Cardiac & Cardiovascular Systems
WE Science Citation Index Expanded (SCI-EXPANDED)
SC Cardiovascular System & Cardiology
GA 946EW
UT WOS:000230556200025
PM 15982505
DA 2023-11-24
ER

PT J
AU Corti, R
   Fuster, V
   Fayad, ZA
   Worthley, SG
   Helft, G
   Chaplin, WF
   Muntwyler, J
   Viles-Gonzalez, JF
   Weinberger, J
   Smith, DA
   Mizsei, G
   Badimon, JJ
AF Corti, R
   Fuster, V
   Fayad, ZA
   Worthley, SG
   Helft, G
   Chaplin, WF
   Muntwyler, J
   Viles-Gonzalez, JF
   Weinberger, J
   Smith, DA
   Mizsei, G
   Badimon, JJ
TI Effects of aggressive versus conventional lipid-lowering therapy by
   simvastatin on human atherosclerotic lesions - A prospective,
   randomized, double-blind trial with high-resolution magnetic resonance
   imaging
SO JOURNAL OF THE AMERICAN COLLEGE OF CARDIOLOGY
LA English
DT Article
ID ACUTE CORONARY SYNDROMES; IN-VIVO; PLAQUE REGRESSION; STATINS;
   METALLOPROTEINASES; INFLAMMATION; COMBINATION; MRI
AB OBJECTIVES This study sought to compare the effects of aggressive and conventional lipid lowering by two different dosages of the same statin on early human atherosclerotic lesions using serial noninvasive magnetic resonance imaging (MRI).
   BACKGROUND Regression of atherosclerotic lesions by lipid-lowering therapy has been reported.
   METHODS Using a double-blind design, newly diagnosed hypercholesterolemic patients (n = 51) with asymptomatic aortic and/or carotid atherosclerotic plaques were randomized to 20 mg/day (n = 29) or 80 mg/day (n = 22) simvastatin. Mean follow-up was 18.1 months. A total of 93 aortic and 57 carotid plaques were detected and sequentially followed up by MRI every six months after lipid-lowering initiation. The primary MRI end point was change in vessel wall area (VWA) as a surrogate for atherosclerotic burden.
   RESULTS Both statin doses reduced significantly total cholesterol (TC) and low-density lipoprotein cholesterol (LDL-C) versus baseline (p < 0.001). Total cholesterol decreased by 26% versus 33% and LDL-C by 36% versus 46% in the conventional (20 mg) versus aggressive (80 mg) simvastatin groups, respectively. Although the simvastatin 80-mg group had significantly higher baseline TC and LDL-C levels, both groups reached similar absolute values after treatment. A significant reduction in VWA was already observed by 12 months. No difference on vascular effects was detected between the randomized doses. Post-hoc analysis showed that patients reaching mean on-treatment LDL-C <= 100 mg/dl had larger decreases in plaque size.
   CONCLUSIONS Effective and protracted lipid-lowering therapy with simvastatin is associated with a significant regression of atherosclerotic lesions. No difference in vessel wall changes was seen between high and conventional doses of simvastatin. Changes in vessel wall parameters are more related to LDL-C reduction rather than to the dose of statin. (J Am Coll Cardiol 2005;46:106-12) (c) 2005 by the American College of Cardiology Foundation.
C1 Mt Sinai Sch Med, Cardiovasc Biol Res Lab, New York, NY 10029 USA.
   Mt Sinai Sch Med, Cardiovasc Inst, New York, NY 10029 USA.
   Mt Sinai Sch Med, Dept Neurol, New York, NY 10029 USA.
C3 Icahn School of Medicine at Mount Sinai; Icahn School of Medicine at
   Mount Sinai; Icahn School of Medicine at Mount Sinai
RP Badimon, JJ (通讯作者)，Mt Sinai Sch Med, Cardiovasc Biol Res Lab, 1 Gustave Levy Pl,POB 1030, New York, NY 10029 USA.
EM juan.badimon@mssm.edu
RI Fayad, Zahi/Z-3272-2019; Fuster, Valentin/H-4319-2015
OI Fayad, Zahi/0000-0002-3439-7347; Fuster, Valentin/0000-0002-9043-9986
FU NHLBI NIH HHS [HL54469, HL61801] Funding Source: Medline
CR Aikawa M, 2001, CIRCULATION, V103, P276
   BADIMON JJ, 1990, J CLIN INVEST, V85, P1234, DOI 10.1172/JCI114558
   Brown BG, 2001, NEW ENGL J MED, V345, P1583, DOI 10.1056/NEJMoa011090
   Cannon CP, 2004, NEW ENGL J MED, V350, P1495, DOI 10.1056/NEJMoa040583
   Collins R, 2002, LANCET, V360, P7, DOI 10.1016/S0140-6736(02)09327-3
   Corti R, 2001, CIRCULATION, V104, P249, DOI 10.1161/01.CIR.104.3.249
   Corti R, 2004, J AM COLL CARDIOL, V43, P464, DOI 10.1016/j.jacc.2003.08.048
   Corti R, 2002, CIRCULATION, V106, P2884, DOI 10.1161/01.CIR.0000041255.88750.F0
   Crisby M, 2001, CIRCULATION, V103, P926, DOI 10.1161/01.cir.103.7.926
   de Lemos JA, 2004, JAMA-J AM MED ASSOC, V292, P1307, DOI 10.1001/jama.292.11.1307
   Fayad ZA, 2000, CIRCULATION, V101, P2503, DOI 10.1161/01.CIR.101.21.2503
   Fayad ZA, 2001, CIRC RES, V89, P305, DOI 10.1161/hh1601.095596
   Gotto AM, 2001, CURR OPIN LIPIDOL, V12, P391, DOI 10.1097/00041433-200108000-00004
   Jensen LO, 2004, CIRCULATION, V110, P265, DOI 10.1161/01.CIR.0000135215.75876.41
   Libby P, 2002, NATURE, V420, P868, DOI [10.1038/nature01323, 10.1161/ATVBAHA.108.179705]
   Lima JAC, 2004, CIRCULATION, V110, P2336, DOI 10.1161/01.CIR.0000145170.22652.51
   McConnell MV, 1999, ARTERIOSCL THROM VAS, V19, P1956, DOI 10.1161/01.ATV.19.8.1956
   Nissen SE, 2003, CIRCULATION, V108
   Nissen SE, 2003, JAMA-J AM MED ASSOC, V290, P2292, DOI 10.1001/jama.290.17.2292
   OLIVER MF, 1994, LANCET, V344, P633
   Spieker LE, 2002, CIRCULATION, V105, P1399, DOI 10.1161/01.CIR.0000013424.28206.8F
   Takemoto M, 2001, ARTERIOSCL THROM VAS, V21, P1712, DOI 10.1161/hq1101.098486
   Vaughan CJ, 1996, LANCET, V348, P1079, DOI 10.1016/S0140-6736(96)05190-2
   Yuan C, 1998, CIRCULATION, V98, P2666, DOI 10.1161/01.CIR.98.24.2666
   Zhao XQ, 2001, ARTERIOSCL THROM VAS, V21, P1623, DOI 10.1161/hq1001.098463
NR 25
TC 200
Z9 205
U1 0
U2 4
PU ELSEVIER SCIENCE INC
PI NEW YORK
PA STE 800, 230 PARK AVE, NEW YORK, NY 10169 USA
SN 0735-1097
EI 1558-3597
J9 J AM COLL CARDIOL
JI J. Am. Coll. Cardiol.
PD JUL 5
PY 2005
VL 46
IS 1
BP 106
EP 112
DI 10.1016/j.jacc.2005.03.054
PG 7
WC Cardiac & Cardiovascular Systems
WE Science Citation Index Expanded (SCI-EXPANDED)
SC Cardiovascular System & Cardiology
GA 941LJ
UT WOS:000230216000017
PM 15992643
OA hybrid
DA 2023-11-24
ER

PT J
AU Makuuchi, H
   Furuse, A
   Endo, M
   Nakamura, H
   Daida, H
   Watanabe, M
   Ohashi, Y
   Hosoda, Y
   Hosoda, S
   Yamaguchi, H
   Yasui, H
AF Makuuchi, H
   Furuse, A
   Endo, M
   Nakamura, H
   Daida, H
   Watanabe, M
   Ohashi, Y
   Hosoda, Y
   Hosoda, S
   Yamaguchi, H
   Yasui, H
TI Effect of pravastatin on progression of coronary atherosclerosis in
   patients after coronary artery bypass surgery - Pravastatin coronary
   artery bypass graft study
SO CIRCULATION JOURNAL
LA English
DT Article
DE coronary artery bypass graft; global change score; LDL-cholesterol;
   pravastatin; quantitative coronary angiography
ID DENSITY-LIPOPROTEIN CHOLESTEROL; SERUM-CHOLESTEROL; LIPID INTERVENTION;
   COLESTIPOL-NIACIN; MEN; DISEASE; EVENTS; SIMVASTATIN; PREVENTION;
   THERAPY
AB Background Although the anti-atherosclerotic effects of HMG-CoA reductase inhibitors are well known, their specific effect on saphenous vein grafts after coronary artery bypass graft (CABG) operation is not well documented and has not been studied in Japan, so the aim of the present prospective randomized controlled study involving 27 Japanese institutions was to investigate the effects of pravastatin on the progression of atherosclerosis in such grafts and native coronary arteries after CABG.
   Methods and Results A total of 303 patients who had undergone CABG were randomly assigned to either the pravastatin group (n=168) or the control group (n=167). Paired coronary angiograms were obtained at baseline and at the end of 5-year follow-up in 182 (60%) patients. The low-density lipoprotein cholesterol concentration significantly decreased in the pravastatin group from 141.4mg/dI to 113.7mg/dl (-19.6%), compared with 141.1 mg/dl to 133.7 mg/dl (-5.2%) in the control group (p < 0.001). Although there was no significant difference in the quantitative coronary angiography measurements between the 2 groups, the global change score indicated a significant pravastatin-mediated reduction in plaque progression (p < 0.01).
   Conclusions Pravastatin can potentially reduce atherosclerotic progression in both the bypass graft and native coronary arteries of patients after CABG.
C1 St Marianna Univ, Sch Med, Dept Cardiovasc Surg, Miyamae Ku, Kawasaki, Kanagawa 2168511, Japan.
   JR Tokyo Gen Hosp, Tokyo, Japan.
   Tokyo Womens Med Univ, Tokyo, Japan.
   Natl Def Med Coll, Tokorozawa, Saitama 359, Japan.
   Juntendo Univ, Sch Med, Tokyo 113, Japan.
   Juntendo Univ, Sch Hlth Care & Nursing, Urayasu, Japan.
   Univ Tokyo, Tokyo, Japan.
   Shin Tokyo Hosp, Matsudo, Chiba, Japan.
   Sakakibara Heart Inst, Fuchu, Tokyo, Japan.
   Machida Municipal Hosp, Machida, Tokyo, Japan.
   Kyushu Univ, Fac Med, Fukuoka 812, Japan.
C3 Saint Marianna University; Tokyo Women's Medical University; National
   Defense Medical College - Japan; Juntendo University; Juntendo
   University; University of Tokyo; Kyushu University
RP Makuuchi, H (通讯作者)，St Marianna Univ, Sch Med, Dept Cardiovasc Surg, Miyamae Ku, Sugao 2-16-1, Kawasaki, Kanagawa 2168511, Japan.
EM harumack@marianna-u.ac.jp
CR Austen W G, 1975, Circulation, V51, P5
   BARBORIAK JJ, 1976, ANN THORAC SURG, V21, P524, DOI 10.1016/S0003-4975(10)63922-7
   BLANKENHORN DH, 1987, JAMA-J AM MED ASSOC, V257, P3233, DOI 10.1001/jama.257.23.3233
   BROWN G, 1990, NEW ENGL J MED, V323, P1289, DOI 10.1056/NEJM199011083231901
   CAMPEAU L, 1983, CIRCULATION, V68, P1
   Campeau L, 1997, NEW ENGL J MED, V336, P153
   CASHINHEMPHILL L, 1990, JAMA-J AM MED ASSOC, V264, P3013, DOI 10.1001/jama.264.23.3013
   Collins R, 2004, LANCET, V363, P757
   CROUSE JR, 1995, AM J CARDIOL, V75, P455, DOI 10.1016/S0002-9149(99)80580-3
   Frick MH, 1997, CIRCULATION, V96, P2137
   FRIEDEWALD WT, 1972, CLIN CHEM, V18, P499
   JUKEMA JW, 1995, CIRCULATION, V91, P2528, DOI 10.1161/01.CIR.91.10.2528
   Kitay J, 2004, SERV IND J, V24, P1, DOI 10.1080/0264206042000247731
   LIE JT, 1977, AM J CARDIOL, V40, P906, DOI 10.1016/0002-9149(77)90041-8
   Matsuzaki M, 2002, CIRC J, V66, P1087, DOI 10.1253/circj.66.1087
   Matsuzawa Y, 2003, CIRC J, V67, P287
   NEITZEL GF, 1986, ARTERIOSCLEROSIS, V6, P594, DOI 10.1161/01.ATV.6.6.594
   Ongini E, 2004, P NATL ACAD SCI USA, V101, P8497, DOI 10.1073/pnas.0401996101
   PEDERSEN TR, 1994, LANCET, V344, P1383
   REIBER JHC, 1993, CATHETER CARDIO DIAG, V28, P187, DOI 10.1002/ccd.1810280301
   Sacks FM, 1996, NEW ENGL J MED, V335, P1001, DOI 10.1056/NEJM199610033351401
   Sasaki J, 2003, CIRC J, V67, P473
   Sasaki S, 2002, CIRC J, V66, P47, DOI 10.1253/circj.66.47
   SHEPHERD J, 1995, NEW ENGL J MED, V333, P1301, DOI 10.1056/NEJM199511163332001
   Sukhova GK, 2002, ARTERIOSCL THROM VAS, V22, P1452, DOI 10.1161/01.ATV.0000030360.72503.56
   Syvanne M, 1997, CONTROL CLIN TRIALS, V18, P93, DOI 10.1016/S0197-2456(96)00091-8
   Tonkin A, 1998, NEW ENGL J MED, V339, P1349
NR 27
TC 29
Z9 29
U1 0
U2 0
PU JAPANESE CIRCULATION SOC
PI TOYKO
PA 18TH FLOOR IMPERIAL HOTEL TOWER, 1-1-1 UCHISAIWAI-CHO CHIYODA-KU, TOYKO,
   100-0011, JAPAN
SN 1346-9843
EI 1347-4820
J9 CIRC J
JI Circ. J.
PD JUN
PY 2005
VL 69
IS 6
BP 636
EP 643
DI 10.1253/circj.69.636
PG 8
WC Cardiac & Cardiovascular Systems
WE Science Citation Index Expanded (SCI-EXPANDED)
SC Cardiovascular System & Cardiology
GA 930GP
UT WOS:000229404100003
PM 15914938
OA Bronze
DA 2023-11-24
ER

PT J
AU Karatzis, E
   Lekakis, J
   Papamichael, C
   Andreadou, L
   Cimponeriu, A
   Aznaouridis, K
   Papaioannou, TG
   Protogerou, A
   Mavrikakis, M
AF Karatzis, E
   Lekakis, J
   Papamichael, C
   Andreadou, L
   Cimponeriu, A
   Aznaouridis, K
   Papaioannou, TG
   Protogerou, A
   Mavrikakis, M
TI Rapid effect of pravastatin on endothelial function and lipid
   peroxidation in unstable angina
SO INTERNATIONAL JOURNAL OF CARDIOLOGY
LA English
DT Article
DE unstable angina; oxidative stress; endothelial function; HMG-CoA
   inhibitors; pleiotropic effects
ID ACUTE CORONARY SYNDROMES; FLOW-MEDIATED VASODILATION; OXIDATIVE STRESS;
   BRACHIAL-ARTERY; VITAMIN-E; HEART-DISEASE; NITRIC-OXIDE; CHOLESTEROL;
   RISK; DYSFUNCTION
AB Background: Oxidative stress contributes to endothelial dysfunction, an important step to the pathogenesis of atherosclerosis and coronary events. Latest studies revealed the existence of pleiotropic and especially antioxidant properties of statins. We sought to examine the effects of pravastatin on lipid peroxidation and endothelial function, independently from lipid-lowering, in patients with unstable angina (UA).
   Methods: Thirty-seven patients (males), 64.46 +/- 9.09 years, suffering from UA enrolled in the study. Patients were not on statin medication before admission and they received after randomization either 40 mg pravastatin daily (group A, n=20), or placebo (group B, n=17). Malondialdehyde (MDA) concentration, an index of lipid peroxidation and plaque instability, flow-mediated dilatation (FMD) of the brachial artery and blood lipids were measured on the second day of hospitalization and 10 days later.
   Results: MDA decreased significantly in both groups (A, p=0.008; B, p=0.003). FMD increased significantly in group A (p=0.007), whereas in group B it did not change. Serum lipids remained unaltered in all three groups.
   Conclusions: Pravastatin administration improved FMD within 10 days and this favorable effect occurred before any significant reduction in blood lipids, revealing its pleiotropic effects during the early phase of an acute coronary syndrome. Circulating lipid peroxidation products in patients with UA decreased significantly during the same period independently of endothelial function and pravastatin therapy. (c) 2004 Elsevier Ireland Ltd. All rights reserved.
C1 Alexandra Univ Hosp, Vasc Lab, Dept Clin Therapeut, Athens 11528, Greece.
C3 Alexandra Hospital
RP Lekakis, J (通讯作者)，Alexandra Univ Hosp, Vasc Lab, Dept Clin Therapeut, 12 Iridanou Str, Athens 11528, Greece.
EM manoskaratzis@yahoo.com
RI Lekakis, John/AAQ-6232-2020; Papaioannou, Theodore/AAD-3712-2019;
   Protogerou, Athanassios/AAD-7210-2019
OI Papaioannou, Theodore/0000-0002-1552-3168; Protogerou,
   Athanase/0000-0002-3825-532X
CR ALLAIN CC, 1974, CLIN CHEM, V20, P470
   ANDERSON TJ, 1995, J AM COLL CARDIOL, V26, P1235, DOI 10.1016/0735-1097(95)00327-4
   Andreadou I, 2002, EUR J PHARMACOL, V453, P271, DOI 10.1016/S0014-2999(02)02431-7
   Antman EM, 2000, AM HEART J, V139, P461, DOI 10.1016/S0002-8703(00)90090-5
   Aukrust P, 2001, J AM COLL CARDIOL, V37, P485, DOI 10.1016/S0735-1097(00)01110-4
   Braunwald E, 2002, J AM COLL CARDIOL, V40, P1366, DOI 10.1016/S0735-1097(02)02336-7
   Cai H, 2000, CIRC RES, V87, P840, DOI 10.1161/01.RES.87.10.840
   CELERMAJER DS, 1992, LANCET, V340, P1111, DOI 10.1016/0140-6736(92)93147-F
   Corretti MC, 2002, J AM COLL CARDIOL, V39, P257, DOI 10.1016/S0735-1097(01)01746-6
   Danesh J, 2000, BMJ-BRIT MED J, V321, P199, DOI 10.1136/bmj.321.7255.199
   Dangas G, 2000, THROMB HAEMOSTASIS, V83, P688
   Di Napoli R, 2002, EUR HEART J, V23, P1908, DOI 10.1053/euhj.2002.3236
   DUBOISRANDE JL, 1994, EUR HEART J, V15, P179, DOI 10.1093/oxfordjournals.eurheartj.a060473
   Dupuis J, 2001, ATHEROSCLEROSIS SUPP, V2, P9, DOI 10.1016/S1567-5688(00)00004-0
   Dupuis J, 1999, CIRCULATION, V99, P3227, DOI 10.1161/01.CIR.99.25.3227
   Ehara S, 2001, CIRCULATION, V103, P1955, DOI 10.1161/01.cir.103.15.1955
   Gokce N, 2002, J AM COLL CARDIOL, V40, P761, DOI 10.1016/S0735-1097(02)02034-X
   Heitzer T, 2001, CIRCULATION, V104, P2673, DOI 10.1161/hc4601.099485
   Holvoet P, 1998, CIRCULATION, V98, P1487, DOI 10.1161/01.CIR.98.15.1487
   JOANNIDES R, 1995, CIRCULATION, V91, P1314, DOI 10.1161/01.CIR.91.5.1314
   Kaesemeyer WH, 1999, J AM COLL CARDIOL, V33, P234, DOI 10.1016/S0735-1097(98)00514-2
   Kostner K, 1997, CARDIOVASC RES, V36, P330, DOI 10.1016/S0008-6363(97)00185-5
   Kugiyama K, 2001, AM J PHYSIOL-HEART C, V280, pH264, DOI 10.1152/ajpheart.2001.280.1.H264
   Landmesser U, 2001, CIRCULATION, V104, P2638, DOI 10.1161/circ.104.22.2638
   Lekakis J, 1997, AM J CARDIOL, V79, P529, DOI 10.1016/S0002-9149(96)00805-3
   Libby P, 2001, CIRCULATION, V104, P365, DOI 10.1161/01.CIR.104.3.365
   Lonn E, 2002, DIABETES CARE, V25, P1919, DOI 10.2337/diacare.25.11.1919
   Maron DJ, 2000, CIRCULATION, V101, P207, DOI 10.1161/01.CIR.101.2.207
   Masumoto A, 2001, AM J CARDIOL, V88, P1291, DOI 10.1016/S0002-9149(01)02090-2
   Miwa K, 1999, CARDIOVASC RES, V41, P291, DOI 10.1016/S0008-6363(98)00207-7
   Motoyama T, 1998, J AM COLL CARDIOL, V32, P1672, DOI 10.1016/S0735-1097(98)00447-1
   Neunteufl T, 2000, AM J CARDIOL, V86, P207, DOI 10.1016/S0002-9149(00)00857-2
   Ridker PM, 2000, NEW ENGL J MED, V342, P836, DOI 10.1056/NEJM200003233421202
   RIMM EB, 1993, NEW ENGL J MED, V328, P1450, DOI 10.1056/NEJM199305203282004
   Shepherd J, 2002, LANCET, V360, P1623, DOI 10.1016/S0140-6736(02)11600-X
   Stefanadis C, 2002, EUR HEART J, V23, P1664, DOI 10.1053/euhj.2002.3174
   Takemoto M, 2001, ARTERIOSCL THROM VAS, V21, P1712, DOI 10.1161/hq1101.098486
   Tonkin A, 1998, NEW ENGL J MED, V339, P1349
   Tsunekawa T, 2001, CIRCULATION, V104, P376, DOI 10.1161/hc2901.094094
   Vecchione C, 2002, CIRC RES, V91, P173, DOI 10.1161/01.RES.0000028004.76218.B8
   Wassmann S, 2003, CIRC RES, V93, pE98, DOI 10.1161/01.RES.0000099503.13312.7B
   Werner N, 2002, BASIC RES CARDIOL, V97, P105, DOI 10.1007/s003950200000
   Williams JK, 1998, J AM COLL CARDIOL, V31, P684, DOI 10.1016/S0735-1097(97)00537-8
NR 43
TC 33
Z9 36
U1 0
U2 5
PU ELSEVIER IRELAND LTD
PI CLARE
PA ELSEVIER HOUSE, BROOKVALE PLAZA, EAST PARK SHANNON, CO, CLARE, 00000,
   IRELAND
SN 0167-5273
EI 1874-1754
J9 INT J CARDIOL
JI Int. J. Cardiol.
PD MAY 11
PY 2005
VL 101
IS 1
BP 65
EP 70
DI 10.1016/j.ijcard.2004.03.060
PG 6
WC Cardiac & Cardiovascular Systems
WE Science Citation Index Expanded (SCI-EXPANDED)
SC Cardiovascular System & Cardiology
GA 928CH
UT WOS:000229248200010
PM 15860385
DA 2023-11-24
ER

PT J
AU Landmesser, U
   Bahlmann, F
   Mueller, M
   Spiekermann, S
   Kirchhoff, N
   Schulz, S
   Manes, C
   Fischer, D
   de Groot, K
   Fliser, D
   Fauler, G
   März, W
   Drexler, H
AF Landmesser, U
   Bahlmann, F
   Mueller, M
   Spiekermann, S
   Kirchhoff, N
   Schulz, S
   Manes, C
   Fischer, D
   de Groot, K
   Fliser, D
   Fauler, G
   März, W
   Drexler, H
TI Simvastatin versus ezetimibe -: Pleiotropic and lipid-lowering effects
   on endothelial function in humans
SO CIRCULATION
LA English
DT Article
DE endothelium; stem cells; heart failure; statins; superoxide dismutase
ID NITRIC-OXIDE SYNTHASE; EXTRACELLULAR-SUPEROXIDE-DISMUTASE; A REDUCTASE
   INHIBITION; CHRONIC HEART-FAILURE; OXIDATIVE STRESS GENERATION; IMPROVES
   CARDIAC-FUNCTION; CORONARY-ARTERY-DISEASE; PROGENITOR CELLS; STATIN
   THERAPY; MYOCARDIAL-INFARCTION
AB Background-Statins may exert important pleiotropic effects, ie, improve endothelial function, independently of their impact on LDL cholesterol. In humans, however, pleiotropic effects of statins have never been unequivocally demonstrated because prolonged statin treatment always results in reduced LDL cholesterol levels. We therefore tested the hypothesis that similar reductions in LDL cholesterol with simvastatin and ezetimibe, a novel cholesterol absorption inhibitor, result in different effects on endothelial function.
   Methods and Results-Twenty patients with chronic heart failure were randomized to 4 weeks of simvastatin (10 mg/d) or ezetimibe (10 mg/d) treatment. Flow-dependent dilation (FDD) of the radial artery was determined by high-resolution ultrasound before and after intra-arterial vitamin C to determine the portion of FDD inhibited by radicals (Delta FDD-VC). Activity of extracellular superoxide dismutase, a major vascular antioxidant enzyme system, was determined after release from the endothelium by a heparin bolus injection. Endothelial progenitor cells were analyzed with an in vitro assay. Simvastatin and ezetimibe treatment reduced LDL cholesterol to a similar extent (15.6% versus 15.4%; P = NS), whereas changes in mevalonate, the product of HMG-CoA-reductase, differed between groups (Delta mevalonate-simvastatin, -1.04 +/- 0.62 versus Delta mevalonate-ezetimibe, 1.79 +/- 0.94 ng/mL; P < 0.05 between groups). Importantly, FDD was markedly improved after simvastatin (10.5 +/- 0.6% versus 5.1 +/- 0.7%; P < 0.01) but not after ezetimibe treatment (5.6 +/- 0.5% versus 5.8 +/- 0.6%; P = NS). Delta FDD-VC was substantially reduced after simvastatin but not after ezetimibe treatment. Extracellular superoxide dismutase activity was increased by > 100% (P < 0.05) after simvastatin but not ezetimibe treatment. Simvastatin treatment increased the number of functionally active endothelial progenitor cells, whereas ezetimibe had no effect.
   Conclusions-Four weeks of simvastatin treatment improves endothelial function independently of LDL cholesterol lowering, at least in part by reducing oxidant stress. Simvastatin may thereby exert important pleiotropic effects in humans.
C1 Hannover Med Sch, Abt Kardiol & Angiol, D-30625 Hannover, Germany.
   Hannover Med Sch, Nephrol Abt, D-30625 Hannover, Germany.
   Graz Univ, Clin Inst Med & Chem, Diagnost Lab, Graz, Austria.
C3 Hannover Medical School; Hannover Medical School; University of Graz
RP Landmesser, U (通讯作者)，Hannover Med Sch, Abt Kardiol & Angiol, Carl Neuberg Str 1, D-30625 Hannover, Germany.
EM Landmesser.Ulf@MH-Hannover.de
CR Aicher A, 2003, NAT MED, V9, P1370, DOI 10.1038/nm948
   Asahara T, 1999, CIRC RES, V85, P221, DOI 10.1161/01.RES.85.3.221
   Bahlmann FH, 2004, BLOOD, V103, P921, DOI 10.1182/blood-2003-04-1284
   Bauersachs J, 1999, CIRCULATION, V100, P292, DOI 10.1161/01.CIR.100.3.292
   Ceriello A, 2004, DIABETES, V53, P701, DOI 10.2337/diabetes.53.3.701
   Ceriello A, 2002, CIRCULATION, V106, P1211, DOI 10.1161/01.CIR.0000027569.76671.A8
   Collins R, 2002, LANCET, V360, P7, DOI 10.1016/S0140-6736(02)09327-3
   Di Napoli P, 2001, CARDIOVASC RES, V51, P283, DOI 10.1016/S0008-6363(01)00306-6
   Endres M, 1998, P NATL ACAD SCI USA, V95, P8880, DOI 10.1073/pnas.95.15.8880
   Feron O, 2001, CIRCULATION, V103, P113
   Fukai T, 2000, J CLIN INVEST, V105, P1631, DOI 10.1172/JCI9551
   Haendeler J, 2004, CIRCULATION, V110, P856, DOI 10.1161/01.CIR.0000138743.09012.93
   Hill JM, 2003, NEW ENGL J MED, V348, P593, DOI 10.1056/NEJMoa022287
   Hornig B, 1998, CIRCULATION, V97, P363
   Horwich TB, 2004, J AM COLL CARDIOL, V43, P642, DOI 10.1016/j.jacc.2003.07.049
   Ichinose F, 2004, AM J PHYSIOL-HEART C, V286, pH1070, DOI 10.1152/ajpheart.00940.2003
   Jones SP, 2003, P NATL ACAD SCI USA, V100, P4891, DOI 10.1073/pnas.0837428100
   Jung O, 2003, CIRC RES, V93, P622, DOI 10.1161/01.RES.0000092140.81594.A8
   Kalinowski L, 2002, CIRCULATION, V105, P933, DOI 10.1161/hc0802.104283
   KARLSSON K, 1987, BIOCHEM J, V242, P55, DOI 10.1042/bj2420055
   Kawamoto A, 2001, CIRCULATION, V103, P634
   Kocher AA, 2001, NAT MED, V7, P430, DOI 10.1038/86498
   Kureishi Y, 2000, NAT MED, V6, P1004, DOI 10.1038/79510
   Landmesser U, 2004, CIRCULATION, V109, P27, DOI 10.1161/01.CIR.0000129501.88485.1f
   Landmesser U, 2002, CIRCULATION, V106, P3073, DOI 10.1161/01.CIR.0000041431.57222.AF
   Landmesser U, 2000, CIRCULATION, V101, P2264, DOI 10.1161/01.CIR.101.19.2264
   Landmesser U, 2004, CIRCULATION, V110, P1933, DOI 10.1161/01.CIR.0000143232.67642.7A
   Laufs U, 1998, CIRCULATION, V97, P1129, DOI 10.1161/01.CIR.97.12.1129
   Laufs Ulrich, 2003, Curr Atheroscler Rep, V5, P372, DOI 10.1007/s11883-003-0008-z
   LEUNG WH, 1993, LANCET, V341, P1496, DOI 10.1016/0140-6736(93)90634-S
   Llevadot J, 2001, J CLIN INVEST, V108, P399, DOI 10.1172/JCI200113131
   Maack C, 2003, CIRCULATION, V108, P1567, DOI 10.1161/01.CIR.0000091084.46500.BB
   Matsunaga T, 2002, CIRCULATION, V105, P2185, DOI 10.1161/01.CIR.0000015856.84385.E9
   MCCORD JM, 1969, J BIOL CHEM, V244, P6049
   Node K, 2003, CIRCULATION, V108, P839, DOI 10.1161/01.CIR.0000084539.58092.DE
   OHARA Y, 1995, CIRCULATION, V92, P898, DOI 10.1161/01.CIR.92.4.898
   OYANAGUI Y, 1984, ANAL BIOCHEM, V142, P290
   Palinski W, 2001, ARTERIOSCL THROM VAS, V21, P3, DOI 10.1161/01.ATV.21.1.3
   PEDERSEN TR, 1994, LANCET, V344, P1383
   Rauchhaus M, 2003, J AM COLL CARDIOL, V42, P1933, DOI 10.1016/j.jacc.2003.07.016
   Scherrer-Crosbie M, 2001, CIRCULATION, V104, P1286, DOI 10.1161/hc3601.094298
   STRALIN P, 1995, ARTERIOSCL THROM VAS, V15, P2032, DOI 10.1161/01.ATV.15.11.2032
   Tamai O, 1997, CIRCULATION, V95, P76, DOI 10.1161/01.CIR.95.1.76
   Trochu JN, 2000, CIRC RES, V87, P1108, DOI 10.1161/01.RES.87.12.1108
   Tsunekawa T, 2001, CIRCULATION, V104, P376, DOI 10.1161/hc2901.094094
   Vasa M, 2001, CIRCULATION, V103, P2885, DOI 10.1161/hc2401.092816
   Walter DH, 2002, CIRCULATION, V105, P3017, DOI 10.1161/01.CIR.0000018166.84319.55
   Wassmann S, 2002, ARTERIOSCL THROM VAS, V22, P300, DOI 10.1161/hq0202.104081
   Wassmann S, 2003, CIRC RES, V93, pE98, DOI 10.1161/01.RES.0000099503.13312.7B
   Werner N, 2002, ARTERIOSCL THROM VAS, V22, P1567, DOI 10.1161/01.ATV.0000036417.43987.D8
NR 50
TC 359
Z9 392
U1 0
U2 30
PU LIPPINCOTT WILLIAMS & WILKINS
PI PHILADELPHIA
PA TWO COMMERCE SQ, 2001 MARKET ST, PHILADELPHIA, PA 19103 USA
SN 0009-7322
EI 1524-4539
J9 CIRCULATION
JI Circulation
PD MAY 10
PY 2005
VL 111
IS 18
BP 2356
EP 2363
DI 10.1161/01.CIR.0000164260.82417.3F
PG 8
WC Cardiac & Cardiovascular Systems; Peripheral Vascular Disease
WE Science Citation Index Expanded (SCI-EXPANDED)
SC Cardiovascular System & Cardiology
GA 924QT
UT WOS:000228995700013
PM 15867181
OA Bronze
DA 2023-11-24
ER

PT J
AU Schaefer, EJ
   McNamara, JR
   Asztalos, BF
   Tayler, T
   Daly, JA
   Gleason, JL
   Seman, LJ
   Ferrari, A
   Rubenstein, JJ
AF Schaefer, EJ
   McNamara, JR
   Asztalos, BF
   Tayler, T
   Daly, JA
   Gleason, JL
   Seman, LJ
   Ferrari, A
   Rubenstein, JJ
TI Effects of <i>atorvastatin</i> versus other statins on fasting and
   postprandial c-reactive protein and lipoprotein -: Associated
   phospholipase A<sub>2</sub> in patients with coronary heart disease
   versus control subjects
SO AMERICAN JOURNAL OF CARDIOLOGY
LA English
DT Article
ID ACTIVATING-FACTOR ACETYLHYDROLASE; LOW-DENSITY-LIPOPROTEIN; RISK
   PREDICTION; PLASMA; CHOLESTEROL; THERAPY; ATHEROSCLEROSIS;
   INTERLEUKIN-6; SIMVASTATIN; INHIBITOR
AB The effects of atorvastatin (40 mg/day) versus placebo on fasting and postprandial plasma levels of high-sensitivity C-reactive protein (hs-CRP) and lipoprotein-associated phospholipase A(2) (Lp-PLA2) were examined over 36 weeks in 84 patients who had coronary heart disease, and low-density lipoprotein cholesterol levels > 130 mg/dl and compared directly with the effects of fluvastatin, lovastatin, pravastatin, and simvastatin. Results were also compared with those obtained in age- and gender-matched control subjects,(n = 84). Feeding increased median hs-CRP levels by 2% in patients (p = NS) and 22% in controls (p < 0.01) and increased mean Lp-PLA2 values by, 9% in patients (p = NS) but decreased values by 21 % in controls (p < 0.0001). Patients had 5 1 % higher median hs-CRP values and 29% higher mean Lp-PLA2 values than did controls (p < 0.05 for hs-CRP and Lp-PLA2) in the fasting state; however, Lp-PLA2 values were 62% higher (p < 0.0001) in the fed state in patients compared with controls. Atorvastatin decreased median hs-CRP levels by 32% (p < 0.01) and mean Lp-PLA2 values by 26% in patients (p < 0.0001), with similar decreases in the fed state, and none of the other statins had any significant effect on these parameters. Change in Lp-PLA2 was significantly related to change in low-density lipoprotein cholesterol (p < 0.01), with no significant relations with change in hs-CRP. Our data indicate greater differences in patients with coronary heart disease compared with controls in Lp-PLA2 in the fed state than in the fasting state and that atorvastatin is more effective than fluvastatin, lovastatin, provastatin, or simvastatin for decreasing not only low-density lipoprotein cholesterol but. also hs-CRP and Lp-PLA2. (c) 2005 by Excerpta Medica Inc.
C1 Tufts Univ, Sch Med, Friedman Sch Nutr Sci & Policy, Cardiovasc Res & Lipid Metab Labs, Boston, MA 02111 USA.
   Tufts Univ, Jean Mayer USDA Human Nutr Res Ctr Aging, Boston, MA 02111 USA.
   Newton Wellesley Hosp, Div Cardiol, Newton, MA USA.
C3 Tufts University; Tufts University; United States Department of
   Agriculture (USDA); Newton Wellesley Hospital
RP Schaefer, EJ (通讯作者)，Tufts Univ, Sch Med, Friedman Sch Nutr Sci & Policy, Cardiovasc Res & Lipid Metab Labs, 711 Washington St, Boston, MA 02111 USA.
EM schaefer@tufts.edu
FU NHLBI NIH HHS [R01 HL064738] Funding Source: Medline
CR Ballantyne CM, 2004, CIRCULATION, V109, P837, DOI 10.1161/01.CIR.0000116763.91992.F1
   Caslake MJ, 2003, CURR OPIN LIPIDOL, V14, P347, DOI 10.1097/00041433-200308000-00002
   Grundy SM, 2004, CIRCULATION, V110, P227, DOI 10.1161/01.CIR.0000133317.49796.0E
   Horne BD, 2003, CIRCULATION, V107, P258, DOI 10.1161/01.CIR.0000045668.71683.92
   JENNER JL, 1993, CIRCULATION, V87, P1135, DOI 10.1161/01.CIR.87.4.1135
   Jialal I, 2001, CIRCULATION, V103, P1933
   Koenig W, 2004, CIRCULATION, V109, P1349, DOI 10.1161/01.CIR.0000120707.98922.E3
   Luc G, 2003, ARTERIOSCL THROM VAS, V23, P1255, DOI 10.1161/01.ATV.0000079512.66448.1D
   Macphee CH, 1999, BIOCHEM J, V338, P479, DOI 10.1042/0264-6021:3380479
   März W, 2003, AM J CARDIOL, V92, P305, DOI 10.1016/S0002-9149(03)00633-7
   McNamara JR, 1998, CLIN CHEM, V44, P1224
   MCNAMARA JR, 1987, CLIN CHIM ACTA, V166, P1, DOI 10.1016/0009-8981(87)90188-4
   Nissen SE, 2004, JAMA-J AM MED ASSOC, V291, P1071, DOI 10.1001/jama.291.9.1071
   OTVOS JD, 1992, CLIN CHEM, V38, P1632
   Packard CJ, 2000, NEW ENGL J MED, V343, P1148, DOI 10.1056/NEJM200010193431603
   Pedro-Botet J, 2001, ATHEROSCLEROSIS, V158, P183, DOI 10.1016/S0021-9150(01)00410-5
   Ridker PM, 2002, NEW ENGL J MED, V347, P1557, DOI 10.1056/NEJMoa021993
   Saito M, 2003, ATHEROSCLEROSIS, V167, P73, DOI 10.1016/S0021-9150(02)00380-5
   Sattar N, 2003, CIRCULATION, V108, P414, DOI 10.1161/01.CIR.0000080897.52664.94
   Schaefer EJ, 2004, AM J CARDIOL, V93, P31, DOI 10.1016/j.amjcard.2003.09.008
   Schaefer EJ, 2001, AM J CARDIOL, V88, P1129, DOI 10.1016/S0002-9149(01)02047-1
   Schaefer EJ, 2002, AM J CARDIOL, V90, P689, DOI 10.1016/S0002-9149(02)02591-2
   SEMAN LJ, 1994, CLIN CHEM, V40, P400
   St-Pierre AC, 2003, AM J CARDIOL, V91, P555, DOI 10.1016/S0002-9149(02)03305-2
   van der Meer IM, 2003, ARCH INTERN MED, V163, P1323, DOI 10.1001/archinte.163.11.1323
   Wang TD, 2003, ATHEROSCLEROSIS, V170, P315, DOI 10.1016/S0021-9150(03)00296-X
NR 26
TC 90
Z9 98
U1 0
U2 6
PU EXCERPTA MEDICA INC-ELSEVIER SCIENCE INC
PI BRIDGEWATER
PA 685 ROUTE 202-206 STE 3, BRIDGEWATER, NJ 08807 USA
SN 0002-9149
J9 AM J CARDIOL
JI Am. J. Cardiol.
PD MAY 1
PY 2005
VL 95
IS 9
BP 1025
EP 1032
DI 10.1016/j.amjcard.2005.01.023
PG 8
WC Cardiac & Cardiovascular Systems
WE Science Citation Index Expanded (SCI-EXPANDED)
SC Cardiovascular System & Cardiology
GA 921BF
UT WOS:000228738500001
PM 15842965
DA 2023-11-24
ER

PT J
AU Zhou, Z
   Rahme, E
   Abrahamowicz, M
   Tu, JV
   Eisenberg, MJ
   Humphries, K
   Austin, PC
   Pilote, L
AF Zhou, Z
   Rahme, E
   Abrahamowicz, M
   Tu, JV
   Eisenberg, MJ
   Humphries, K
   Austin, PC
   Pilote, L
TI Effectiveness of statins for secondary prevention in elderly patients
   after acute myocardial infarction: an evaluation of class effect
SO CANADIAN MEDICAL ASSOCIATION JOURNAL
LA English
DT Article
ID COA REDUCTASE INHIBITOR; CORONARY EVENTS; LOWERING THERAPY;
   HEART-DISEASE; ATORVASTATIN; CHOLESTEROL; PRAVASTATIN; SIMVASTATIN;
   EFFICACY; OUTCOMES
AB Background: Clinical trials have shown the benefits of statins after acute myocardial infarction ( AMI). However, it is unclear whether different statins exert a similar effect in reducing the incidence of recurrent AMI and death when used in clinical practice.
   Methods: We conducted a retrospective cohort study ( 1997 - 2002) to compare 5 statins using data from medical administrative databases in 3 provinces ( Quebec, Ontario and British Columbia). We included patients aged 65 years and over who were discharged alive after their first AMI-related hospital stay and who began statin treatment within 90 days after discharge. The primary end point was the combined outcome of recurrent AMI or death from any cause. The secondary end point was death from any cause. Adjusted hazard ratios (HRs) for each statin compared with atorvastatin as the reference drug were estimated using Cox proportional hazards regression analysis.
   Results: A total of 18 637 patients were prescribed atorvastatin (n = 6420), pravastatin ( n = 4480), simvastatin ( n = 5518), lovastatin ( n = 1736) or fluvastatin ( n = 483). Users of different statins showed similar baseline characteristics and patterns of statin use. The adjusted HRs ( and 95% confidence intervals) for the combined outcome of AMI or death showed that each statin had similar effects when compared with atorvastatin: pravastatin 1.00 ( 0.90 - 1.11), simvastatin 1.01 ( 0.91 - 1.12), lovastatin 1.09 ( 0.95 - 1.24) and fluvastatin 1.01 ( 0.80 - 1.27). The results did not change when death alone was the end point, nor did they change after adjustment for initial daily dose or after censoring of patients who switched or stopped the initial statin treatment.
   Interpretation: Our results suggest that, under current usage, statins are equally effective for secocondary prevention in elderly patients after AMI.
C1 Montreal Gen Hosp, Div Clin Epidemiol, Montreal, PQ H3G 1A4, Canada.
   McGill Univ, Dept Epidemiol & Biostat, Montreal, PQ, Canada.
   Inst Clin Evaluat Sci, Toronto, ON, Canada.
   Univ British Columbia, Div Cardiol, Vancouver, BC V5Z 1M9, Canada.
   Ctr Hlth Evaluat & Outcome Sci, Vancouver, BC, Canada.
   Sir Mortimer B Davis Jewish Hosp, Montreal, PQ H3T 1E2, Canada.
C3 McGill University; McGill University; University of Toronto; University
   of British Columbia; McGill University
RP Pilote, L (通讯作者)，Montreal Gen Hosp, Div Clin Epidemiol, L10-421,1650 Cedar Ave, Montreal, PQ H3G 1A4, Canada.
EM louise.pilote@mcgill.ca
OI Austin, Peter/0000-0003-3337-233X; Abrahamowicz,
   Michal/0000-0002-3172-3952; Pilote, Louise/0000-0002-6159-0628; Tu,
   Jack/0000-0003-0111-722X
CR [Anonymous], 1998, INT CLASS DIS 9 REV
   ARMIAGE P, 2002, COMPARISON SEVERAL G, P208
   Athyros VG, 2002, CURR MED RES OPIN, V18, P220, DOI 10.1185/030079902125000787
   BakkerArkema RG, 1996, JAMA-J AM MED ASSOC, V275, P128, DOI 10.1001/jama.275.2.128
   Baxter C, 1998, BMJ-BRIT MED J, V317, P1134
   Blais L, 1996, AM J EPIDEMIOL, V144, P1161
   Cannon CP, 2004, NEW ENGL J MED, V350, P1495, DOI 10.1056/NEJMoa040583
   Collins R, 2002, LANCET, V360, P7, DOI 10.1016/S0140-6736(02)09327-3
   Deeks J. J., 2001, SYSTEMATIC REV HLTH, DOI 10.1002/9780470693926.ch15
   Downs JR, 1998, JAMA-J AM MED ASSOC, V279, P1615, DOI 10.1001/jama.279.20.1615
   Farnier Michel, 2000, Journal of Cardiovascular Pharmacology and Therapeutics, V5, P27, DOI 10.1177/107424840000500104
   Furberg CD, 1999, LANCET, V354, P1202, DOI 10.1016/S0140-6736(99)03190-6
   Furberg CD, 2000, CLIN CARDIOL, V23, pIV15
   HSU I, 1995, ANN PHARMACOTHER, V29, P743, DOI 10.1177/106002809502907-818
   Humphries KH, 2000, J CLIN EPIDEMIOL, V53, P343, DOI 10.1016/S0895-4356(99)00188-2
   Jackevicius CA, 2001, ARCH INTERN MED, V161, P183, DOI 10.1001/archinte.161.2.183
   Jackevicius CA, 2003, CAN J CARDIOL, V19, P1359
   Jones P, 1998, AM J CARDIOL, V81, P582, DOI 10.1016/S0002-9149(97)00965-X
   Joukhadar C, 2001, THROMB HAEMOSTASIS, V85, P47, DOI 10.1055/s-0037-1612902
   Kennedy CC, 2003, CAN J CARDIOL, V19, P655
   Kennedy HL, 2002, J AM COLL CARDIOL, V40, P19, DOI 10.1016/S0735-1097(02)01913-7
   Knopp RH, 1999, NEW ENGL J MED, V341, P498, DOI 10.1056/NEJM199908123410707
   LaRosa John C, 2004, Curr Atheroscler Rep, V6, P12, DOI 10.1007/s11883-004-0111-9
   Law MR, 2003, BRIT MED J, V326, P1423, DOI 10.1136/bmj.326.7404.1423
   Lemaitre RN, 1998, ARCH INTERN MED, V158, P1761, DOI 10.1001/archinte.158.16.1761
   Levy AR, 1999, CAN J CARDIOL, V15, P1277
   Lewis SJ, 1998, J AM COLL CARDIOL, V32, P140, DOI 10.1016/S0735-1097(98)00202-2
   Mamdani MM, 2001, CAN MED ASSOC J, V164, P1695
   McKenney JM, 2003, CURR MED RES OPIN, V19, P689, DOI 10.1185/030079903125002405
   Miettinen TA, 1997, CIRCULATION, V96, P4211
   Nissen SE, 2004, JAMA-J AM MED ASSOC, V291, P1071, DOI 10.1001/jama.291.9.1071
   Olsson AG, 2002, ANN MED, V34, P37, DOI 10.1080/078538902317338625
   PEDERSEN TR, 1994, LANCET, V344, P1383
   Sacks FM, 1998, CIRCULATION, V97, P1446
   Sacks FM, 1996, NEW ENGL J MED, V335, P1001, DOI 10.1056/NEJM199610033351401
   Salas M, 1999, AM J EPIDEMIOL, V149, P981
   Schwartz GG, 2001, JAMA-J AM MED ASSOC, V285, P1711, DOI 10.1001/jama.285.13.1711
   Seljeflot I, 2002, ATHEROSCLEROSIS, V162, P179, DOI 10.1016/S0021-9150(01)00696-7
   Serruys PWJC, 2002, JAMA-J AM MED ASSOC, V287, P3215, DOI 10.1001/jama.287.24.3215
   Sever PS, 2003, LANCET, V361, P1149, DOI 10.1016/S0140-6736(03)12948-0
   Shepherd J, 2002, LANCET, V360, P1623, DOI 10.1016/S0140-6736(02)11600-X
   Sin DD, 2001, AM J RESP CRIT CARE, V164, P580, DOI 10.1164/ajrccm.164.4.2009033
   Tonkin A, 1998, NEW ENGL J MED, V339, P1349
   Tu JV, 2003, CAN J CARDIOL, V19, P893
   Tu LV, 1999, CAN MED ASSOC J, V161, P1257
   Vaughan CJ, 1996, LANCET, V348, P1079, DOI 10.1016/S0140-6736(96)05190-2
   Wiklund O, 2002, J INTERN MED, V251, P338, DOI 10.1046/j.1365-2796.2002.00966.x
NR 47
TC 51
Z9 53
U1 0
U2 5
PU CMA-CANADIAN MEDICAL ASSOC
PI OTTAWA
PA 1867 ALTA VISTA DR, OTTAWA, ONTARIO K1G 5W8, CANADA
SN 0820-3946
EI 1488-2329
J9 CAN MED ASSOC J
JI Can. Med. Assoc. J.
PD APR 26
PY 2005
VL 172
IS 9
BP 1187
EP 1194
DI 10.1503/cmaj.1041403
PG 8
WC Medicine, General & Internal
WE Science Citation Index Expanded (SCI-EXPANDED)
SC General & Internal Medicine
GA 916CF
UT WOS:000228362300025
PM 15851712
OA Green Published, gold
DA 2023-11-24
ER

PT J
AU Cheung, RC
   Morrell, JM
   Kallend, D
   Watkins, C
   Schuster, H
AF Cheung, RC
   Morrell, JM
   Kallend, D
   Watkins, C
   Schuster, H
TI Effects of switching statins on lipid and apolipoprotein ratios in the
   MERCURY I study
SO INTERNATIONAL JOURNAL OF CARDIOLOGY
LA English
DT Article
DE statins; hypercholesterolemia; coronary artery disease; lipid ratio
ID CORONARY-HEART-DISEASE; MYOCARDIAL-INFARCTION; PREDICTING RISKS;
   ARTERY-DISEASE; CHOLESTEROL; ROSUVASTATIN; ATORVASTATIN; PRAVASTATIN;
   PREVENTION; EFFICACY
AB Background: Lipid ratios are clinically useful markers of coronary artery disease (CAD) risk. The effects of rosuvastatin, atorvastatin, simvastatin, and pravastatin on lipid ratios were investigated in the Measuring Effective Reductions in Cholesterol Using Rosuvastatin TherapY (MERCURY) I trial.
   Methods: This trial was conducted in 3140 hypercholesterolemic patients with CAD, atherosclerosis, type 2 diabetes mellitus, or a 20% 10-year risk for CAD. Patients were randomized to rosuvastatin 10 mg, atorvastatin 10 or 20 mg, simvastatin 20 mg, or pravastatin 40 mg for 8 weeks; all patients except those receiving rosuvastatin 10 mg either were switched to rosuvastatin 10 or 20 mg or remained on initial treatment for 8 more weeks.
   Results: At 8 weeks, reductions in total cholesterol (TC):high-density lipoprotein cholesterol (HDL-C), low-density lipoprotein cholesterol: HDL-C, non-HDL-C:HDL-C, and apolipoprotein (apo) B:apo A-I ratios with rosuvastatin 10 mg were significantly greater than those with atorvastatin 10 mg, atorvastatin 20 mg, simvastatin 20 mg, and pravastatin 40 mg (P < 0.0001 for all). At week 16, switching to rosuvastatin 10 mg from atorvastatin 10 mg, simvastatin 20 mg. and pravastatin 40 mg and to rosuvastatin 20 mg from atorvastatin 20 mg produced significantly greater reductions in all lipid ratios (P <= 0.0001 for all). Switching to rosuvastatin 10 mg from atorvastatin 20 mg produced significantly greater reductions in TC:HDL-C (P < 0.025) and apo B:apo A-I (P < 0.01).
   Conclusions: Rosuvastatin 10 mg reduces lipid ratios more than equivalent and higher doses of other statins; switching to equal or lower doses of rosuvastatin produces significantly improved reductions in lipid ratios. (c) 2005 Elsevier Ireland Ltd. All rights reserved.
C1 Univ Western Ontario, Schulich Sch Med, SW Ontario Med Educ Network Windsor, Windsor, ON, Canada.
   Conquest Hosp, Hastings, E Sussex, England.
   AstraZeneca, Alderley Pk, Cheshire, England.
   Humboldt Univ, Berlin, Germany.
C3 Western University (University of Western Ontario); AstraZeneca;
   Humboldt University of Berlin
RP Cheung, RC (通讯作者)，Univ Western Ontario, Schulich Sch Med, SW Ontario Med Educ Network Windsor, Windsor, ON, Canada.
EM raphael.cheung@fmd.uwo.ca
RI Morrell, Jane/C-1616-2015
OI Morrell, Jane/0000-0002-5245-7331
CR ASSMANN G, 1992, AM J CARDIOL, V70, P733, DOI 10.1016/0002-9149(92)90550-I
   Ballantyne CM, 2003, AM HEART J, V146, P227, DOI 10.1016/S0002-8703(02)94701-0
   Buchwald H, 2001, ATHEROSCLEROSIS, V154, P221, DOI 10.1016/S0021-9150(00)00467-6
   Castelli W P, 1992, Ann Epidemiol, V2, P23, DOI 10.1016/1047-2797(92)90033-M
   Criqui Michael H., 1998, American Journal of Medicine, V105, p48S, DOI 10.1016/S0002-9343(98)00212-5
   Genest J, 2003, CAN MED ASSOC J, V169, P921
   Gotto AM, 2000, CIRCULATION, V101, P477, DOI 10.1161/01.CIR.101.5.477
   Jones PH, 2003, AM J CARDIOL, V92, P152, DOI 10.1016/S0002-9149(03)00530-7
   KINOSIAN B, 1995, J INVEST MED, V43, P443
   KINOSIAN B, 1994, ANN INTERN MED, V121, P641, DOI 10.7326/0003-4819-121-9-199411010-00002
   Lemieux I, 2001, ARCH INTERN MED, V161, P2685, DOI 10.1001/archinte.161.22.2685
   MANNINEN V, 1992, CIRCULATION, V85, P37, DOI 10.1161/01.CIR.85.1.37
   McKenney JM, 2003, CURR MED RES OPIN, V19, P689, DOI 10.1185/030079903125002405
   Miller RG, 1981, METHODS MOL BIOL, DOI [10.1007/978-1-4613-8122-8, DOI 10.1007/978-1-4939-8935-5_22, 10.1007/s11069-010-9604-8]
   Pedersen TR, 1998, CIRCULATION, V97, P1453, DOI 10.1161/01.CIR.97.15.1453
   Rader DJ, 2003, AM J CARDIOL, V91, p20C, DOI 10.1016/S0002-9149(03)00005-5
   Schneck DW, 2003, AM J CARDIOL, V91, P33, DOI 10.1016/S0002-9149(02)02994-6
   Schuster H, 2004, AM HEART J, V147, P705, DOI 10.1016/j.ahj.2003.10.004
   Sniderman AD, 2003, LANCET, V361, P777, DOI 10.1016/S0140-6736(03)12663-3
   Walldius G, 2001, LANCET, V358, P2026, DOI 10.1016/S0140-6736(01)07098-2
   Wood D, 2000, BRIT MED J, V320, P705, DOI 10.1136/bmj.320.7236.705
   Yusuf S, 2004, LANCET, V364, P937, DOI 10.1016/S0140-6736(04)17018-9
NR 22
TC 19
Z9 19
U1 0
U2 5
PU ELSEVIER IRELAND LTD
PI CLARE
PA ELSEVIER HOUSE, BROOKVALE PLAZA, EAST PARK SHANNON, CO, CLARE, 00000,
   IRELAND
SN 0167-5273
EI 1874-1754
J9 INT J CARDIOL
JI Int. J. Cardiol.
PD APR 20
PY 2005
VL 100
IS 2
BP 309
EP 316
DI 10.1016/j.ijcard.2004.12.011
PG 8
WC Cardiac & Cardiovascular Systems
WE Science Citation Index Expanded (SCI-EXPANDED)
SC Cardiovascular System & Cardiology
GA 922ZJ
UT WOS:000228878100018
PM 15823640
DA 2023-11-24
ER

PT J
AU Stone, PH
   Lloyd-Jones, DM
   Kinlay, S
   Frei, B
   Carlson, W
   Rubenstein, J
   Andrews, TC
   Johnstone, M
   Sopko, G
   Cole, H
   Orav, J
   Selwyn, AP
   Creager, MA
AF Stone, PH
   Lloyd-Jones, DM
   Kinlay, S
   Frei, B
   Carlson, W
   Rubenstein, J
   Andrews, TC
   Johnstone, M
   Sopko, G
   Cole, H
   Orav, J
   Selwyn, AP
   Creager, MA
CA Vascular Basis Study Grp
TI Effect of intensive lipid lowering, with or without antioxidant
   vitamins, compared with moderate lipid lowering on myocardial ischemia
   in patients with stable coronary artery disease - The vascular basis for
   the treatment of myocardial ischemia study
SO CIRCULATION
LA English
DT Article
DE antioxidants; cholesterol; coronary disease; exercise; vasoconstriction
ID ENDOTHELIUM-DEPENDENT VASODILATION; CHOLESTEROL REDUCTION; THERAPY;
   IMPROVES; STATINS; PRAVASTATIN; VASOMOTION; ATHEROSCLEROSIS;
   VARIABILITY; DYSFUNCTION
AB Background-Lipid lowering with statins prevents adverse cardiac events. Both lipid-lowering and antioxidant therapies may favorably affect vasomotor function and thereby improve ischemia.
   Methods and Results-In a randomized, double-blind, placebo-controlled trial, 300 patients with stable coronary disease, a positive exercise treadmill test, 48-hour ambulatory ECG with >= 1 episode of ischemia, and fasting total cholesterol of 180 to 250 mg/dL were assigned to 1-year treatment with intensive atorvastatin to reduce LDL to <80 mg/dL (n=96), intensive atorvastatin to reduce LDL to <80 mg/dL plus antioxidant vitamins C (1000 mg/d) and E (800 mg/d) (n=101), or diet and low-dose lovastatin, if needed, to reduce LDL to <130 mg/dL (n=103; control group). Ischemia end points, including ambulatory ECG monitoring and exercise treadmill testing, and endothelial assessment using brachial artery flow-mediated dilation were obtained at baseline and at 6 and 12 months. Baseline characteristics were similar in all groups. LDL decreased from approximate to 153 mg/dL at baseline in the 2 atorvastatin groups to approximate to 83 mg/dL at 12 months (each P<0.0001) and from 147 to 120 mg/dL in the control group (P<0.0001). During ambulatory ECG monitoring, mean number of ischemic episodes per 48 hours decreased 31% to 61% in each group (each P<0.001; P = 0.15 across groups), without a change in daily heart rate activity. Mean duration of ischemia for 48 hours decreased 26% to 62% in each group (each P<0.001; P=0.06 across groups). Mean exercise duration to 1-mm ST-segment depression significantly increased in each group, but total exercise duration and mean sum of maximum ST depression were unchanged. Angina frequency decreased in each group. There was no incremental effect of supplemental vitamins C and E on any ischemia outcome. Flow-mediated dilation studies indicated no meaningful changes.
   Conclusions-Intensive lipid lowering with atorvastatin to an LDL level of 80 mg/dL, with or without antioxidant vitamins, does not provide any further benefits in ambulatory ischemia, exercise time to onset of ischemia, and angina frequency than moderate lipid lowering with diet and low-dose lovastatin to an LDL level of <120 mg/dL.
C1 Massachusetts Gen Hosp, Brigham & Womens Hosp, Boston, MA 02114 USA.
   Beth Israel Deaconess Med Ctr, Boston, MA 02215 USA.
   Newton Wellesley Hosp, Newton, MA USA.
   Univ Texas, SW Med Ctr, Dallas, TX USA.
   Oregon State Univ, Corvallis, OR 97331 USA.
   NHLBI, NIH, Bethesda, MD 20892 USA.
C3 Harvard University; Brigham & Women's Hospital; Massachusetts General
   Hospital; Harvard University; Beth Israel Deaconess Medical Center;
   Newton Wellesley Hospital; University of Texas System; University of
   Texas Dallas; University of Texas Southwestern Medical Center Dallas;
   Oregon State University; National Institutes of Health (NIH) - USA; NIH
   National Heart Lung & Blood Institute (NHLBI)
RP Stone, PH (通讯作者)，Brigham & Womens Hosp, Div Cardiovasc, 75 Francis St, Boston, MA 02115 USA.
EM pstone@partners.org
RI Lloyd-Jones, Donald M/C-5899-2009
OI Lloyd-Jones, Donald/0000-0003-0847-6110
FU NHLBI NIH HHS [R01-HL38780] Funding Source: Medline
CR Anderson TJ, 1996, CIRCULATION, V93, P1647, DOI 10.1161/01.CIR.93.9.1647
   ANDERSON TJ, 1995, NEW ENGL J MED, V332, P488, DOI 10.1056/NEJM199502233320802
   Andrews TC, 1997, CIRCULATION, V95, P324
   Brown BG, 2001, NEW ENGL J MED, V345, P1583, DOI 10.1056/NEJMoa011090
   Cannon CP, 2004, NEW ENGL J MED, V350, P1495, DOI 10.1056/NEJMoa040583
   Cannon RO, 2000, CIRCULATION, V102, P820
   CASINO PR, 1993, CIRCULATION, V88, P2541, DOI 10.1161/01.CIR.88.6.2541
   CELERMAJER DS, 1994, J AM COLL CARDIOL, V23, P66, DOI 10.1016/0735-1097(94)90503-7
   CREAGER MA, 1992, J CLIN INVEST, V90, P1248, DOI 10.1172/JCI115987
   CREAGER MA, 1990, J CLIN INVEST, V86, P228, DOI 10.1172/JCI114688
   DEEDWANIA PC, 1990, CIRCULATION, V81, P748, DOI 10.1161/01.CIR.81.3.748
   EGASHIRA K, 1994, CIRCULATION, V89, P2519, DOI 10.1161/01.CIR.89.6.2519
   Eskurza I, 2001, AM J CARDIOL, V88, P1067, DOI 10.1016/S0002-9149(01)01997-X
   Frei B, 2003, J AM COLL CARDIOL, V42, P253, DOI 10.1016/S0735-1097(03)00574-6
   GALLE J, 1995, CIRCULATION, V92, P1582, DOI 10.1161/01.CIR.92.6.1582
   GORDON JB, 1989, J CLIN INVEST, V83, P1946, DOI 10.1172/JCI114103
   Gotto AM, 2003, J AM COLL CARDIOL, V41, P1205, DOI 10.1016/S0735-1097(03)00082-2
   Grundy SM, 2002, CIRCULATION, V106, P3143, DOI 10.1161/circ.106.25.3143
   Jialal I, 2003, CIRCULATION, V107, P926, DOI 10.1161/01.CIR.0000048966.26216.4C
   Kinlay S, 2004, J AM COLL CARDIOL, V43, P629, DOI 10.1016/j.jacc.2003.08.051
   LaRosa JC, 1999, JAMA-J AM MED ASSOC, V282, P2340, DOI 10.1001/jama.282.24.2340
   Levine GN, 1996, CIRCULATION, V93, P1107, DOI 10.1161/01.CIR.93.6.1107
   Mostaza JM, 2000, J AM COLL CARDIOL, V35, P76, DOI 10.1016/S0735-1097(99)00529-X
   NABEL EG, 1988, CIRCULATION, V78, P60, DOI 10.1161/01.CIR.78.1.60
   Schwartz RG, 2003, J AM COLL CARDIOL, V42, P600, DOI 10.1016/S0735-1097(03)00767-8
   SEILER C, 1995, J AM COLL CARDIOL, V26, P1615, DOI 10.1016/0735-1097(95)00379-7
   Shaw LJ, 1998, CIRCULATION, V98, P1622, DOI 10.1161/01.CIR.98.16.1622
   Stein JH, 2001, J AM COLL CARDIOL, V38, P1806, DOI 10.1016/S0735-1097(01)01650-3
   Stone PH, 1997, AM J CARDIOL, V80, P1395, DOI 10.1016/S0002-9149(97)00706-6
   Stone PH, 2004, AM HEART J, V147, P875, DOI 10.1016/j.ahj.2003.10.046
   TAMESIS B, 1993, AM J CARDIOL, V72, P715, DOI 10.1016/0002-9149(93)90891-F
   Tiefenbacher CP, 2004, AM J PHYSIOL-HEART C, V286, pH1425, DOI 10.1152/ajpheart.00783.2003
   TREASURE CB, 1995, NEW ENGL J MED, V332, P481, DOI 10.1056/NEJM199502233320801
   vanBoven AJ, 1996, CIRCULATION, V94, P1503, DOI 10.1161/01.CIR.94.7.1503
   Vita JA, 2000, CIRCULATION, V102, P846
   Widlansky ME, 2003, J AM COLL CARDIOL, V42, P1149, DOI 10.1016/S0735-1097(03)00994-X
   1971, ANN INTERN MED, V75, P263
NR 37
TC 51
Z9 56
U1 0
U2 10
PU LIPPINCOTT WILLIAMS & WILKINS
PI PHILADELPHIA
PA TWO COMMERCE SQ, 2001 MARKET ST, PHILADELPHIA, PA 19103 USA
SN 0009-7322
EI 1524-4539
J9 CIRCULATION
JI Circulation
PD APR 12
PY 2005
VL 111
IS 14
BP 1747
EP 1755
DI 10.1161/01.CIR.0000160866.90148.76
PG 9
WC Cardiac & Cardiovascular Systems; Peripheral Vascular Disease
WE Science Citation Index Expanded (SCI-EXPANDED)
SC Cardiovascular System & Cardiology
GA 915EO
UT WOS:000228280900005
PM 15809368
OA Bronze
DA 2023-11-24
ER

PT J
AU Brohet, C
   Banai, S
   Alings, AMW
   Massaad, R
   Davies, MJ
   Allen, C
AF Brohet, C
   Banai, S
   Alings, AMW
   Massaad, R
   Davies, MJ
   Allen, C
TI LDL-C goal attainment with the addition of ezetimibe to on-going
   simvastatin treatment in coronary heart disease patients with
   hypercholesterolemia
SO CURRENT MEDICAL RESEARCH AND OPINION
LA English
DT Article
DE cholesterol absorption inhibitor; co-administration; efficacy;
   hypercholesterolemia; statin
ID DENSITY-LIPOPROTEIN-CHOLESTEROL; CARDIOVASCULAR-DISEASE; ABSORPTION
   INHIBITOR; PRIMARY PREVENTION; AVERAGE; EVENTS; ATORVASTATIN;
   PRAVASTATIN; THERAPY; PLASMA
AB Objective: To evaluate the addition of ezetimibe or placebo to on-going simvastatin treatment on attaining the LDL-C treatment target of <= 2.60 mmol/L (100 mg/dL) in coronary heart disease (CHD) patients with hypercholesterolemia.
   Methods: Patients with documented CHD were recruited if they were on a stable dose of simvastatin 10 mg or 20 mg for at least 6 weeks, had LDL-C > 2.60 mmol/L and: <= 4.20 mmol/L (> 100 mg/dL and <= 160 mg/dL), triglycerides <= 4.00 mmol/L (355 mg/dL) and hepatic transaminases and creatine kinase: 50% above the upper limit of normal. After a 4-week placebo and diet run-in period, eligible patents were randomized to a double-blind, placebo-controlled comparative study with ezetimibe 10 mg co-administered with on-going simvastatin 10 mg or 20 mg (n = 208) versus placebo to match ezetimibe co-administered with simvastatin 10 mg or 20 mg for 6 weeks (n = 210).
   Results: When ezetimibe was added to on-going simvastatin therapy, a significantly greater percentage of patients attained the LDL-C target of <= 2.60 mmol/L after 6 weeks of treatment compared to placebo added to ongoing simvastatin (80.4% vs. 17.4%, respectively; p! 0.001). When co-administered with on-going simvastatin therapy, mean percentage reduction in LDL-C from baseline was significantly larger in the ezetimibe group compared to placebo (27.1% vs. 4.1%, respectively; p <= 0.001). The co-administration of ezetimibe or placebo to ongoing simvastatin treatment was generally well tolerated.
   Conclusions: Ezetimibe co-administered with on-going simvastatin 10 mg or 20 mg treatment enabled more CHD patients with hypercholesterolemia to attain the LDL-C treatment target of <= 2.60 mmol/L.
C1 Catholic Univ Louvain, St Luc Hosp, B-1200 Brussels, Belgium.
   Hebrew Univ Jerusalem, Hadassah Med Sch, IL-91010 Jerusalem, Israel.
   Amphia Ziekenhuis, Dept Cardiol, Breda, Netherlands.
   Merck & Co Inc, Whitehouse Stn, NJ USA.
C3 Universite Catholique Louvain; Cliniques Universitaires Saint-Luc;
   Hebrew University of Jerusalem; Amphia Hospital; Merck & Company
RP Brohet, C (通讯作者)，Clin Univ St Luc, Dept Cardiovasc, Ave Hippocrate 10, B-1200 Brussels, Belgium.
EM brohet@card.ucl.ac.be
CR Altmann SW, 2004, SCIENCE, V303, P1201, DOI 10.1126/science.1093131
   Andrews TC, 2001, AM J MED, V111, P185, DOI 10.1016/S0002-9343(01)00799-9
   ANON, 2002, LANCET, V360, P7
   Cleeman JI, 2001, JAMA-J AM MED ASSOC, V285, P2486, DOI 10.1001/jama.285.19.2486
   Colhoun HM, 2004, LANCET, V364, P685, DOI 10.1016/S0140-6736(04)16895-5
   De Backer G, 2003, EUR HEART J, V24, P1601, DOI 10.1016/S0195-668X(03)00347-6
   Downs JR, 1998, JAMA-J AM MED ASSOC, V279, P1615, DOI 10.1001/jama.279.20.1615
   Erhardt L, 2000, ATHEROSCLEROSIS SUPP, V1, P9, DOI 10.1016/S0021-9150(00)00562-1
   Foley KA, 2003, AM J CARDIOL, V92, P79, DOI 10.1016/S0002-9149(03)00474-0
   FRIEDEWALD WT, 1972, CLIN CHEM, V18, P499
   Frolkis JP, 2002, AM J MED, V113, P625, DOI 10.1016/S0002-9343(02)01303-7
   Gagné C, 2002, AM J CARDIOL, V90, P1084, DOI 10.1016/S0002-9149(02)02774-1
   Gaw A, 2002, ATHEROSCLEROSIS SUPP, V2, P5, DOI 10.1016/S1567-5688(01)00018-6
   Grundy SM, 2004, CIRCULATION, V110, P227, DOI 10.1161/01.CIR.0000133317.49796.0E
   Knopp RH, 1999, NEW ENGL J MED, V341, P498, DOI 10.1056/NEJM199908123410707
   Knopp RH, 2003, EUR HEART J, V24, P729, DOI 10.1016/S0195-668X(02)00807-2
   MASANA L, IN PRESS CLIN THER
   Neal RC, 2003, CLEV CLIN J MED, V70, P777, DOI 10.3949/ccjm.70.9.777
   Pearson TA, 2000, ARCH INTERN MED, V160, P459, DOI 10.1001/archinte.160.4.459
   PEDERSEN TR, 1994, LANCET, V344, P1383
   Pyörälä K, 2004, DIABETOLOGIA, V47, P1257, DOI 10.1007/s00125-004-1438-z
   Sacks FM, 1996, NEW ENGL J MED, V335, P1001, DOI 10.1056/NEJM199610033351401
   Sever PS, 2003, LANCET, V361, P1149, DOI 10.1016/S0140-6736(03)12948-0
   SHEPHERD J, 1995, NEW ENGL J MED, V333, P1301, DOI 10.1056/NEJM199511163332001
   Sueta CA, 1999, AM J CARDIOL, V83, P1303, DOI 10.1016/S0002-9149(99)00117-4
   Tonkin A, 1998, NEW ENGL J MED, V339, P1349
   VanHeek M, 1997, J PHARMACOL EXP THER, V283, P157
NR 27
TC 38
Z9 38
U1 0
U2 2
PU TAYLOR & FRANCIS LTD
PI ABINGDON
PA 2-4 PARK SQUARE, MILTON PARK, ABINGDON OR14 4RN, OXON, ENGLAND
SN 0300-7995
EI 1473-4877
J9 CURR MED RES OPIN
JI Curr. Med. Res. Opin.
PD APR
PY 2005
VL 21
IS 4
BP 571
EP 578
DI 10.1185/030079905X382004
PG 8
WC Medicine, General & Internal; Medicine, Research & Experimental
WE Science Citation Index Expanded (SCI-EXPANDED)
SC General & Internal Medicine; Research & Experimental Medicine
GA 921DU
UT WOS:000228745200014
PM 15899106
DA 2023-11-24
ER

PT J
AU Smith, CS
   Cannon, CP
   McCabe, CH
   Murphy, SA
   Bentley, J
   Braunwald, E
AF Smith, CS
   Cannon, CP
   McCabe, CH
   Murphy, SA
   Bentley, J
   Braunwald, E
TI Acute Ischemic Heart Disease - Early initiation of lipid-lowering
   therapy for acute coronary syndromes improves compliance with guideline
   recommendations: Observations from the Orbofiban in Patients with
   Unstable Coronary Syndromes (OPUS-TIMI 16) trial
SO AMERICAN HEART JOURNAL
LA English
DT Article
ID ACUTE MYOCARDIAL-INFARCTION; SECONDARY PREVENTION; NATIONAL REGISTRY;
   AMERICAN-COLLEGE; UNITED-STATES; CARE; HYPERLIPIDEMIA; UNDERTREATMENT;
   ASSOCIATION; MANAGEMENT
AB Background Lipid-lowering is effective in the prevention of cardiovascular morbidity and mortality in patients with coronary artery disease, but effective strategies for improving the implementation of these therapies are needed.
   Methods In the 10 288 patients in the OPUS-TIMI 16 trial, patients were stratified by use of lipid-lowering therapy during index hospitalization and were compared for use of lipid-lowering therapy at follow-up as well as for clinical outcomes.
   Results Lipid-lowering therapy was used in 38% of patients during the index hospitalization, of which 94% were statins. At 10 months, 88% of patients who were discharged on lipid-lowering medications remained on these drugs. Conversely, only 34% of patients not discharged on lipid-lowering medications were receiving them at 10 months. Forty-one percent of patients with prior history of hyperlipidemia requiring treatment were not discharged on lipid-lowering therapy, and of these, only 51% were subsequently started on a lipid-lowering medication as an outpatient despite clear indications. Patients treated as inpatients with lipid-lowering therapy had a lower mortality rate at 10 months adjusted by propensity analysis (3.1% vs 5.1%, P <.0001) than patients not treated with lipid-lowering therapy.
   Conclusion In patients with acute coronary syndromes, the initiation of lipid-lowering therapy in the inpatient setting increases the rate of its subsequent use at 10 months, making this an important method of ensuring appropriate secondary prevention.
C1 Brigham & Womens Hosp, Dept Med, Div Cardiovasc, TIMI Study Grp, Boston, MA 02115 USA.
   Harvard Univ, Sch Med, Boston, MA USA.
   Nottingham Clin Res Grp, Nottingham, England.
C3 Harvard University; Brigham & Women's Hospital; Harvard University;
   Harvard Medical School
RP Cannon, CP (通讯作者)，Brigham & Womens Hosp, Dept Med, Div Cardiovasc, TIMI Study Grp, 75 Francis St, Boston, MA 02115 USA.
EM cpcannon@partners.org
CR Aronow HD, 2003, ARCH INTERN MED, V163, P2576, DOI 10.1001/archinte.163.21.2576
   Aronow HD, 2001, LANCET, V357, P1063, DOI 10.1016/S0140-6736(00)04257-4
   Barron HV, 1998, J AM COLL CARDIOL, V32, P360, DOI 10.1016/S0735-1097(98)00225-3
   Braunwald E, 2002, CIRCULATION, V106, P1893, DOI 10.1161/01.CIR.0000037106.76139.53
   Cannon CP, 2003, ATHEROSCLEROSIS SUPP, V4, P3, DOI 10.1016/S1567-5688(03)90001-8
   Cannon CP, 2000, CIRCULATION, V102, P149, DOI 10.1161/01.CIR.102.2.149
   Cannon CP, 2004, NEW ENGL J MED, V350, P1495, DOI 10.1056/NEJMoa040583
   Cleeman JI, 2001, JAMA-J AM MED ASSOC, V285, P2486, DOI 10.1001/jama.285.19.2486
   COHEN MV, 1991, CIRCULATION, V83, P1294, DOI 10.1161/01.CIR.83.4.1294
   Collins R, 2002, LANCET, V360, P7, DOI 10.1016/S0140-6736(02)09327-3
   D'Agostino RB, 1998, STAT MED, V17, P2265, DOI 10.1002/(SICI)1097-0258(19981015)17:19<2265::AID-SIM918>3.0.CO;2-B
   El-Jack Seifeddin, 2003, N Z Med J, V116, pU664
   Flaker GC, 1999, J AM COLL CARDIOL, V34, P106, DOI 10.1016/S0735-1097(99)00145-X
   Fonarow GC, 2001, CIRCULATION, V103, P38
   Fonarow GC, 2001, AM J CARDIOL, V87, P819, DOI 10.1016/S0002-9149(00)01519-8
   Frolkis JP, 1998, CIRCULATION, V98, P851, DOI 10.1161/01.CIR.98.9.851
   Kotseva K, 2001, LANCET, V357, P995, DOI 10.1016/S0140-6736(00)04235-5
   LaBresh KA, 2004, ARCH INTERN MED, V164, P203, DOI 10.1001/archinte.164.2.203
   Majumdar SR, 1999, J GEN INTERN MED, V14, P711, DOI 10.1046/j.1525-1497.1999.02229.x
   McBride P, 1998, ARCH INTERN MED, V158, P1238, DOI 10.1001/archinte.158.11.1238
   McCarthy M, 2001, LANCET, V358, P1618, DOI 10.1016/S0140-6736(01)06700-9
   Mehta RH, 2002, JAMA-J AM MED ASSOC, V287, P1269, DOI 10.1001/jama.287.10.1269
   Miller M, 2000, ARCH INTERN MED, V160, P343, DOI 10.1001/archinte.160.3.343
   Newby LK, 2002, JAMA-J AM MED ASSOC, V287, P3087, DOI 10.1001/jama.287.23.3087
   PEDERSEN TR, 1994, LANCET, V344, P1383
   ROSENSON RS, 1993, J AM COLL CARDIOL, V22, P933
   Rubin DB, 1997, ANN INTERN MED, V127, P757, DOI 10.7326/0003-4819-127-8_Part_2-199710151-00064
   Sacks FM, 1996, NEW ENGL J MED, V335, P1001, DOI 10.1056/NEJM199610033351401
   Schrott HG, 1997, JAMA-J AM MED ASSOC, V277, P1281, DOI 10.1001/jama.277.16.1281
   Smith SC, 2001, CIRCULATION, V104, P1577, DOI 10.1161/hc3801.097475
   Staman Karen L, 2003, Crit Pathw Cardiol, V2, P34, DOI 10.1097/01.HPC.0000053684.59325.88
   Stenestrand U, 2001, JAMA-J AM MED ASSOC, V285, P430, DOI 10.1001/jama.285.4.430
   Sueta CA, 1999, AM J CARDIOL, V83, P1303, DOI 10.1016/S0002-9149(99)00117-4
   Tonkin A, 1998, NEW ENGL J MED, V339, P1349
NR 34
TC 27
Z9 30
U1 0
U2 5
PU MOSBY-ELSEVIER
PI NEW YORK
PA 360 PARK AVENUE SOUTH, NEW YORK, NY 10010-1710 USA
SN 0002-8703
EI 1097-5330
J9 AM HEART J
JI Am. Heart J.
PD MAR
PY 2005
VL 149
IS 3
BP 444
EP 450
DI 10.1016/j.ahj.2004.06.033
PG 7
WC Cardiac & Cardiovascular Systems
WE Science Citation Index Expanded (SCI-EXPANDED)
SC Cardiovascular System & Cardiology
GA 917RV
UT WOS:000228487800011
PM 15864232
DA 2023-11-24
ER

PT J
AU de Lorgeril, M
   Salen, P
   Guiraud, A
   Zeghichi, S
   Boucher, F
   de Leiris, J
AF de Lorgeril, M
   Salen, P
   Guiraud, A
   Zeghichi, S
   Boucher, F
   de Leiris, J
TI Lipid-lowering drugs and essential omega-6 and omega-3 fatty acids in
   patients with coronary heart disease
SO NUTRITION METABOLISM AND CARDIOVASCULAR DISEASES
LA English
DT Article
DE omega-3 and omega-6 fatty acids; statin; fibrate; PPAR agonist; coronary
   heart disease
ID POLYUNSATURATED FATTY-ACIDS; RANDOMIZED CONTROLLED-TRIAL; DIETARY
   ARACHIDONIC-ACID; SECONDARY PREVENTION; CARDIOVASCULAR-DISEASE;
   MYOCARDIAL-INFARCTION; HYPERTENSIVE PATIENTS; CHOLESTEROL; CANCER; RISK
AB Background and aim: There are only little data about the effects of lipid-lowering drugs (LLDs) on the metabolism of essential n-6 and n-3 fatty acids in patients with established coronary heart disease (CHD).
   Methods and results: Mate patients with CHID and high cholesterol levels (&GT; 6.2mmol/L) were randomized (double-blind protocol) to receive either simvastatin 20 mg (S) or fenofibrate 200 mg daily (F) for 3 months. Dietary habits and plasma fatty acids were not different in the two groups at baseline. After treatment, there were significant changes in both the groups for the main n-6 fatty acids, with an increase in arachidonate (from 6.5 ± 1.7% of total fatty acids to 7.5 ± 2.1, p &LT; 0.001 in S and from 6.2 ± 1.4 to 6.8 ± 1.4, p &LT; 0.005 in F) and a decrease in linoleate (from 26.9 ± 3.9 to 24.2 ± 3.6, p &LT; 0.001, and from 27.8 ± 3.4 to 26.1 ± 4.2, p &LT; 0.05, in S and F, respectively). In addition, there was a decrease in two major n-3 fatty acids (alpha-linolenate and docosahexanoate, both p &LT; 0.05), but only in F.
   Conclusions: For the first time in a double-blind randomized study in CHD patients, we report that LLDs significantly alter the metabolism of essential fatty acids that are critically important for the pathogenesis and prevention of CHID. Further studies are urgently needed to examine the effects of higher dosages of statins (as currently proposed to reduce more cholesterol) on these essential fatty acids in the clinical setting and the crucial questions of whether specific dietary intervention (combining low intake of n-6 fatty acids and high intake of n-3 fatty acids) may improve the effectiveness of these drugs. © 2005 Elsevier Ltd. All rights reserved.
C1 Univ Grenoble 1, Lab Nutr, Vieillissement & Maladies Cardiovasc, UFR Med, Grenoble, France.
C3 Communaute Universite Grenoble Alpes; Universite Grenoble Alpes (UGA)
RP de Lorgeril, M (通讯作者)，Univ Grenoble 1, Lab Nutr, Vieillissement & Maladies Cardiovasc, UFR Med, Grenoble, France.
EM michel.delorgeril@ujf-grenoble.fr
RI Boucher, François R/M-5937-2014
CR Collins R, 2002, LANCET, V360, P7, DOI 10.1016/S0140-6736(02)09327-3
   de Lorgeril M, 1999, J CARDIOVASC PHARM, V33, P473, DOI 10.1097/00005344-199903000-00018
   de Lorgeril M, 1998, ARCH INTERN MED, V158, P1181, DOI 10.1001/archinte.158.11.1181
   de Lorgeril M, 2003, WORLD REV NUTR DIET, V92, P57
   De Lorgeril M, 2002, AM J MED, V112, P316, DOI 10.1016/S0002-9343(02)01020-3
   de Lorgeril M, 1999, LANCET, V353, P209, DOI 10.1016/S0140-6736(05)77220-2
   de Lorgeril M, 1999, CIRCULATION, V99, P779, DOI 10.1161/01.CIR.99.6.779
   DELORGERIL M, 1994, LANCET, V343, P1454, DOI 10.1016/S0140-6736(94)92580-1
   DELORGERIL M, 2003, ACUTE CORONARY SYNDR, P613
   Dwight JFS, 1996, CLIN CHIM ACTA, V256, P53, DOI 10.1016/S0009-8981(96)06412-1
   Dwyer JH, 2004, NEW ENGL J MED, V350, P29, DOI 10.1056/NEJMoa025079
   Ferretti A, 1997, LIPIDS, V32, P435, DOI 10.1007/s11745-997-0057-5
   Furberg CD, 2002, JAMA-J AM MED ASSOC, V288, P2998, DOI 10.1001/jama.288.23.2998
   Galli C, 1997, PROSTAG LEUKOTR ESS, V57, P23, DOI 10.1016/S0952-3278(97)90488-9
   HRBOTICKY N, 1994, J CLIN INVEST, V93, P195, DOI 10.1172/JCI116945
   HSUE P, 2003, ACUTE CORONARY SYNDR, P601
   Jänne PA, 2000, NEW ENGL J MED, V342, P1960, DOI 10.1056/NEJM200006293422606
   Kark JD, 2003, AM J CLIN NUTR, V77, P796, DOI 10.1093/ajcn/77.4.796
   KAWASHIMA Y, 1990, J BIOL CHEM, V265, P9170
   Lands WEM, 2003, NUTR METAB CARDIOVAS, V13, P154, DOI 10.1016/S0939-4753(03)80175-8
   Leaf A, 2003, CIRCULATION, V107, P2646, DOI 10.1161/01.CIR.0000069566.78305.33
   LI BY, 1994, J LIPID RES, V35, P1869
   Nakamura N, 1998, INT J CLIN LAB RES, V28, P192, DOI 10.1007/s005990050043
   OE H, 1994, AM J PHYSIOL-HEART C, V267, pH1396, DOI 10.1152/ajpheart.1994.267.4.H1396
   PEARCE ML, 1971, LANCET, V1, P464
   Ridker PM, 2003, CIRCULATION, V107, P363, DOI 10.1161/01.CIR.0000053730.47739.3C
   Risé P, 2001, NUTR METAB CARDIOVAS, V11, P88
   RIZE P, 2003, EUR J PHARMACOL, V467, P73
   RIZE P, 1997, J LIPID RES, V38, P1299
   Ross R, 1999, NEW ENGL J MED, V340, P115, DOI 10.1056/NEJM199901143400207
   Rubins HB, 1999, NEW ENGL J MED, V341, P410, DOI 10.1056/NEJM199908053410604
   Schlesinger Z, 2000, CIRCULATION, V102, P21, DOI 10.1161/01.CIR.102.1.21
   Serruys PWJC, 2002, JAMA-J AM MED ASSOC, V287, P3215, DOI 10.1001/jama.287.24.3215
   Sever PS, 2003, LANCET, V361, P1149, DOI 10.1016/S0140-6736(03)12948-0
   Shepherd J, 2002, LANCET, V360, P1623, DOI 10.1016/S0140-6736(02)11600-X
   THEROUX P, 2003, ACUTE CORONARY SYNDR, P431
   WILLERSON JT, 2003, ACUTE CORONARY SYNDR, P444
NR 37
TC 23
Z9 24
U1 0
U2 5
PU ELSEVIER SCI LTD
PI OXFORD
PA THE BOULEVARD, LANGFORD LANE, KIDLINGTON, OXFORD OX5 1GB, OXON, ENGLAND
SN 0939-4753
J9 NUTR METAB CARDIOVAS
JI Nutr. Metab. Carbiovasc. Dis.
PD FEB
PY 2005
VL 15
IS 1
BP 36
EP 41
DI 10.1016/j.numecd.2004.09.001
PG 6
WC Cardiac & Cardiovascular Systems; Endocrinology & Metabolism; Nutrition
   & Dietetics
WE Science Citation Index Expanded (SCI-EXPANDED)
SC Cardiovascular System & Cardiology; Endocrinology & Metabolism;
   Nutrition & Dietetics
GA 923IG
UT WOS:000228903000007
PM 15871849
DA 2023-11-24
ER

PT J
AU Doo, YC
   Han, SJ
   Han, SW
   Park, WJ
   Choi, SH
   Cho, GY
   Hong, KS
   Han, KR
   Lee, NH
   Oh, DJ
   Ryu, KH
   Rim, CY
   Lee, KH
   Lee, Y
AF Doo, YC
   Han, SJ
   Han, SW
   Park, WJ
   Choi, SH
   Cho, GY
   Hong, KS
   Han, KR
   Lee, NH
   Oh, DJ
   Ryu, KH
   Rim, CY
   Lee, KH
   Lee, Y
TI Effect of preexisting statin use on expression of C-reactive protein,
   adhesion molecules, interleukin-6, and antioxidized low-density
   lipoprotein antibody in patients with unstable angina undergoing
   coronary stenting
SO CLINICAL CARDIOLOGY
LA English
DT Article
DE unstable angina; statin; inflammation; coronary stenting
ID MYOCARDIAL-INFARCTION; INFLAMMATION; ATHEROSCLEROSIS; PRAVASTATIN;
   DISEASE; AUTOANTIBODIES; PREVENTION; MECHANISMS; SELECTIN; PLAQUES
AB Background: Statins are believed to reduce coronary heart disease,by mechanisms in addition to their well-known cholesterol lowering effect.
   Hypothesis: We studied the effect of statins on expression of C-reactive protein (CRP), interleukin-6 (IL-6), adhesion molecules, and antioxidized low-density lipoprotein antibody (anti-oxLDL Ab) in patients with unstable angina (Braunwald class IIb or IIIb) undergoing coronary stenting.
   Methods: Consecutive 50 patients with unstable angina were included in the study. We classified the study subjects as patients using statins (Group A, n = 20, men 10, mean age 62 years) and patients not using statins (Group 13, n = 30, men 15, mean age 60 years).
   Results: Baseline levels of inflammatory markers were similar in the two groups. However, 24 h after coronary stenting, serum levels of CRP (2.00 vs. 4.63 mg/l, p < 0.05), intercellular adhesion molecule-1 (ICAM-1) (217 vs.,261 ng/ml, p < 0.01), and anti-oxLDL Ab (8.97 vs. 12.96 U/ml, p < 0.05) were significantly higher in Group B than in Group A. Furthermore, 72 h after coronary stenting, serum levels of CRP (3.00 vs. 5.50 mg/l, p < 0.01) and ICAM-1 (222 vs. 277 ng/ml, p < 0.05) were significantly higher in Group B than in Group A.
C1 Hallym Univ, Div Cardiol, Kang Dong Sacred Heart Hosp, Dept Internal Med,Coll Med, Seoul 134010, South Korea.
C3 Hallym University
RP Doo, YC (通讯作者)，Hallym Univ, Div Cardiol, Kang Dong Sacred Heart Hosp, Dept Internal Med,Coll Med, 445,Gildong, Seoul 134010, South Korea.
EM ycdoo97@yahoo.co.kr
RI Cho, Goo-Yeong/J-5662-2012
OI Choi, Seung-Hyuk/0000-0002-0304-6317
CR Crisby M, 2001, CIRCULATION, V103, P926, DOI 10.1161/01.cir.103.7.926
   CYBULSKY MI, 1991, SCIENCE, V251, P788, DOI 10.1126/science.1990440
   DAVIES MJ, 1993, J PATHOL, V171, P223, DOI 10.1002/path.1711710311
   Downs JR, 1998, JAMA-J AM MED ASSOC, V279, P1615, DOI 10.1001/jama.279.20.1615
   Farmer JA, 2002, PROG CARDIOVASC DIS, V44, P415, DOI 10.1053/pcad.2002.123474
   Hwang SJ, 1997, CIRCULATION, V96, P4219
   JANG YS, 1994, J AM COLL CARDIOL, V24, P1591, DOI 10.1016/0735-1097(94)90162-7
   Kawasaki M, 2002, CIRCULATION, V105, P2487, DOI 10.1161/01.CIR.0000017200.47342.10
   Lehtimäki T, 1999, ARTERIOSCL THROM VAS, V19, P23, DOI 10.1161/01.ATV.19.1.23
   LI H, 1993, ARTERIOSCLER THROMB, V13, P197, DOI 10.1161/01.ATV.13.2.197
   Libby P, 2002, CIRCULATION, V105, P1135, DOI 10.1161/hc0902.104353
   MAGGI E, 1993, CORONARY ARTERY DIS, V4, P1119, DOI 10.1097/00019501-199312000-00014
   Mehta JL, 1998, J AM COLL CARDIOL, V31, P1217, DOI 10.1016/S0735-1097(98)00093-X
   Morrow DA, 1998, J AM COLL CARDIOL, V31, P1460, DOI 10.1016/S0735-1097(98)00136-3
   OBRIEN KD, 1993, J CLIN INVEST, V92, P945, DOI 10.1172/JCI116670
   PARUMS DV, 1990, ARCH PATHOL LAB MED, V114, P383
   PEDERSEN TR, 1994, LANCET, V344, P1383
   REAVEN PD, 1994, ADV EXP MED BIOL, V366, P113
   Ridker PM, 1998, LANCET, V351, P88, DOI 10.1016/S0140-6736(97)09032-6
   Ridker PM, 1997, NEW ENGL J MED, V336, P973, DOI 10.1056/NEJM199704033361401
   Ross R, 1999, NEW ENGL J MED, V340, P115, DOI 10.1056/NEJM199901143400207
   Sacks FM, 1999, HERZ, V24, P51, DOI 10.1007/BF03043818
   Sacks FM, 1996, NEW ENGL J MED, V335, P1001, DOI 10.1056/NEJM199610033351401
   Sakai A, 1997, ARTERIOSCL THROM VAS, V17, P310, DOI 10.1161/01.ATV.17.2.310
   SHEPHERD J, 1995, NEW ENGL J MED, V333, P1301, DOI 10.1056/NEJM199511163332001
   Stefanadis C, 2002, EUR HEART J, V23, P1664, DOI 10.1053/euhj.2002.3174
   Tonkin A, 1998, NEW ENGL J MED, V339, P1349
   Wheeler DC, 1998, DRUGS, V56, P517, DOI 10.2165/00003495-199856040-00001
   WITZTUM JL, 1991, J CLIN INVEST, V73, P155
   YLAHERTTUALA S, 1994, ARTERIOSCLER THROMB, V14, P32, DOI 10.1161/01.ATV.14.1.32
NR 30
TC 16
Z9 19
U1 0
U2 1
PU WILEY
PI HOBOKEN
PA 111 RIVER ST, HOBOKEN 07030-5774, NJ USA
SN 0160-9289
EI 1932-8737
J9 CLIN CARDIOL
JI Clin. Cardiol.
PD FEB
PY 2005
VL 28
IS 2
BP 72
EP 76
DI 10.1002/clc.4960280206
PG 5
WC Cardiac & Cardiovascular Systems
WE Science Citation Index Expanded (SCI-EXPANDED)
SC Cardiovascular System & Cardiology
GA 893SJ
UT WOS:000226739200005
PM 15757077
OA Green Published
DA 2023-11-24
ER

PT J
AU Khanderia, U
   Townsend, KA
   Eagle, K
   Prager, R
AF Khanderia, U
   Townsend, KA
   Eagle, K
   Prager, R
TI Statin initiation following coronary artery bypass grafting - Outcome of
   a hospital discharge protocol
SO CHEST
LA English
DT Article
DE clinical protocols; coronry artery bypass; guideline adherence;
   hydroxymethlglutaryl-coenzyme A reductase inhibitors
ID LIPID-LOWERING-THERAPY; ACUTE MYOCARDIAL-INFARCTION; CHOLESTEROL LEVELS;
   COLESTIPOL-NIACIN; HEART-DISEASE; ATHEROSCLEROSIS; PREVENTION; AVERAGE;
   EVENTS; INTERVENTION
AB Study objectives: To evaluate the outcome of a hospital discharge statin drug therapy initiation protocol following coronary artery bypass graft (CABG) surgery. Our goal was to measure the percentage of patients receiving statin drugs at hospital discharge and at a post-hospital discharge assessment following the implementation of the statin drug therapy initiation protocol. We also evaluated low-density lipoprotein cholesterol (LDL-C) goal attainment (ie, < 100 mg/dL), safety monitoring, and tolerability of the statin drug.
   Design: Single-center, observational study with a historical control group.
   Setting: University-affiliated health system with a comprehensive heart care program that included a 14-bed cardiac surgery ICU. Approximately 400 CABG procedures are performed annually.
   Patients: Patients who underwent CABG surgery were eligible for inclusion in the study. The exclusion criteria were as follows: contraindications to statin therapy; refusal to take a statin drug; refusal to give informed consent; and age < IS years. Intervention: A protocol was implemented to recommend treatment with a statin drug at hospital discharge in all post-CABG surgery patients if the presurgical LDL-C level was > 100 mg/dL or the patient was receiving a statin prior to hospital admission. The protocol also included a presurgical assessment of lipoprotein levels and hepatic function. All cardiac surgery staff were educated regarding the specifics of the protocol.
   Results: A total of 403 patients were included in the study. The historical control group (202 subjects) and the intervention group (201 subjects) were similar with respect to gender, age, and baseline lipoprotein levels. The follow-up assessment interval was approximately 6 months in both groups. Overall, patients were more likely to receive a statin at hospital discharge in the intervention group compared to the control group (relative risk [RR], 1.6; 95% confidence interval [CI], 1.3 to 2.0). Attainment of the goal for LDL-C level was similar between the intervention and control groups in the overall sample. Patients who were not at their LDL-C goal at baseline were more likely to have a follow-up LDL-C level of < 100 mg/dL in the intervention group (RR, 1.9; 95% CI, 1.0 to 3.5). The rate of liver function assessment was similar in the control and intervention groups. No patients in either group experienced elevations of alanine aminotransferase levels that were more than three times the upper limit of normal, and no cases of muscle toxicity were noted.
   Conclusion: The initiation of therapy with a statin drug at hospital discharge following CABG surgery was associated with increased utilization rates. The LDL-C goal attainment improved in patients who were not at their goal prior to surgery. However, the persistence of medication use declined within 6 months. Statin therapy initiation was well-tolerated in this cohort of patients.
C1 Univ Michigan, Hlth Syst, Dept Pharm Serv B2D 321, Coll Pharm, Ann Arbor, MI 48109 USA.
   Univ Michigan, Sch Med, Ann Arbor, MI 48109 USA.
C3 University of Michigan System; University of Michigan; University of
   Michigan System; University of Michigan
RP Khanderia, U (通讯作者)，Univ Michigan, Hlth Syst, Dept Pharm Serv B2D 321, Coll Pharm, 1500 E Med Ctr Dr, Ann Arbor, MI 48109 USA.
EM shamo@med.umich.edu
CR *AM COLL CARD AM H, 1999, J AM COLL CARDIOL, V34, P1262
   [Anonymous], 1997, Eur Heart J, V18, P1569
   Aronow HD, 2003, ARCH INTERN MED, V163, P2576, DOI 10.1001/archinte.163.21.2576
   BARBIR M, 1994, CLIN CARDIOL, V17, P59, DOI 10.1002/clc.4960170204
   Birtcher KK, 2000, AM J CARDIOL, V85, p30A
   BLANKENHORN DH, 1987, JAMA-J AM MED ASSOC, V257, P3233, DOI 10.1001/jama.257.23.3233
   CAMPEAU L, 1984, NEW ENGL J MED, V311, P1329, DOI 10.1056/NEJM198411223112101
   Campeau L, 1997, NEW ENGL J MED, V336, P153
   CASHINHEMPHILL L, 1990, JAMA-J AM MED ASSOC, V264, P3013, DOI 10.1001/jama.264.23.3013
   Chan AW, 2002, CIRCULATION, V105, P691, DOI 10.1161/hc0602.103586
   Cleeman JI, 2001, JAMA-J AM MED ASSOC, V285, P2486, DOI 10.1001/jama.285.19.2486
   Collins R, 2002, LANCET, V360, P7, DOI 10.1016/S0140-6736(02)09327-3
   DAIDA H, 1995, J AM COLL CARDIOL, V25, P193, DOI 10.1016/0735-1097(94)00341-M
   Downs JR, 1998, JAMA-J AM MED ASSOC, V279, P1615, DOI 10.1001/jama.279.20.1615
   Fonarow GC, 2001, CIRCULATION, V103, P38
   Fonarow GC, 2001, AM J CARDIOL, V87, P819, DOI 10.1016/S0002-9149(00)01519-8
   Hoerger TJ, 1998, AM J CARDIOL, V82, P61, DOI 10.1016/S0002-9149(98)00227-6
   Khanderia U, 2002, AM J HEALTH-SYST PH, V59, P548, DOI 10.1093/ajhp/59.6.548
   Lacy CR, 2002, ARCH INTERN MED, V162, P468, DOI 10.1001/archinte.162.4.468
   LANDYMORE RW, 1991, CAN J CARDIOL, V7, P24
   LIE JT, 1977, AM J CARDIOL, V40, P906, DOI 10.1016/0002-9149(77)90041-8
   Mehta RH, 2002, JAMA-J AM MED ASSOC, V287, P1269, DOI 10.1001/jama.287.10.1269
   Motwani JG, 1998, CIRCULATION, V97, P916, DOI 10.1161/01.CIR.97.9.916
   Muhlestein JB, 2001, AM J CARDIOL, V87, P257, DOI 10.1016/S0002-9149(00)01354-0
   NORTHRIDGE DB, 1994, BRIT HEART J, V72, P466
   NWASOKWA ON, 1995, ANN INTERN MED, V123, P528, DOI 10.7326/0003-4819-123-7-199510010-00009
   Pearson TA, 2000, ARCH INTERN MED, V160, P459, DOI 10.1001/archinte.160.4.459
   PEDERSEN TR, 1994, LANCET, V344, P1383
   Sacks FM, 1996, NEW ENGL J MED, V335, P1001, DOI 10.1056/NEJM199610033351401
   Sever PS, 2003, LANCET, V361, P1149, DOI 10.1016/S0140-6736(03)12948-0
   SHEPHERD J, 1995, NEW ENGL J MED, V333, P1301, DOI 10.1056/NEJM199511163332001
   Tonkin A, 1998, NEW ENGL J MED, V339, P1349
   White CM, 1999, J CLIN PHARMACOL, V39, P111, DOI 10.1177/00912709922007642
NR 33
TC 16
Z9 19
U1 0
U2 1
PU ELSEVIER
PI AMSTERDAM
PA RADARWEG 29, 1043 NX AMSTERDAM, NETHERLANDS
SN 0012-3692
EI 1931-3543
J9 CHEST
JI Chest
PD FEB
PY 2005
VL 127
IS 2
BP 455
EP 463
DI 10.1378/chest.127.2.455
PG 9
WC Critical Care Medicine; Respiratory System
WE Science Citation Index Expanded (SCI-EXPANDED)
SC General & Internal Medicine; Respiratory System
GA 898LV
UT WOS:000227079200012
PM 15705982
DA 2023-11-24
ER

PT J
AU Li, JJ
   Hu, SS
   Fang, CH
   Hui, RT
   Miao, LF
   Yang, YJ
   Gao, RL
AF Li, JJ
   Hu, SS
   Fang, CH
   Hui, RT
   Miao, LF
   Yang, YJ
   Gao, RL
TI Effects of Xuezhikang, an extract of cholestin, on lipid profile and
   C-reactive protein: a short-term time course study in patients with
   stable angina
SO CLINICA CHIMICA ACTA
LA English
DT Article
DE Xuezhikang; lipid profile; C-reactive protein; stable angina
ID ACUTE CORONARY SYNDROMES; HEART; SIMVASTATIN; INFLAMMATION; COMBINATION;
   STATINS; DISEASE; SYSTEM; RISK
AB Background: Reduction of cholesterol and inflammation can be achieved by administration of a statin. Xuezhikang, an extract of cholestin, available from Chinese red yeast rice, could effectively modify the lipid profile. However, limited information is available regarding rapid effects of Xuezhikang on plasma C-reactive protein (CRP) and the lipid profile in patients with stable angina. We evaluated the short-term time course effects of lipid profile and CRP by Xuezhikang in patients with stable angina.
   Methods: Forty-eight consecutive patients with stable angina were randomly assigned to 1200 or 2400 mg/day of Xuezhikang. Blood samples were drawn at days 0, 1, 7 and 14 for lipid profile and CRP levels in all patients, and hepatic enzymes were also evaluated at days 0 and 14.
   Results: Both doses of Xuezhikang induced significant reductions in median CRP levels and in mean CRP levels at day 1 (13.0% with 1200 and 16.6% with 2400 mg/day; 14.7% with 1200 and 18.4% with 2400 mg/day), and at day 7 (18.3% with 1200 and 20.2% with 2400 mg/day; 18.5% with 1200 and 22.6% with 2400 mg/day) as well as at day 14 (28.6% with 1200 and 30.4% with 2400 mg/day; 21.7% with 1200 and 24.8% with 2400 mg/day) compared with baseline without a dose-dependent effect but a time-dependent manner. In addition, no changes were found at days I and 7 regarding lipid profile. However, both doses of Xuezhikang induced significant reductions in total cholesterol (TC, 13% and 22%), and low-density lipoprotein (LDL) cholesterol (23% and 32%) compared with baseline at day 14. The higher dose of Xuezhikang (2400 mg/day) resulted in significantly greater reductions in TC and LDL cholesterol compared with 1200 mg/day group (p<0.05, p<0.01, respectively). A less significant reduction was observed in triglycerides (TG) level (13% and 23%) compared with TC and LDL cholesterol. There was no significant difference in mean high-density lipoprotein (HDL) cholesterol levels compared with baseline in both groups.
   Conclusions: Xuezhikang resulted in rapid reduction of CRP within 24 h and lipid profile within 2 weeks, which may be clinically important for patients with coronary artery disease. (C) 2004 Elsevier B.V. All rights reserved.
C1 Chinese Acad Med Sci, Fu Wai Hosp, Peking Union Med Coll, Dept Cardiol, Beijing 100037, Peoples R China.
   Wuhan Univ, Renmin Hosp, Sch Med, Wuhan 430060, Peoples R China.
   Tsinghua Univ, Affiliated Hosp 1, Sch Med, Ctr Heart, Beijing 100016, Peoples R China.
C3 Chinese Academy of Medical Sciences - Peking Union Medical College;
   Peking Union Medical College; Fu Wai Hospital - CAMS; Wuhan University;
   Tsinghua University
RP Li, JJ (通讯作者)，Chinese Acad Med Sci, Fu Wai Hosp, Peking Union Med Coll, Dept Cardiol, Beijing 100037, Peoples R China.
EM lijnjn@yahoo.com.cn
RI Hu, Sheng/HNS-0538-2023
CR Arntz HR, 1998, CIRCULATION, V98, P45
   Azar RR, 2001, AM HEART J, V141, P881, DOI 10.1067/mhj.2001.115298
   Dupuis J, 1998, J AM COLL CARDIOL, V31, p380A, DOI 10.1016/S0735-1097(97)85360-0
   Fairhurst K, 1998, BMJ-BRIT MED J, V317, P1130
   GENSINI GG, 1983, AM J CARDIOL, V51, P606, DOI 10.1016/S0002-9149(83)80105-2
   Heber D, 1999, AM J CLIN NUTR, V69, P231
   Jackson G, 2000, INT J CLIN PRACT, V54, P445
   Knapp HH, 2001, AM J MED, V110, P352, DOI 10.1016/S0002-9343(01)00638-6
   Li Jian-Jun, 2004, Heart Lung Circ, V13, P173, DOI 10.1016/j.hlc.2004.02.005
   Li JJ, 2004, MED HYPOTHESES, V62, P499, DOI 10.1016/j.mehy.2003.12.014
   Li JJ, 2003, CLIN CARDIOL, V26, P472, DOI 10.1002/clc.4960261008
   Li JJ, 2003, CORONARY ARTERY DIS, V14, P329, DOI 10.1097/01.mca.0000078062.22445.60
   Li JJ, 2003, ANGIOLOGY, V54, P45, DOI 10.1177/000331970305400106
   Li JJ, 2002, ANGIOLOGY, V53, P409, DOI 10.1177/000331970205300406
   Li JJ, 2002, ANGIOLOGY, V53, P265, DOI 10.1177/000331970205300303
   Libby P, 1999, CIRCULATION, V100, P1148, DOI 10.1161/01.CIR.100.11.1148
   Liu L, 2003, CLIN CHEM, V49, P1347, DOI 10.1373/49.8.1347
   LIUZZO G, 1994, NEW ENGL J MED, V331, P417, DOI 10.1056/NEJM199408183310701
   Maseri A, 1997, NEW ENGL J MED, V336, P1014, DOI 10.1056/NEJM199704033361409
   Meier-Ewert HK, 2001, CLIN CHEM, V47, P426
   MILLER M, 2001, AM J CARDIOL, V87, P223
   Morrow DA, 1998, J AM COLL CARDIOL, V31, P1460, DOI 10.1016/S0735-1097(98)00136-3
   Ockene IS, 2001, CLIN CHEM, V47, P444
   Plenge JK, 2002, CIRCULATION, V106, P1447, DOI 10.1161/01.CIR.0000029743.68247.31
   REED RG, 1995, CLIN CHEM, V41, P271
   Ridker PM, 2001, CIRCULATION, V103, P1191
   Ridker PM, 1999, CIRCULATION, V100, P230, DOI 10.1161/01.CIR.100.3.230
   Ridker PM, 1997, NEW ENGL J MED, V336, P973, DOI 10.1056/NEJM199704033361401
   Ross R, 1999, NEW ENGL J MED, V340, P115, DOI 10.1056/NEJM199901143400207
   Schrott HG, 1997, JAMA-J AM MED ASSOC, V277, P1281, DOI 10.1001/jama.277.16.1281
   Schrott HG, 2000, AM HEART J, V140, P249, DOI 10.1067/mhj.2000.108245
   Szucs T D, 1998, Eur Heart J, V19 Suppl M, pM22
   TREASURE CB, 1995, NEW ENGL J MED, V332, P481, DOI 10.1056/NEJM199502233320801
   Zhao SP, 2004, CIRCULATION, V110, P915, DOI 10.1161/01.CIR.0000139985.81163.CE
   Zhao SP, 2003, ATHEROSCLEROSIS, V168, P375, DOI 10.1016/S0021-9150(03)00142-4
NR 35
TC 34
Z9 37
U1 0
U2 6
PU ELSEVIER
PI AMSTERDAM
PA RADARWEG 29, 1043 NX AMSTERDAM, NETHERLANDS
SN 0009-8981
EI 1873-3492
J9 CLIN CHIM ACTA
JI Clin. Chim. Acta
PD FEB
PY 2005
VL 352
IS 1-2
BP 217
EP 224
DI 10.1016/j.cccn.2004.09.026
PG 8
WC Medical Laboratory Technology
WE Science Citation Index Expanded (SCI-EXPANDED)
SC Medical Laboratory Technology
GA 892NZ
UT WOS:000226658600021
PM 15653117
DA 2023-11-24
ER

PT J
AU Canner, PL
   Furberg, CD
   Terrin, ML
   McGovern, ME
AF Canner, PL
   Furberg, CD
   Terrin, ML
   McGovern, ME
TI Benefits of niacin by glycemic status in patients with healed myocardial
   infarction (from the coronary drug project)
SO AMERICAN JOURNAL OF CARDIOLOGY
LA English
DT Article
ID THERAPY
AB The Coronary Drug Project, conducted during 1966 to 1974, was a randomized, double-blind, placebo-controlled trial of 5 lipid-modifying agents in 8,341 men with previous myocardial infarction.(1) Among the 5 drug treatment regimens, only niacin significantly reduced the risk of (1) cardiovascular events during a mean follow-up of 6.2 years and (2) total mortality during 6.2 years with study treatment plus an additional 9 years of post-trial follow-up (Figure 1).(2,3) Cardiovascular and total mortality outcomes in the niacin and placebo groups are presented by baseline glycemic status and by change in glycemic status from baseline to year 1. (C) 2005 by Excerpta Medica Inc.
C1 Maryland Med Res Inst Inc, Baltimore, MD 21210 USA.
   Wake Forest Univ, Winston Salem, NC 27109 USA.
   Kos Div Med Affairs, Weston, FL USA.
C3 Wake Forest University
RP Canner, PL (通讯作者)，Maryland Med Res Inst Inc, 600 Wyndhurst Ave, Baltimore, MD 21210 USA.
EM plcanner@luno.com
CR [Anonymous], 1975, JAMA-J AM MED ASSOC, V231, P360
   BERGE KG, 1964, NIACIN VASCULAR DISO, P106
   CANNER PL, 1980, NEW ENGL J MED, V303, P1038
   CANNER PL, 1986, J AM COLL CARDIOL, V8, P1245, DOI 10.1016/S0735-1097(86)80293-5
   *COR DRUG PROJ RES, 1973, CIRCULATION S1, V47
   COX DR, 1972, J R STAT SOC B, V34, P187
   GARG A, 1990, JAMA-J AM MED ASSOC, V264, P723, DOI 10.1001/jama.264.6.723
   Grundy SM, 2002, CIRCULATION, V106, P3143, DOI 10.1161/circ.106.25.3143
   MCGOVERN ME, 2004, BR J DIABETES VASC D, V4, P78, DOI DOI 10.1177/14746514040040020301
   Miller M, 2003, MAYO CLIN PROC, V78, P735, DOI 10.4065/78.6.735
NR 10
TC 166
Z9 170
U1 0
U2 1
PU EXCERPTA MEDICA INC-ELSEVIER SCIENCE INC
PI BRIDGEWATER
PA 685 ROUTE 202-206 STE 3, BRIDGEWATER, NJ 08807 USA
SN 0002-9149
EI 1879-1913
J9 AM J CARDIOL
JI Am. J. Cardiol.
PD JAN 15
PY 2005
VL 95
IS 2
BP 254
EP 257
DI 10.1016/j.amjcard.2004.09.013
PG 4
WC Cardiac & Cardiovascular Systems
WE Science Citation Index Expanded (SCI-EXPANDED)
SC Cardiovascular System & Cardiology
GA 889RV
UT WOS:000226461000018
PM 15642562
DA 2023-11-24
ER

PT J
AU Bocksch, W
   Fateh-Moghadam, S
   Huehns-Moghadam, S
   Schartl, M
AF Bocksch, W
   Fateh-Moghadam, S
   Huehns-Moghadam, S
   Schartl, M
TI Influence of different lipid-lowering strategies on plaque volume and
   plaque composition in patients with coronary artery disease: Role of
   intravascular ultrasound imaging
SO KIDNEY & BLOOD PRESSURE RESEARCH
LA English
DT Article
DE intravascular ultrasound; plaque regression; coronary artery disease;
   statins; lipid-lowering therapy
ID ESTER TRANSFER PROTEIN; PRIMARY HYPERCHOLESTEROLEMIA; I MILANO;
   INHIBITOR; ATHEROSCLEROSIS; PROGRESSION; EZETIMIBE; ANGIOGRAPHY;
   ATORVASTATIN; REGRESSION
AB Lipid-lowering therapy has a significant impact on the prognosis and clinical course of coronary artery disease (CAD). Slowdown of plaque progression and plaque stabilization are the major cardiac goals of any lipid-lowering strategy. Until now, intravascular ultrasound imaging (IVUS) has been the only in vivo imaging modality which allows serial analysis of plaque burden and plaque composition on a volumetric basis. Several serial IVUS studies have shown that chronic statin therapy could decrease or even halt plaque growth. Moreover, aggressive lipid-lowering therapy using statins changes plaque composition over time. There is evidence that changes in plaque composition might explain the positive prognostic impact of statin therapy in patients with CAD. Beyond clinical endpoint studies, serial volumetric IVUS studies will become the standard to prove the efficacy of new lipid-lowering strategies in the future. Copyright (c) 2005 S. Karger AG, Basel.
C1 Humboldt Univ, Dept Internal Med, Cardiol Cardiac Catheterizat Labs, DE-13353 Berlin, Germany.
C3 Humboldt University of Berlin
RP Bocksch, W (通讯作者)，Humboldt Univ, Dept Internal Med, Cardiol Cardiac Catheterizat Labs, Augustenburger Pl 1,Charite Campus Virchow Klinik, DE-13353 Berlin, Germany.
EM wolfgang.bocksch@charite.de
CR AMELI S, 1994, CIRCULATION, V90, P1935, DOI 10.1161/01.CIR.90.4.1935
   [Anonymous], HEART STROK STAT UPD
   Ballantyne CM, 2003, CIRCULATION, V107, P2409, DOI 10.1161/01.CIR.0000068312.21969.C8
   Bonow RO, 2002, CIRCULATION, V106, P3140, DOI 10.1161/01.CIR.0000048067.86569.E1
   Brousseau ME, 2004, NEW ENGL J MED, V350, P1505, DOI 10.1056/NEJMoa031766
   BROWN ML, 1989, NATURE, V342, P448, DOI 10.1038/342448a0
   Cannon CP, 2004, NEW ENGL J MED, V350, P1495, DOI 10.1056/NEJMoa040583
   Cleeman JI, 2001, JAMA-J AM MED ASSOC, V285, P2486, DOI 10.1001/jama.285.19.2486
   Di Mario C, 1998, EUR HEART J, V19, P207, DOI 10.1053/euhj.1996.0433
   Fayad ZA, 2002, CIRCULATION, V106, P2026, DOI 10.1161/01.CIR.0000034392.34211.FC
   Hasdai D, 2002, EUR HEART J, V23, P1190, DOI 10.1053/euhj.2002.3193
   INAZU A, 1990, NEW ENGL J MED, V323, P1234, DOI 10.1056/NEJM199011013231803
   Kerzner B, 2003, AM J CARDIOL, V91, P418, DOI 10.1016/S0002-9149(02)03236-8
   Knopp RH, 2003, EUR HEART J, V24, P729, DOI 10.1016/S0195-668X(02)00807-2
   Matsuzaki M, 2002, J AM COLL CARDIOL, V40, P220, DOI 10.1016/S0735-1097(02)01955-1
   Melani L, 2003, EUR HEART J, V24, P717, DOI 10.1016/S0195-668X(02)00803-5
   Mintz GS, 2001, J AM COLL CARDIOL, V37, P1478, DOI 10.1016/S0735-1097(01)01175-5
   Nissen SE, 2002, AM J CARDIOL, V89, p24B
   Nissen SE, 2004, JAMA-J AM MED ASSOC, V291, P1071, DOI 10.1001/jama.291.9.1071
   Nissen SE, 2003, JAMA-J AM MED ASSOC, V290, P2292, DOI 10.1001/jama.290.17.2292
   Ohishi K, 2003, BIOL PHARM BULL, V26, P1125
   Okamoto H, 2000, NATURE, V406, P203, DOI 10.1038/35018119
   Raal FJ, 2003, ATHEROSCLEROSIS, V171, P273, DOI 10.1016/j.atherosclerosis.2003.07.011
   Rader DJ, 2003, JAMA-J AM MED ASSOC, V290, P2322, DOI 10.1001/jama.290.17.2322
   Schartl M, 2001, CIRCULATION, V104, P387, DOI 10.1161/hc2901.093188
   Schoenhagen P, 2003, CLEV CLIN J MED, V70, P713, DOI 10.3949/ccjm.70.8.713
   Schoenhagen P, 2003, J AM SOC ECHOCARDIOG, V16, P277, DOI 10.1067/mje.2003.45
   Schoenhagen Paul, 2003, Current Drug Targets - Cardiovascular & Haematological Disorders, V3, P218, DOI 10.2174/1568006033481401
   Takagi T, 1997, AM J CARDIOL, V79, P1673, DOI 10.1016/S0002-9149(97)00221-X
   TALL AR, 1993, J LIPID RES, V34, P1255
   Tardif JC, 2002, AM HEART J, V144, P589, DOI 10.1067/mhj.2002.125329
   Tuzcu EM, 2003, J AM COLL CARDIOL, V42, P1033, DOI 10.1016/S0735-1097(03)00904-5
   Tuzcu EM, 2001, CIRCULATION, V103, P2705
   Yamamoto Akira, 2003, J Atheroscler Thromb, V10, P165
   2003, J AM COLL CARDIOL, V41, P1855
NR 35
TC 2
Z9 3
U1 0
U2 0
PU KARGER
PI BASEL
PA ALLSCHWILERSTRASSE 10, CH-4009 BASEL, SWITZERLAND
SN 1420-4096
EI 1423-0143
J9 KIDNEY BLOOD PRESS R
JI Kidney Blood Pressure Res.
PY 2005
VL 28
IS 5-6
BP 290
EP 294
DI 10.1159/000090183
PG 5
WC Physiology; Urology & Nephrology; Peripheral Vascular Disease
WE Science Citation Index Expanded (SCI-EXPANDED)
SC Physiology; Urology & Nephrology; Cardiovascular System & Cardiology
GA 023LO
UT WOS:000236128400005
PM 16534223
DA 2023-11-24
ER

PT J
AU van Wijk, JPH
   Buirma, R
   van Tol, A
   Halkes, CJM
   De Jaegere, PPT
   Plokker, HWM
   van der Helm, YJM
   Cabezas, MC
AF van Wijk, JPH
   Buirma, R
   van Tol, A
   Halkes, CJM
   De Jaegere, PPT
   Plokker, HWM
   van der Helm, YJM
   Cabezas, MC
TI Effects of increasing doses of simvastatin on fasting lipoprotein
   subfractions, and the effect of high-dose simvastatin on postprandial
   chylomicron remnant clearance in normotriglyceridemic patients with
   premature coronary sclerosis
SO ATHEROSCLEROSIS
LA English
DT Article
DE statins; chylomicrons; secondary prevention; postprandial lipemia
ID CHOLESTERYL ESTER TRANSFER; TRIGLYCERIDE-RICH LIPOPROTEINS;
   ARTERY-DISEASE; HYPERCHOLESTEROLEMIC PATIENTS; NORMOLIPIDEMIC PATIENTS;
   COMBINED HYPERLIPIDEMIA; APOLIPOPROTEIN-B; TRANSFER PROTEIN;
   ATORVASTATIN; METABOLISM
AB Postprandial hyperlipidemia has been linked to premature coronary artery disease (CAD) in fasting normotriglyceridemic patients. We investigated the effects of increasing doses of simvastatin up to 80 mg/day on fasting and postprandial lipoprotein metabolism in 18 normotriglyceridemic patients with premature CAD. Fasting lipoprotein subfractions and cholesteryl ester transfer protein (CETP) activity were determined after each 5-week dose titration (0, 20, 40 and 80 mg/day). At baseline and after treatment with simvastatin 80 mg/day. Standardised Vitamin A oral fat loading tests (50 g/m(2); 10 h) were carried Out. Ten normolipidemic healthy control subjects matched for gender, age and BMI underwent tests without medication. Treatment with simvastatin resulted in dose-dependent reductions of fasting LDL-cholesterol, without changing cholesterol levels in the VLDL-1, VLDL-2 and IDL fractions. In addition, simvastatin decreased CETP activity dose-dependently, although HDL-cholesterol remained unchanged. Simvastatin 80 mg/day decreased fasting plasma triglycerides (TG) by 26% (P < 0.05). but did not decrease significantly TG levels in any of the subfractions. The TG/cholesterol ratio increased in all subfraction. The plasma TG response the oral fat loading test, estimated as area under the curve (TG-AUC), improved by 30% (front 21.5 +/- 2.5 to 15.1 +/- 1.9 mmol h/L; P < 0.01). Treatment with simvastatin 80 mg/day improved chylomicron remnant clearance (RE-AUC) by 36% from 30.0 +/- 2.6 to 19.2 +/- 3.3 m(2) h/L (P < 0.01). After therapy, remnant clearance in patients was similar to controls (19.2 +/- 3.3 and 20.3 +/- 2.7 m2 h/L respectively). suggesting a normalization of this potentially atherogenic process. In conclusion, high-dose simvastatin has beneficial effects in normotriglyceridemic patients with premature CAD, due to improved chylomicron remnant clearance, besides effective lowering of LDL-cholesterol. In addition, the lipoprotein subfractions became, more cholesterol-poor, as reflected by the increased TG/cholesterol ratio, which potentially makes them less atherogenic. (C) 2004 Elsevier Ireland Ltd. All rights reserved.
C1 Univ Utrecht, Med Ctr, Dept Vasc Med, NL-3508 TC Utrecht, Netherlands.
   Erasmus Univ, Med Ctr, Dept Cell Biol & Genet, NL-3000 DR Rotterdam, Netherlands.
   St Antonius Hosp, Dept Cardiol, Nieuwegein, Netherlands.
   Univ Utrecht, Med Ctr, Dept Cardiol, NL-3508 TC Utrecht, Netherlands.
   St Francisus Gasthuis, Dept Internal Med, NL-3004 BA Rotterdam, Netherlands.
C3 Utrecht University; Erasmus University Rotterdam; Erasmus MC; St.
   Antonius Hospital Utrecht; Utrecht University; Franciscus Gasthuis
RP Cabezas, MC (通讯作者)，Univ Utrecht, Med Ctr, Dept Vasc Med, NL-3508 TC Utrecht, Netherlands.
EM m.castrocabezas@sfg.nl
CR Austin MA, 1998, INT CONGR SER, V1155, P591
   Ballantyne CM, 2003, AM HEART J, V146, P862, DOI 10.1016/S0002-8703(03)00440-X
   Berglund L, 1998, J LIPID RES, V39, P913
   Boquist S, 1999, CIRCULATION, V100, P723, DOI 10.1161/01.CIR.100.7.723
   Braunwald E, 1997, NEW ENGL J MED, V337, P1360, DOI 10.1056/NEJM199711063371906
   Bucher HC, 1999, ARTERIOSCL THROM VAS, V19, P187, DOI 10.1161/01.ATV.19.2.187
   Burnett JR, 1998, ARTERIOSCL THROM VAS, V18, P1906, DOI 10.1161/01.ATV.18.12.1906
   CABEZAS MC, 1993, METABOLISM, V42, P497
   CIANFLONE K, 1990, METABOLISM, V39, P274, DOI 10.1016/0026-0495(90)90047-G
   Collins R, 2002, LANCET, V360, P7, DOI 10.1016/S0140-6736(02)09327-3
   Couillard C, 2002, AM J CLIN NUTR, V76, P311, DOI 10.1093/ajcn/76.2.311
   Forster LF, 2002, ATHEROSCLEROSIS, V164, P129, DOI 10.1016/S0021-9150(02)00052-7
   Frolkis JP, 1998, CIRCULATION, V98, P851, DOI 10.1161/01.CIR.98.9.851
   GAW A, 1993, ARTERIOSCLER THROMB, V13, P170, DOI 10.1161/01.ATV.13.2.170
   GIANTURCO SH, 1982, J LIPID RES, V23, P984
   GROENER JEM, 1986, CLIN CHEM, V32, P283
   GROOT PHE, 1991, ARTERIOSCLER THROMB, V11, P653, DOI 10.1161/01.ATV.11.3.653
   Guerin M, 2000, ARTERIOSCL THROM VAS, V20, P189, DOI 10.1161/01.ATV.20.1.189
   Halkes CJM, 2001, INT J OBESITY, V25, P1767, DOI 10.1038/sj.ijo.0801831
   Halkes CJM, 2001, ARTERIOSCL THROM VAS, V21, P1526, DOI 10.1161/hq0901.095276
   Hunninghake DB, 2003, CLIN THER, V25, P1670, DOI 10.1016/S0149-2918(03)80162-5
   Jones PH, 2003, AM J CARDIOL, V92, P152, DOI 10.1016/S0002-9149(03)00530-7
   Karalis DG, 2002, AM J CARDIOL, V89, P667, DOI 10.1016/S0002-9149(01)02337-2
   KARPE F, 1994, ATHEROSCLEROSIS, V106, P83, DOI 10.1016/0021-9150(94)90085-X
   Miller M, 1998, J AM COLL CARDIOL, V31, P1252, DOI 10.1016/S0735-1097(98)00083-7
   Mohammadi A, 1998, ARTERIOSCL THROM VAS, V18, P783, DOI 10.1161/01.ATV.18.5.783
   ODonnell CJ, 1997, CIRCULATION, V95, P1132
   PATSCH JR, 1992, ARTERIOSCLER THROMB, V12, P1336, DOI 10.1161/01.ATV.12.11.1336
   PEDERSEN TR, 1994, LANCET, V344, P1383
   Pitt B, 1999, NEW ENGL J MED, V341, P70, DOI 10.1056/NEJM199907083410202
   Proctor SD, 2002, CURR OPIN LIPIDOL, V13, P461, DOI 10.1097/00041433-200210000-00001
   RUOTOLO G, 1992, J LIPID RES, V33, P1541
   Schaefer EJ, 2004, AM J CARDIOL, V93, P31, DOI 10.1016/j.amjcard.2003.09.008
   Sniderman AD, 2003, LANCET, V361, P777, DOI 10.1016/S0140-6736(03)12663-3
   SPEIJER H, 1991, ATHEROSCLEROSIS, V90, P159, DOI 10.1016/0021-9150(91)90110-O
   STAMPFER MJ, 1991, NEW ENGL J MED, V325, P373, DOI 10.1056/NEJM199108083250601
   Stavenow L, 1999, ATHEROSCLEROSIS, V147, P243, DOI 10.1016/S0021-9150(99)00190-2
   van Venrooij FV, 2003, DIABETES CARE, V26, P1216, DOI 10.2337/diacare.26.4.1216
   van Wijk JPH, 2003, ATHEROSCLEROSIS, V171, P109, DOI 10.1016/j.atherosclerosis.2003.07.006
   van Wijk JPH, 2003, METABOLISM, V52, P1043, DOI 10.1016/S0026-0495(03)00106-9
   Verseyden C, 2002, J LIPID RES, V43, P274
   WATTS GF, 1995, EUR J CLIN INVEST, V25, P559, DOI 10.1111/j.1365-2362.1995.tb01746.x
   Weintraub MS, 1996, BRIT MED J, V312, P935, DOI 10.1136/bmj.312.7036.935
   WEINTRAUB MS, 1989, EUR J CLIN INVEST, V19, P480, DOI 10.1111/j.1365-2362.1989.tb00263.x
   Wood D, 1997, EUR HEART J, V18, P1569
   World Health Organization, 1998, WORLD HLTH STAT ANN
   Yamashita S, 2000, BBA-MOL CELL BIOL L, V1529, P257, DOI 10.1016/S1388-1981(00)00164-5
   Zambon A, 1999, CIRCULATION, V99, P1959, DOI 10.1161/01.CIR.99.15.1959
NR 48
TC 19
Z9 19
U1 0
U2 0
PU ELSEVIER IRELAND LTD
PI CLARE
PA ELSEVIER HOUSE, BROOKVALE PLAZA, EAST PARK SHANNON, CO, CLARE, 00000,
   IRELAND
SN 0021-9150
EI 1879-1484
J9 ATHEROSCLEROSIS
JI Atherosclerosis
PD JAN
PY 2005
VL 178
IS 1
BP 147
EP 155
DI 10.1016/j.atherosclerosis.2004.08.009
PG 9
WC Cardiac & Cardiovascular Systems; Peripheral Vascular Disease
WE Science Citation Index Expanded (SCI-EXPANDED)
SC Cardiovascular System & Cardiology
GA 889GL
UT WOS:000226431400019
PM 15585212
DA 2023-11-24
ER

PT J
AU Athyros, VG
   Mikhailidis, DP
   Papageorgiou, AA
   Bouloukos, VI
   Pehlivanidis, AN
   Symeonidis, AN
   Elisaf, M
AF Athyros, VG
   Mikhailidis, DP
   Papageorgiou, AA
   Bouloukos, VI
   Pehlivanidis, AN
   Symeonidis, AN
   Elisaf, M
CA GREACE Study Collaborative Grp
TI Effect of statins and ACE inhibitors alone and in combination on
   clinical outcome in patients with coronary heart disease
SO JOURNAL OF HUMAN HYPERTENSION
LA English
DT Article
DE ACE inhibitors; statins; coronary heart disease
ID CONVERTING ENZYME-INHIBITORS; LEFT-VENTRICULAR DYSFUNCTION; INTIMA-MEDIA
   THICKNESS; SERUM URIC-ACID; MYOCARDIAL-INFARCTION; GREEK ATORVASTATIN;
   CARDIOVASCULAR MORTALITY; SUBGROUP ANALYSIS; RATE-VARIABILITY;
   ARTERY-DISEASE
AB We assessed the 'synergy' of statins and angiotensin-converting enzyme inhibitors (ACEI) in reducing vascular events in patients with coronary heart disease (CHD). The GREek Atorvastatin and CHD Evaluation (GREACE) Study, suggested that aggressive reduction of low density lipoprotein cholesterol to 2.59 mmol/l (<100 mg/dl) significantly reduces morbidity and mortality in CHD patients, in comparison to undertreated patients. In this post hoc analysis of GREACE the patients (n=1600) were divided into four groups according to long-term treatment: Group A (n=460 statin+ACEI), B (n=420; statin, no ACEI), C (n=371; no 371; no statin, on ACEI), and D (n=349; no statin, no ACEI). Analysis of variance was used to assess differences in the relative risk reduction (RRR) in 'all events' (primary end point) between groups. During the 3-year follow-up there were 292 cardiovascular events; 45 (10% of patients) in group A, 61 (14.5%) in group B, 91 in group C (24.5%) and 95 events in group D (27%). The RRR (95% confidence interval (CI) in the primary end point in group A was 31%, (95% CI -48 to -6%, P=0.01) in comparison to group B, 59% (95% CI -72 to -48%, P<0.0001) to group C and 63% (95% CI -74 to -51%, P<0.0001) to group D. There was no significant difference in RRR between groups C and D (9%, CI -27 -10%, P=0.1). Other factors (eg the blood pressure) that can influence clinical outcome did not differ significantly between the four treatment groups. In conclusion, the statin+ACEI combination reduces cardiovascular events more than a statin alone and considerably more than an ACEI alone. Aggressive statin use in the absence of an ACEI also substantially reduced cardiovascular events. Treatment with an ACEI in the absence of a statin use reduced clinical events in comparison to patients not treated with an ACEI but not significantly, at least in these small groups of patients.
C1 Aristotle Univ Thessaloniki, Atherosclerosis Unit, Hippocrat Hosp, Thessaloniki 55132, Greece.
   UCL Royal Free Hosp, Dept Clin Biochem, Royal Free & Univ Coll Med Sch, London NW3 2QG, England.
   Aristotle Univ Thessaloniki, Propedeut Dept Internal Med 2, Hippocrat Hosp, GR-54006 Thessaloniki, Greece.
   Greek Soc Gen Practitioners, Thessaloniki, Greece.
   Univ Ioannina, Sch Med, Dept Internal Med, GR-45110 Ioannina, Greece.
C3 Aristotle University of Thessaloniki; University of London; University
   College London; Aristotle University of Thessaloniki; University of
   Ioannina
RP Athyros, VG (通讯作者)，Aristotle Univ Thessaloniki, Atherosclerosis Unit, Hippocrat Hosp, 15 Marmara St, Thessaloniki 55132, Greece.
EM athyros@med.auth.gr
RI Athyros, V.G./H-5328-2019; Mikhailidis, Dimitri P/A-1869-2013
OI Athyros, V.G./0000-0002-0882-8676; Mikhailidis, Dimitri
   P/0000-0002-9566-2263; ELISAF, MOSES/0000-0003-0505-078X
CR Athyros VG, 2002, CURR MED RES OPIN, V18, P220, DOI 10.1185/030079902125000787
   Athyros VG, 2003, ANGIOLOGY, V54, P679, DOI 10.1177/000331970305400607
   Athyros VG, 2004, AM J KIDNEY DIS, V43, P589, DOI 10.1053/j.ajkd.2003.12.023
   ATHYROS VG, 2004, IN PRESS J CLIN PATH
   Benetos A, 1997, HYPERTENSION, V30, P1410, DOI 10.1161/01.HYP.30.6.1410
   Bickel C, 2002, AM J CARDIOL, V89, P12, DOI 10.1016/S0002-9149(01)02155-5
   Cheng KS, 2002, CARDIOVASC RES, V54, P528, DOI 10.1016/S0008-6363(01)00551-X
   Cleeman JI, 2001, JAMA-J AM MED ASSOC, V285, P2486, DOI 10.1001/jama.285.19.2486
   COCKCROFT DW, 1976, NEPHRON, V16, P31, DOI 10.1159/000180580
   Collins R, 2002, LANCET, V360, P7, DOI 10.1016/S0140-6736(02)09327-3
   Collins R, 2003, LANCET, V361, P2005
   DZAU VJ, 1998, EUR HEART J SUPPL, V19, P2
   EICHSTADT HW, 1995, AM J CARDIOL, V76, pA122, DOI 10.1016/S0002-9149(05)80033-5
   Elisaf M, 2002, ANGIOLOGY, V53, P493, DOI 10.1177/000331970205300501
   Esper RJ, 2000, AM HEART J, V140, P684, DOI 10.1067/mhj.2000.109649
   Fang J, 2000, JAMA-J AM MED ASSOC, V283, P2404, DOI 10.1001/jama.283.18.2404
   Fox KM, 2003, LANCET, V362, P782
   Ganotakis ES, 2003, CURR PHARM DESIGN, V9, P2445, DOI 10.2174/1381612033453839
   Gryglewski RJ, 2001, ANN NY ACAD SCI, V947, P229
   Kaplan RC, 2002, J CLIN EPIDEMIOL, V55, P654, DOI 10.1016/S0895-4356(02)00405-5
   KOBER L, 1995, NEW ENGL J MED, V333, P1670, DOI 10.1056/NEJM199512213332503
   Kontopoulos AG, 2003, CURR MED RES OPIN, V19, P22, DOI 10.1185/030079902125001290
   Kontopoulos AG, 1999, AM J CARDIOL, V84, P1164, DOI 10.1016/S0002-9149(99)00528-7
   LONN EM, 1994, CIRCULATION, V90, P2056, DOI 10.1161/01.CIR.90.4.2056
   MacMahon S, 2001, LANCET, V358, P1033, DOI 10.1016/S0140-6736(01)06178-5
   Mancini GBJ, 1996, CIRCULATION, V94, P258, DOI 10.1161/01.CIR.94.3.258
   Milionis HJ, 2003, CURR PHARM DESIGN, V9, P2425, DOI 10.2174/1381612033453820
   Mitchell LB, 2003, J AM COLL CARDIOL, V42, P81, DOI 10.1016/S0735-1097(03)00498-4
   Nazzaro P, 1999, HYPERTENSION, V33, P719, DOI 10.1161/01.HYP.33.2.719
   NOVO S, 1991, EUR HEART J, V12, P47
   Papadakis JA, 1999, AM J HYPERTENS, V12, P673, DOI 10.1016/S0895-7061(99)00049-7
   PEDERSEN TR, 1994, LANCET, V344, P1383
   Pehlivanidis AN, 2001, ATHEROSCLEROSIS, V157, P463, DOI 10.1016/S0021-9150(00)00746-2
   PFEFFER MA, 1992, NEW ENGL J MED, V327, P669, DOI 10.1056/NEJM199209033271001
   Quintana M, 1997, EUR HEART J, V18, P789
   Sacks FM, 1996, NEW ENGL J MED, V335, P1001, DOI 10.1056/NEJM199610033351401
   Schoenhagen P, 2003, CLEV CLIN J MED, V70, P713, DOI 10.3949/ccjm.70.8.713
   SINZINGER H, 2003, MED SCI MONITOR, V9, P88
   Stefanadis C, 2000, EUR HEART J, V21, P390, DOI 10.1053/euhj.1999.1756
   Teo KK, 2000, CIRCULATION, V102, P1748
   Tsiara S, 2003, CURR MED RES OPIN, V19, P540, DOI 10.1185/030079903125002225
   van Boven AJ, 1998, AM HEART J, V135, P571, DOI 10.1016/S0002-8703(98)70269-8
   Virdis A, 1996, AM J HYPERTENS, V9, P361, DOI 10.1016/0895-7061(95)00395-9
   Youssef F, 2004, ANGIOLOGY, V55, P53, DOI 10.1177/000331970405500108
   Youssef F, 2002, EUR J VASC ENDOVASC, V23, P358, DOI 10.1053/ejvs.2002.1611
   YUSUF S, 1992, LANCET, V340, P1173, DOI 10.1016/0140-6736(92)92889-N
   Yusuf S, 2000, NEW ENGL J MED, V342, P145
   1998, N ENGL J MED, V339, P1349
NR 48
TC 69
Z9 71
U1 0
U2 3
PU SPRINGERNATURE
PI LONDON
PA CAMPUS, 4 CRINAN ST, LONDON, N1 9XW, ENGLAND
SN 0950-9240
EI 1476-5527
J9 J HUM HYPERTENS
JI J. Hum. Hypertens.
PD NOV
PY 2004
VL 18
IS 11
BP 781
EP 788
DI 10.1038/sj.jhh.1001748
PG 8
WC Peripheral Vascular Disease
WE Science Citation Index Expanded (SCI-EXPANDED)
SC Cardiovascular System & Cardiology
GA 865HL
UT WOS:000224693200006
PM 15229622
DA 2023-11-24
ER

PT J
AU Toutouzas, K
   Vaina, S
   Tsiamis, E
   Vavuranakis, M
   Mitropoulos, J
   Bosinakou, E
   Toutouzas, P
   Stefanadis, C
AF Toutouzas, K
   Vaina, S
   Tsiamis, E
   Vavuranakis, M
   Mitropoulos, J
   Bosinakou, E
   Toutouzas, P
   Stefanadis, C
TI Detection of increased temperature of the culprit lesion after recent
   myocardial infarction: The favorable effect of statins
SO AMERICAN HEART JOURNAL
LA English
DT Article
ID CORONARY ATHEROSCLEROTIC PLAQUES; C-REACTIVE PROTEIN; VASCULAR
   SMOOTH-MUSCLE; IN-VIVO; THERMAL HETEROGENEITY; UNSTABLE ANGINA;
   INFLAMMATION; RUPTURE; THERMOGRAPHY; EVENTS
AB Background Increased thermal heterogeneity has been demonstrated in atherosclerotic plaques, with the higher temperature recorded in acute myocardial infarction (MI). Dietary or treatment interventions reduce heat production. The purpose of the present study was to investigate whether increased plaque temperature is maintained for a prolonged period after MI and the role of statin administration.
   Methods We enrolled 55 patients, 29 with recent MI and 26 with chronic stable angina (CSA). Total cholesterol, C-reactive protein (CRP), interleukin-6 (IL-6) and soluble adhesion molecules were measured in the study population. All patients underwent coronary plaque temperature measurements. Temperature difference (AT) was designated as the temperature of the culprit atherosclerotic plaque minus the temperature of the proximal healthy vessel wall.
   Results Under treatment with statins were 19 patients with recent MI and 14 with CSA. In patients with recent MI AT was 0.19 +/- 0.18degreesC, while in patients with C5A was 0.10 +/- 0.08degreesC (P =.03). Patients treated with statins had lower AT compared to untreated patients (0.10 +/- 0.11 versus 0.20 +/- 0.18degreesC, P =.01). Treated patients with recent MI had similar AT compared to CSA patients treated with statins (0.13 +/- 0.13 versus 0.07 +/- .06degreesC, P =.14), while untreated patients with recent MI had substantially increased DeltaT compared to untreated patients with CSA (0.28 +/- 0.22 versus 0.14 +/- 0.10degreesC, P =.04). DeltaT was positively correlated with CRP (R = 0.50, P <.01), IL-6 (R = 0.58, P <.01), and intercellular adhesion molecule-1 (R = 0.40, P =.03) levels.
   Conclusion Increased plaque temperature is observed for an extended period after myocardial infarction, indicating that the inflammatory process is sustained after plaque rupture. Statins have a beneficial effect after MI on plaque temperature.
C1 Athens Med Sch, Dept Cardiol, Athens, Greece.
C3 National & Kapodistrian University of Athens
RP Toutouzas, K (通讯作者)，Hippokrateion Hosp, 24 Karaoli & Dimitriou Str, Athens 15562, Greece.
EM ktoutouz@otenet.gr
RI Stefanadis, Christodoulos/ABH-2232-2020
OI Stefanadis, Christodoulos/0000-0001-5974-6454
CR Asakura M, 2001, J AM COLL CARDIOL, V37, P1284, DOI 10.1016/S0735-1097(01)01135-4
   Atalar E, 2001, INT J CARDIOL, V78, P69, DOI 10.1016/S0167-5273(00)00473-3
   Ault KA, 1999, J AM COLL CARDIOL, V33, P634, DOI 10.1016/S0735-1097(98)00635-4
   Biasucci LM, 1999, CIRCULATION, V99, P855, DOI 10.1161/01.CIR.99.7.855
   Blankenberg S, 2002, CIRCULATION, V106, P24, DOI 10.1161/01.CIR.0000020546.30940.92
   Blankenberg S, 2001, CIRCULATION, V104, P1336, DOI 10.1161/hc3701.095949
   Bourcier T, 2000, ARTERIOSCL THROM VAS, V20, P556, DOI 10.1161/01.ATV.20.2.556
   Boyle JJ, 1997, J PATHOL, V181, P93, DOI 10.1002/(SICI)1096-9896(199701)181:1<93::AID-PATH696>3.0.CO;2-H
   Buffon A, 2002, NEW ENGL J MED, V347, P5, DOI 10.1056/NEJMoa012295
   Casscells W, 1996, LANCET, V347, P1447, DOI 10.1016/S0140-6736(96)91684-0
   Cipollone F, 2003, CIRCULATION, V107, P1479, DOI 10.1161/01.CIR.0000056530.03783.81
   Cusack MR, 2002, J AM COLL CARDIOL, V39, P1917, DOI 10.1016/S0735-1097(02)01899-5
   DISCIASCIO G, 1994, AM HEART J, V128, P419, DOI 10.1016/0002-8703(94)90612-2
   Hajj-Ali R, 2001, AM J CARDIOL, V88, P1221, DOI 10.1016/S0002-9149(01)02080-X
   Ito T, 2002, CARDIOVASC DRUG THER, V16, P121, DOI 10.1023/A:1015701415588
   Jialal I, 2001, CIRCULATION, V103, P1933
   JONASSON L, 1986, ARTERIOSCLEROSIS, V6, P131, DOI 10.1161/01.ATV.6.2.131
   KOVANEN PT, 1995, CIRCULATION, V92, P1084, DOI 10.1161/01.CIR.92.5.1084
   Kyne L, 2000, AM HEART J, V139, P94, DOI 10.1016/S0002-8703(00)90314-4
   MORENO PR, 1994, CIRCULATION, V90, P775, DOI 10.1161/01.CIR.90.2.775
   Mulvihill NT, 2000, J AM COLL CARDIOL, V36, P1210, DOI 10.1016/S0735-1097(00)00824-X
   Naruko T, 2002, CIRCULATION, V106, P2894, DOI 10.1161/01.CIR.0000042674.89762.20
   Ridker PM, 2000, CIRCULATION, V101, P2149, DOI 10.1161/01.CIR.101.18.2149
   Schieffer B, 2000, CIRCULATION, V101, P1372, DOI 10.1161/01.CIR.101.12.1372
   Spagnoli LG, 2002, J AM COLL CARDIOL, V40, P1579, DOI 10.1016/S0735-1097(02)02376-8
   Speidl WS, 2002, AM HEART J, V144, P449, DOI 10.1067/mhj.2002.124353
   Stefanadis C, 2003, CATHETER CARDIO INTE, V58, P344, DOI 10.1002/ccd.10449
   Stefanadis C, 2003, J AM COLL CARDIOL, V41, P403, DOI 10.1016/S0735-1097(02)02817-6
   Stefanadis C, 2002, EUR HEART J, V23, P1664, DOI 10.1053/euhj.2002.3174
   Stefanadis C, 1998, ANN INTERN MED, V129, P1079, DOI 10.7326/0003-4819-129-12-199812150-00031
   Stefanadis C, 1999, CIRCULATION, V99, P1965, DOI 10.1161/01.CIR.99.15.1965
   Stefanadis C, 2000, J MOL CELL CARDIOL, V32, P43, DOI 10.1006/jmcc.1999.1049
   Stefanadis C, 2001, J AM COLL CARDIOL, V37, P1277, DOI 10.1016/S0735-1097(01)01137-8
   van der Wal AC, 1998, HEART, V80, P14, DOI 10.1136/hrt.80.1.14
   VANDERWAL AC, 1994, CIRCULATION, V89, P36, DOI 10.1161/01.CIR.89.1.36
   Verheye S, 2002, CIRCULATION, V105, P1596, DOI 10.1161/01.CIR.0000012527.94843.BF
   Zebrack James S, 2002, Curr Cardiol Rep, V4, P278, DOI 10.1007/s11886-002-0063-z
   ZEIHER AM, 1995, CIRCULATION, V91, P941, DOI 10.1161/01.CIR.91.4.941
NR 38
TC 23
Z9 25
U1 1
U2 3
PU MOSBY-ELSEVIER
PI NEW YORK
PA 360 PARK AVENUE SOUTH, NEW YORK, NY 10010-1710 USA
SN 0002-8703
EI 1097-5330
J9 AM HEART J
JI Am. Heart J.
PD NOV
PY 2004
VL 148
IS 5
BP 783
EP 788
DI 10.1016/j.ahj.2004.05.013
PG 6
WC Cardiac & Cardiovascular Systems
WE Science Citation Index Expanded (SCI-EXPANDED)
SC Cardiovascular System & Cardiology
GA 870GH
UT WOS:000225045100007
PM 15523307
DA 2023-11-24
ER

PT J
AU Spencer, FA
   Fonarow, GC
   Frederick, PD
   Wright, RS
   Every, N
   Goldberg, RJ
   Gore, JM
   Dong, W
   Becker, RC
   French, W
AF Spencer, FA
   Fonarow, GC
   Frederick, PD
   Wright, RS
   Every, N
   Goldberg, RJ
   Gore, JM
   Dong, W
   Becker, RC
   French, W
CA National Registry Myocardial
TI Early withdrawal of statin therapy in patients with non-ST-segment
   elevation myocardial infarction - National Registry of Myocardial
   Infarction
SO ARCHIVES OF INTERNAL MEDICINE
LA English
DT Article
ID C-REACTIVE PROTEIN; IMPROVES ENDOTHELIAL FUNCTION; ACUTE CORONARY
   SYNDROMES; COLLAGEN CONTENT; SIMVASTATIN; CHOLESTEROL; PRAVASTATIN;
   ATORVASTATIN; REDUCTION; DISEASE
AB Background: There is increasing interest in the nonlipid-lowering effects of statins and their effect on outcomes in patients with acute coronary syndrome. It has been suggested that withdrawal of statin therapy during an acute coronary syndrome may attenuate any benefits of pretreatment, thereby providing indirect evidence of the importance of their non-lipid-lowering effects.
   Methods: This observational study compared the demographic and clinical characteristics and hospital outcomes in patients, with non-ST-segment elevation myocardial infarction enrolled in the National Registry of Myocardial Infarction 4. Comparison groups consisted of patients previously receiving statins who also received statins within 24 hours of hospital admission (n=9001), patients previously using statins in whom therapy was discontinued (n=4870), and patients who did not receive statins at any time before or during hospitalization (n=54635).
   Results: Of 13 871 patients receiving statins before hospital admission, 35.1% had treatment withdrawn during the first 24 hours of hospitalization. These patients had increased hospital morbidity and mortality rates relative to patients in whom therapy was continued, with higher rates of heart failure, ventricular arrhythmias, shock, and death. In multivariate analyses, these patients were at statistically significant increased risk of hose pital death compared with those continuing statin therapy and at similar risk compared with those not receiving statins before or during hospitalization.
   Conclusions: withdrawal of statin therapy in the first 24 hours of hospitalization for non-ST-segment elevation myocardial infarction is associated with worse hospital outcomes. In the absence of data from randomized clinical trials, our findings suggest that statin therapy should be continued during hospitalization for myocardial infarction unless strongly contraindicated.
C1 Univ Massachusetts, Sch Med, Dept Med, Div Cardiovasc Med, Worcester, MA 01655 USA.
   Univ Calif Los Angeles, Cardiomyopathy Ctr, Div Cardiol, Los Angeles, CA USA.
   Ovat Res Grp, Seattle, WA USA.
   Mayo Clin, Dept Med, Rochester, MN USA.
   Univ Washington, Dept Med, Seattle, WA 98195 USA.
   Genentech Inc, San Francisco, CA 94080 USA.
   Duke Univ, Dept Med, Durham, NC USA.
   Harbor UCLA Med Ctr, Dept Med, Los Angeles, CA USA.
C3 University of Massachusetts System; University of Massachusetts
   Worcester; University of California System; University of California Los
   Angeles; Ovation Research Group; Mayo Clinic; University of Washington;
   University of Washington Seattle; Roche Holding; Genentech; Duke
   University; University of California System; University of California
   Los Angeles; University of California Los Angeles Medical Center
RP Spencer, FA (通讯作者)，Univ Massachusetts, Sch Med, Dept Med, Div Cardiovasc Med, 55 Lake Ave N, Worcester, MA 01655 USA.
EM spencerf@ummhc.org
RI Fonarow, Gregg C/D-5988-2014
OI Fonarow, Gregg C/0000-0002-3192-8093; Frederick,
   Paul/0000-0002-7936-5488
CR Albert MA, 2001, JAMA-J AM MED ASSOC, V286, P64, DOI 10.1001/jama.286.1.64
   Barron HV, 1998, CIRCULATION, V97, P1150, DOI 10.1161/01.CIR.97.12.1150
   Buemi M, 1999, EUR J PHARMACOL, V370, P201, DOI 10.1016/S0014-2999(99)00122-3
   Crisby M, 2001, CIRCULATION, V103, P926, DOI 10.1161/01.cir.103.7.926
   Dupuis J, 1999, CIRCULATION, V99, P3227, DOI 10.1161/01.CIR.99.25.3227
   Fonarow GC, 2001, AM J CARDIOL, V87, P819, DOI 10.1016/S0002-9149(00)01519-8
   Fukumoto Y, 2001, CIRCULATION, V103, P993
   Heeschen C, 2002, CIRCULATION, V105, P1446, DOI 10.1161/01.CIR.0000012530.68333.C8
   Hernández-Perera O, 1998, J CLIN INVEST, V101, P2711, DOI 10.1172/JCI1500
   Laufs U, 2000, CIRCULATION, V102, P3104
   Muhlestein JB, 2001, AM J CARDIOL, V87, P257, DOI 10.1016/S0002-9149(00)01354-0
   NOTARBARTOLO A, 1995, ARTERIOSCL THROM VAS, V15, P247, DOI 10.1161/01.ATV.15.2.247
   ODriscoll G, 1997, CIRCULATION, V95, P1126, DOI 10.1161/01.cir.95.5.1126
   PEDERSEN TR, 1994, LANCET, V344, P1383
   Plenge JK, 2002, CIRCULATION, V106, P1447, DOI 10.1161/01.CIR.0000029743.68247.31
   Ridker PM, 2001, CIRCULATION, V103, P1191
   Ridker PM, 2001, NEW ENGL J MED, V344, P1959, DOI 10.1056/NEJM200106283442601
   Rosenson RS, 1998, JAMA-J AM MED ASSOC, V279, P1643, DOI 10.1001/jama.279.20.1643
   Sacks FM, 1996, NEW ENGL J MED, V335, P1001, DOI 10.1056/NEJM199610033351401
   Schwartz GG, 2001, JAMA-J AM MED ASSOC, V285, P1711, DOI 10.1001/jama.285.13.1711
   Tonkin A, 1998, NEW ENGL J MED, V339, P1349
   ULLRICH L, 2001, AM J CARDIOL, V88, P1306
NR 22
TC 106
Z9 109
U1 0
U2 6
PU AMER MEDICAL ASSOC
PI CHICAGO
PA 330 N WABASH AVE, STE 39300, CHICAGO, IL 60611-5885 USA
SN 0003-9926
EI 1538-3679
J9 ARCH INTERN MED
JI Arch. Intern. Med.
PD OCT 25
PY 2004
VL 164
IS 19
BP 2162
EP 2168
DI 10.1001/archinte.164.19.2162
PG 7
WC Medicine, General & Internal
WE Science Citation Index Expanded (SCI-EXPANDED)
SC General & Internal Medicine
GA 865NZ
UT WOS:000224711100013
PM 15505131
DA 2023-11-24
ER

PT J
AU Athyros, VG
   Mikhailidis, DP
   Papageorgiou, AA
   Symeonidis, AN
   Daskalopoulou, SS
   Kakafika, AI
   Pehlivanidis, AN
   Bouloukos, VI
   Langer, A
AF Athyros, VG
   Mikhailidis, DP
   Papageorgiou, AA
   Symeonidis, AN
   Daskalopoulou, SS
   Kakafika, AI
   Pehlivanidis, AN
   Bouloukos, VI
   Langer, A
CA GREACE Study Collaborative Grp
TI Relationship between LDL-C and non-HDL-C levels and clinical outcome in
   the Greek Atorvastatin and Coronary-heart-disease Evaluation (GREACE)
   study
SO CURRENT MEDICAL RESEARCH AND OPINION
LA English
DT Article
DE atorvastatin; coronary events; coronary heart disease; low-density
   lipoprotein cholesterol (LDL-C)
ID DENSITY-LIPOPROTEIN CHOLESTEROL; LONG-TERM TREATMENT; SUBGROUP ANALYSIS;
   UNTREATED DYSLIPIDEMIA; RENAL-FUNCTION; EVENTS; PRAVASTATIN; PREVENTION;
   STATINS; TRIAL
AB Background: Although available guidelines suggest reducing low-density lipoprotein cholesterol (LDL-C) to below 100 mg/dL (2.6 mmol/L), the importance of target-oriented therapy remains controversial. To assess whether achieving guideline-based targets is of benefit, the relationship between clinical outcomes and lipid levels (baseline and on-study) was evaluated in the GREek Atorvastatin and Coronary-heart-disease Evaluation (GREACE) study. This study demonstrated significant reductions in morbidity and mortality associated with active dose titration of atorvastatin and structured management of dyslipidaemia.
   Methods and results: Intention-to-treat analysis (Cox proportional hazards model) was used to assess the relationship between lipid values and coronary events. Higher levels of LDL-C at baseline were associated with a greater risk of subsequent events among patients randomized to usual care. Reducing the LDL-C and the non-high density lipoprotein cholesterol (non-HDL-C) level to the National Cholesterol Educational Program (NCEP) Adult Treatment Panel (ATP) III goals required greater doses of atorvastatin for the higher baseline quartile of LDL-C. During the study there was a greater reduction in the risk of coronary heart disease (CHD) events in atorvastatin-treated patients who were in the highest quartile of LDL-C at baseline, after achieving the LDL-C treatment goal, in comparison to the usual care patients in the highest baseline LDL-C quartile.
   Conclusions: Achieving the NCEP ATP III LDL-C and non-HDL-C goals by titrating up the dose of atorvastatin was associated with a significant reduction in vascular events in patients with CHD. The greatest benefit was seen in those patients with the highest baseline LDL-C levels.
C1 Aristotle Univ Thessaloniki, Hippokratio Gen Hosp, Atherosclerosis Unit, GR-54006 Thessaloniki, Greece.
   Aristotle Univ Thessaloniki, Hippokratio Gen Hosp, Propedeut Dept Internal Med 2, GR-54006 Thessaloniki, Greece.
   UCL Royal Free & Univ Coll, Dept Clin Biochem, Sch Med, Royal Free Hosp, London NW3 2QG, England.
   Greek Soc Gen Practitioners, Thessaloniki, Greece.
   Canadian Heart Res Ctr, Div Cardiol, Toronto, ON, Canada.
C3 Aristotle University of Thessaloniki; Aristotle University of
   Thessaloniki; University of London; University College London; Royal
   Free London NHS Foundation Trust; UCL Medical School; Canadian Heart
   Research Centre; University of Toronto
RP Athyros, VG (通讯作者)，15 Marmara St, Thessaloniki 55132, Greece.
EM athyros@med.auth.gr
RI Mikhailidis, Dimitri P/A-1869-2013; Athyros, V.G./H-5328-2019
OI Mikhailidis, Dimitri P/0000-0002-9566-2263; Athyros,
   V.G./0000-0002-0882-8676
CR *ALLHAT OFF COORD, 2002, JAMA-J AM MED ASSOC, V288, P2981, DOI [DOI 10.1001/JAMA.288.23.2981, 10.1001/jama.288.23.2981]
   Athyros VG, 2002, CURR MED RES OPIN, V18, P220, DOI 10.1185/030079902125000787
   Athyros VG, 2004, CURR MED RES OPIN, V20, P627, DOI 10.1185/030079904125003421
   Athyros VG, 2003, ANGIOLOGY, V54, P679, DOI 10.1177/000331970305400607
   Athyros VG, 2003, CURR MED RES OPIN, V19, P615, DOI 10.1185/030079903125002315
   Athyros VG, 2003, ATHEROSCLEROSIS, V168, P397, DOI 10.1016/S0021-9150(03)00128-X
   Athyros VG, 2004, J CLIN PATHOL, V57, P728, DOI 10.1136/jcp.2003.012989
   Athyros VG, 2004, AM J KIDNEY DIS, V43, P589, DOI 10.1053/j.ajkd.2003.12.023
   ATHYROS VG, 2004, IN PRESS J HUM HYPER
   Cannon CP, 2004, NEW ENGL J MED, V350, P1495, DOI 10.1056/NEJMoa040583
   Cleeman JI, 2001, JAMA-J AM MED ASSOC, V285, P2486, DOI 10.1001/jama.285.19.2486
   Collins R, 2002, LANCET, V360, P7, DOI 10.1016/S0140-6736(02)09327-3
   *EASE, 2004, AM COLL CARD ANN SCI
   Forrester JS, 2000, J AM COLL CARDIOL, V36, P1419, DOI 10.1016/S0735-1097(00)00829-9
   Howard BV, 2000, ARTERIOSCL THROM VAS, V20, P830, DOI 10.1161/01.ATV.20.3.830
   Knatterud GL, 2000, CIRCULATION, V102, P157, DOI 10.1161/01.CIR.102.2.157
   Kontopoulos AG, 2003, CURR MED RES OPIN, V19, P22, DOI 10.1185/030079902125001290
   Nissen SE, 2004, JAMA-J AM MED ASSOC, V291, P1071, DOI 10.1001/jama.291.9.1071
   PEDERSEN TR, 1994, LANCET, V344, P1383
   Pedersen TR, 1998, CIRCULATION, V97, P1453, DOI 10.1161/01.CIR.97.15.1453
   Pehlivanidis AN, 2001, ATHEROSCLEROSIS, V157, P463, DOI 10.1016/S0021-9150(00)00746-2
   Pfeffer MA, 1999, J AM COLL CARDIOL, V33, P125, DOI 10.1016/S0735-1097(98)00522-1
   *POSTC ART BYP GRA, 1997, NEW ENGL J MED, V36, P153
   Sacks FM, 1998, CIRCULATION, V97, P1446
   Sacks FM, 1996, NEW ENGL J MED, V335, P1001, DOI 10.1056/NEJM199610033351401
   Schwartz GG, 2001, JAMA-J AM MED ASSOC, V285, P1711, DOI 10.1001/jama.285.13.1711
   Sever PS, 2003, LANCET, V361, P1149, DOI 10.1016/S0140-6736(03)12948-0
   SHEPHERD J, 1995, NEW ENGL J MED, V333, P1301, DOI 10.1056/NEJM199511163332001
   Simes RJ, 2002, CIRCULATION, V105, P1162, DOI 10.1161/hc1002.105136
   STAMLER J, 1986, JAMA-J AM MED ASSOC, V256, P2823, DOI 10.1001/jama.256.20.2823
   Tonkin A, 1998, NEW ENGL J MED, V339, P1349
   Tsiara S, 2003, CURR MED RES OPIN, V19, P540, DOI 10.1185/030079903125002225
NR 32
TC 18
Z9 19
U1 0
U2 5
PU TAYLOR & FRANCIS LTD
PI ABINGDON
PA 2-4 PARK SQUARE, MILTON PARK, ABINGDON OR14 4RN, OXON, ENGLAND
SN 0300-7995
EI 1473-4877
J9 CURR MED RES OPIN
JI Curr. Med. Res. Opin.
PD SEP
PY 2004
VL 20
IS 9
BP 1385
EP 1392
DI 10.1185/030079904125004484
PG 8
WC Medicine, General & Internal; Medicine, Research & Experimental
WE Science Citation Index Expanded (SCI-EXPANDED)
SC General & Internal Medicine; Research & Experimental Medicine
GA 860KS
UT WOS:000224343100008
PM 15383187
DA 2023-11-24
ER

PT J
AU Rosenhek, R
   Rader, F
   Loho, N
   Gabriel, H
   Heger, M
   Klaar, U
   Schemper, M
   Binder, T
   Maurer, G
   Baumgartner, H
AF Rosenhek, R
   Rader, F
   Loho, N
   Gabriel, H
   Heger, M
   Klaar, U
   Schemper, M
   Binder, T
   Maurer, G
   Baumgartner, H
TI Statins but not angiotensin-converting enzyme inhibitors delay
   progression of aortic stenosis
SO CIRCULATION
LA English
DT Article
DE stenosis; statins; inhibitors; values
ID CORONARY-ARTERY-DISEASE; CHOLESTEROL LEVELS; RISK-FACTORS; VALVE;
   ASSOCIATION; ATHEROSCLEROSIS; HYPERCHOLESTEROLEMIA; INFLAMMATION;
   PRAVASTATIN; EXPRESSION
AB Background-Recently, statins and angiotensin-converting enzyme inhibitors (ACEIs) have been shown to slow aortic valve calcium accumulation. Although several studies also suggest that statins may reduce the hemodynamic progression of aortic stenosis ( AS), no data are available for ACEIs or the combination of both.
   Methods and Results-A total of 211 consecutive patients (aged 70 +/- 10 years, 104 females) with native AS, defined by a peak velocity > 2.5 m/s (valve area 0.84 +/- 0.23 cm(2), mean gradient 42 +/- 19 mm Hg), with normal left ventricular function and no other significant valvular lesion who were examined between 2000 and 2002 and who had 2 echocardiograms separated by at least 6 months were included. Of these, 102 patients were treated with ACEIs, 50 patients received statins, and 32 patients received both. Hemodynamic progression of AS was assessed and related to medical treatment. Annualized increase in peak aortic jet velocity for the entire study group was 0.32 +/- 0.44 m.s(-1).y(-1). Progression was significantly lower in patients treated with statins (0.10 +/- 0.41 m.s(-1).y(-1)) than in those who were not (0.39 +/- 0.42 m.s(-1).y(-1); P<0.0001). This effect was observed both in mild-to-moderate and severe AS. ACEI use, however, did not significantly affect hemodynamic progression (P = 0.29). Furthermore, ACEIs had no additional effect on AS progression when given in combination with statins (0.11 +/- 0.42 versus 0.08 +/- 0.43 m.s(-1).y(-1) for combination versus statin only; P = 0.81). Cholesterol levels did not correlate with hemodynamic progression either in the group receiving statins or in the group that did not.
   Conclusions-ACEIs do not appear to slow AS progression. However, statins significantly reduce the hemodynamic progression of both mild-to-moderate and severe AS, an effect that may not be related to cholesterol lowering.
C1 Med Univ Vienna, Vienna Gen Hosp, Dept Cardiol, A-1090 Vienna, Austria.
   Med Univ Vienna, Ludwig Boltzmann Inst Cardiovasc Res, A-1090 Vienna, Austria.
   Med Univ Vienna, Dept Med Comp Sci, A-1090 Vienna, Austria.
C3 Medical University of Vienna; Ludwig Boltzmann Institute; Medical
   University of Vienna; Medical University of Vienna
RP Rosenhek, R (通讯作者)，Med Univ Vienna, Vienna Gen Hosp, Dept Cardiol, Wahringer Gurtel 18-20, A-1090 Vienna, Austria.
EM raphael.rosenhek@meduniwien.ac.at
OI Maurer, Gerald/0000-0002-9043-7657
CR ARONOW W S, 1987, American Journal of Cardiology, V59, P381, DOI 10.1016/0002-9149(87)90827-7
   Aronow WS, 2001, AM J CARDIOL, V88, P693, DOI 10.1016/S0002-9149(01)01821-5
   Bellamy MF, 2002, J AM COLL CARDIOL, V40, P1723, DOI 10.1016/S0735-1097(02)02496-8
   Bonow R O, 1998, J Heart Valve Dis, V7, P672
   BRENER SJ, 1995, J AM COLL CARDIOL, V25, P305, DOI 10.1016/0735-1097(94)00406-G
   Caulfield MT, 2002, CIRCULATION, V106, P640
   DEUTSCHER S, 1984, J CHRON DIS, V37, P407, DOI 10.1016/0021-9681(84)90108-5
   Diet F, 1996, CIRCULATION, V94, P2756, DOI 10.1161/01.CIR.94.11.2756
   FAGGIANO P, 1992, AM J CARDIOL, V70, P229, DOI 10.1016/0002-9149(92)91280-H
   Fox KM, 2003, LANCET, V362, P782
   Hayek T, 1999, CARDIOVASC RES, V44, P579, DOI 10.1016/S0008-6363(99)00239-4
   ISNER JM, 1979, CIRCULATION, V60, P1401, DOI 10.1161/01.CIR.60.6.1401
   Iung B, 2003, EUR HEART J, V24, P1231, DOI 10.1016/S0195-668X(03)00201-X
   JUKEMA JW, 1995, CIRCULATION, V91, P2528, DOI 10.1161/01.CIR.91.10.2528
   LINDROOS M, 1993, J AM COLL CARDIOL, V21, P1220, DOI 10.1016/0735-1097(93)90249-Z
   MOHLER ER, 1991, CLIN CARDIOL, V14, P995, DOI 10.1002/clc.4960141210
   Mohler ER, 2001, CIRCULATION, V103, P1522, DOI 10.1161/01.cir.103.11.1522
   Novaro GM, 2001, CIRCULATION, V104, P2205, DOI 10.1161/hc4301.098249
   O'Brien KD, 2002, CIRCULATION, V106, P2224, DOI 10.1161/01.CIR.0000035655.45453.D2
   OBrien KD, 1996, ARTERIOSCL THROM VAS, V16, P523, DOI 10.1161/01.ATV.16.4.523
   Otto CM, 1999, NEW ENGL J MED, V341, P142, DOI 10.1056/NEJM199907153410302
   OTTO CM, 1989, J AM COLL CARDIOL, V13, P545, DOI 10.1016/0735-1097(89)90590-1
   PEDERSEN TR, 1994, LANCET, V344, P1383
   PITT B, 1995, J AM COLL CARDIOL, V26, P1133, DOI 10.1016/0735-1097(95)00301-0
   ROGER VL, 1990, AM HEART J, V119, P331, DOI 10.1016/S0002-8703(05)80024-9
   Rosenhek R, 2004, EUR HEART J, V25, P199, DOI 10.1016/j.ehj.2003.12.002
   Rosenhek R, 2000, NEW ENGL J MED, V343, P611, DOI 10.1056/NEJM200008313430903
   Schieffer B, 2000, CIRCULATION, V101, P1372, DOI 10.1161/01.CIR.101.12.1372
   Shavelle DM, 2002, LANCET, V359, P1125, DOI 10.1016/S0140-6736(02)08161-8
   SPRECHER DL, 1984, AM J CARDIOL, V54, P20, DOI 10.1016/0002-9149(84)90298-4
   Stewart BF, 1997, J AM COLL CARDIOL, V29, P630, DOI 10.1016/S0735-1097(96)00563-3
   Tonkin A, 1998, NEW ENGL J MED, V339, P1349
   Tummala PE, 1999, CIRCULATION, V100, P1223, DOI 10.1161/01.CIR.100.11.1223
   TURINA J, 1987, EUR HEART J, V8, P471, DOI 10.1093/oxfordjournals.eurheartj.a062307
   WAGNER S, 1982, CIRCULATION, V65, P709, DOI 10.1161/01.CIR.65.4.709
NR 35
TC 306
Z9 317
U1 0
U2 3
PU LIPPINCOTT WILLIAMS & WILKINS
PI PHILADELPHIA
PA TWO COMMERCE SQ, 2001 MARKET ST, PHILADELPHIA, PA 19103 USA
SN 0009-7322
EI 1524-4539
J9 CIRCULATION
JI Circulation
PD SEP
PY 2004
VL 110
IS 10
BP 1291
EP 1295
DI 10.1161/01.CIR.0000140723.15274.53
PG 5
WC Cardiac & Cardiovascular Systems; Peripheral Vascular Disease
WE Science Citation Index Expanded (SCI-EXPANDED)
SC Cardiovascular System & Cardiology
GA 852GT
UT WOS:000223744400020
PM 15337704
OA Bronze
DA 2023-11-24
ER

PT J
AU Stein, E
   Stender, S
   Mata, P
   Sager, P
   Ponsonnet, D
   Melani, L
   Lipka, L
   Suresh, R
   MacCubbin, D
   Veltri, E
AF Stein, E
   Stender, S
   Mata, P
   Sager, P
   Ponsonnet, D
   Melani, L
   Lipka, L
   Suresh, R
   MacCubbin, D
   Veltri, E
CA Ezetimibe Study Grp
TI Achieving lipoprotein goals in patients at high risk with severe
   hypercholesterolemia: Efficacy and safety of ezetimibe co-administered
   with atorvastatin
SO AMERICAN HEART JOURNAL
LA English
DT Article
ID CHOLESTEROL ABSORPTION; THERAPY; DISEASE; STANDARDIZATION; SIMVASTATIN;
   INHIBITOR; PROGRAM
AB Background Despite the efficacy of statins in lowering low-density lipoprotein cholesterol (LDL-C) levels, many patients who are at high risk for heart disease with hypercholesterolemia require additional LDL-C level reduction. The cholesterol absorption inhibitor, ezetimibe, has been shown to provide significant incremental reductions in LDL-C levels when co-administered with statins. This study was performed to compare the efficacy and safety of ezetimibe (10 mg) plus response-based atorvastatin titration versus response-based atorvastatin titration alone in the attainment of LDL-C goals in subjects who are at high risk for coronary heart disease (CHD) and are not at their LDL-C goal on the starting dose of atorvastatin.
   Methods This was a 14-week, multicenter, randomized, double-blind, active-controlled study conducted in 113 clinical research centers in 21 countries. Participants were adults with heterozygous familial hypercholesterolemia (HeFH), CHID, or multiple (greater than or equal to2) cardiovascular risk factors, and a LDL-C level greater than or equal to 130 mg/dL after a 6- to 10-week dietary stabilization and atorvastatin (10 mg/day) open-label run-in period. Eligible subjects continued to receive atorvastatin (10 mg) and were randomized to receive blinded treatment with ezetimibe (10 mg/day; n = 305) or an additional 10 mg/day of atorvastatin (n = 316). The atorvastatin dose in both groups was doubled after 4 weeks, 9 weeks, or both when the LDL-C level was not at its goal (less than or equal to100 mg/dl), so that patients receiving combined therapy could reach 40 mg/day and patients receiving atorvastatin alone could reach 80 mg/day. The primary end point was the proportion of subjects achieving their LDL-C level goal at week 14. A secondary end point was the change in LDL-C level and other lipid parameters at 4 weeks after ezetimibe co-administration with 10 mg/day of atorvastatin versus 20 mg/day of atorvastatin monotherapy.
   Results The proportion of subjects reaching their target LDL-C level goal of less than or equal to100 mg/dL was significantly higher in the co-administration group than in the atorvastatin monotherapy group (22% vs 7%; P < .01). At 4 weeks, levels of LDL-C, triglycerides, and non-high-density lipoprotein cholesterol were reduced significantly more by combination therapy than by doubling the dose of atorvastatin (LDL-C -22.8% versus -8.6%; P < .01). The combination regimen had a safety and tolerability profile similar to that of atorvastatin alone.
   Conclusions The addition of ezetimibe to the starting dose of 10 mg/day of atorvastatin followed by response-based atorvastatin dose titration to a maximum of 40 mg/day provides a more effective means for reducing LDL-C levels in patients at high risk for CHD than continued doubling of atorvastatin as high as 80 mg/day alone.
C1 Metab & Atherosclerosis Res Ctr, Cincinnati, OH 45229 USA.
   Gentofte Univ Hosp, Hellerup, Denmark.
   Fdn Jimenez Diaz, E-28040 Madrid, Spain.
   Schering Plough Corp, Res Inst, Kenilworth, NJ 07033 USA.
   Merck Res Labs, Rahway, NJ USA.
C3 University of Copenhagen; Herlev & Gentofte Hospital; Merck & Company;
   Schering Plough Corporation; Merck & Company
RP Stein, E (通讯作者)，Metab & Atherosclerosis Res Ctr, Suite 201 MOB E,3131 Harvey Ave, Cincinnati, OH 45229 USA.
EM ESteinmrl@aol.com
CR Ballantyne CM, 2003, CIRCULATION, V107, P2409, DOI 10.1161/01.CIR.0000068312.21969.C8
   Cleeman JI, 2001, JAMA-J AM MED ASSOC, V285, P2486, DOI 10.1001/jama.285.19.2486
   Collins R, 2002, LANCET, V360, P7, DOI 10.1016/S0140-6736(02)09327-3
   Davidson MH, 2002, J AM COLL CARDIOL, V40, P2125, DOI 10.1016/S0735-1097(02)02610-4
   De Backer G, 2003, EUR J CARDIOV PREV R, V10, pS1, DOI 10.1097/01.hjr.0000087913.96265.e2
   Frolkis JP, 1998, CIRCULATION, V98, P851, DOI 10.1161/01.CIR.98.9.851
   Gagné C, 2002, AM J CARDIOL, V90, P1084, DOI 10.1016/S0002-9149(02)02774-1
   Gagné C, 2002, CIRCULATION, V105, P2469, DOI 10.1161/01.CIR.0000018744.58460.62
   GRUNDY SM, 1993, JAMA-J AM MED ASSOC, V269, P3015, DOI 10.1001/jama.269.23.3015
   Heinonen TM, 1996, CLIN THER, V18, P853, DOI 10.1016/S0149-2918(96)80045-2
   Jacobson TA, 2000, ARCH INTERN MED, V160, P1361, DOI 10.1001/archinte.160.9.1361
   Kerzner B, 2003, AM J CARDIOL, V91, P418, DOI 10.1016/S0002-9149(02)03236-8
   Kotseva K, 2001, EUR HEART J, V22, P554, DOI 10.1053/euhj.2001.2610
   *LIP RES CLIN PROG, 1982, PUBL NIH
   Melani L, 2003, EUR HEART J, V24, P717, DOI 10.1016/S0195-668X(02)00803-5
   MYERS GL, 1989, CLIN LAB MED, V9, P105, DOI 10.1016/S0272-2712(18)30645-0
   Pearson TA, 2000, ARCH INTERN MED, V160, P459, DOI 10.1001/archinte.160.4.459
   PEDERSEN TR, 1994, LANCET, V344, P1383
   Shepherd J, 1998, AM J CARDIOL, V82, p57T
   Stein EA, 2003, AM J CARDIOL, V92, P1287, DOI 10.1016/j.amjcard.2003.08.009
   Stein EA, 2002, AM J MANAG CARE, V8, pS36
   STEINER PM, 1981, J CLIN CHEM CLIN BIO, V19, P850
   Thompson GR, 1999, LIPOPROTEINS IN HEALTH AND DISEASE, P675
   van Heek M, 2000, BRIT J PHARMACOL, V129, P1748, DOI 10.1038/sj.bjp.0703235
   van Heek M, 2001, BRIT J PHARMACOL, V134, P409, DOI 10.1038/sj.bjp.0704260
   WARNICK GR, 1978, J LIPID RES, V19, P65
   2001, LANCET, V347, P995
NR 27
TC 136
Z9 146
U1 0
U2 6
PU MOSBY-ELSEVIER
PI NEW YORK
PA 360 PARK AVENUE SOUTH, NEW YORK, NY 10010-1710 USA
SN 0002-8703
EI 1097-5330
J9 AM HEART J
JI Am. Heart J.
PD SEP
PY 2004
VL 148
IS 3
BP 447
EP 455
DI 10.1016/j.ahj.2004.03.052
PG 9
WC Cardiac & Cardiovascular Systems
WE Science Citation Index Expanded (SCI-EXPANDED)
SC Cardiovascular System & Cardiology
GA 860JW
UT WOS:000224339600011
PM 15389231
DA 2023-11-24
ER

PT J
AU Okazaki, S
   Yokoyama, T
   Miyauchi, K
   Shimada, K
   Kurata, T
   Sato, H
   Daida, H
AF Okazaki, S
   Yokoyama, T
   Miyauchi, K
   Shimada, K
   Kurata, T
   Sato, H
   Daida, H
TI Early statin treatment in patients with acute coronary syndrome -
   Demonstration of the beneficial effect on atherosclerotic lesions by
   serial volumetric intravascular ultrasound analysis during half a year
   after coronary event: The ESTABLISH study
SO CIRCULATION
LA English
DT Article
DE atherosclerosis; lipids; plaque; statins; coronary disease
ID SERUM-CHOLESTEROL LEVELS; ARTERY-DISEASE; MYOCARDIAL-INFARCTION;
   RANDOMIZED-TRIAL; HEART-DISEASE; PRAVASTATIN; PROGRESSION; REGRESSION;
   SIMVASTATIN; PREVENTION
AB Background-Recent clinical trials have demonstrated that aggressive lipid lowering by statins could prevent recurrent events after acute coronary syndrome (ACS). We hypothesized that this efficacy was caused by a significant reduction in plaque volume by aggressive LDL cholesterol (LCL-C) lowering. The present study investigated the effect of early statin treatment on plaque volume of a nonculprit lesion by serial volumetric intravascular ultrasound in patients with ACS.
   Methods and Results-Seventy patients with ACS were enrolled. All patients underwent emergency coronary angiography and percutaneous coronary intervention (PCI). They were randomized to intensive lipid-lowering therapy (n=35; atorvastatin 20 mg/d) or control (n=35) groups after PCI. Volumetric intravascular ultrasound analyses were performed at baseline and 6-month follow-up for a non-PCI site in 48 patients (atorvastatin, n=24; control, n=24). LDL-C level was significantly decreased by 41.7% in the atorvastatin group compared with the control group, in which LDL-C was increased by 0.7% (P<0.0001). Plaque volume was significantly reduced in the atorvastatin group (13.1 +/- 12.8% decrease) compared with the control group (8.7 +/- 14.9% increase; P<0.0001). Percent change in plaque volume showed a significant positive correlation with follow-up LDL-C level (R=0.456, P=0.0011) and percent LDL-C reduction (R=0.612, P<0.0001), even in patients with baseline LDL-C<125 mg/dL.
   Conclusions-Early aggressive lipid-lowering therapy by atorvastatin for 6 months significantly reduced the plaque volume in patients with ACS. Percent change in plaque volume showed a significant positive correlation with percent LDL-C reduction, even in patients with low baseline LDL-C.
C1 Juntendo Univ, Sch Med, Dept Cardiol, Bunkyo Ku, Tokyo 1138421, Japan.
C3 Juntendo University
RP Okazaki, S (通讯作者)，Juntendo Univ, Sch Med, Dept Cardiol, Bunkyo Ku, 2-1-1 Hongo, Tokyo 1138421, Japan.
EM shinya@med.juntendo.ac.jp
CR Arntz HR, 2000, AM J CARDIOL, V86, P1293, DOI 10.1016/S0002-9149(00)01230-3
   BLANKENHORN DH, 1993, ANN INTERN MED, V119, P969, DOI 10.7326/0003-4819-119-10-199311150-00002
   Burke AP, 1997, NEW ENGL J MED, V336, P1276, DOI 10.1056/NEJM199705013361802
   FALK E, 1995, CIRCULATION, V92, P657, DOI 10.1161/01.CIR.92.3.657
   Goldstein JA, 2000, NEW ENGL J MED, V343, P915, DOI 10.1056/NEJM200009283431303
   JUKEMA JW, 1995, CIRCULATION, V91, P2528, DOI 10.1161/01.CIR.91.10.2528
   JUULMOLLER S, 1992, LANCET, V340, P1421, DOI 10.1016/0140-6736(92)92619-Q
   Newby LK, 2002, JAMA-J AM MED ASSOC, V287, P3087, DOI 10.1001/jama.287.23.3087
   OLIVER MF, 1994, LANCET, V344, P633
   PEDERSEN TR, 1994, LANCET, V344, P1383
   PITT B, 1995, J AM COLL CARDIOL, V26, P1133, DOI 10.1016/0735-1097(95)00301-0
   Rioufol G, 2002, CIRCULATION, V106, P804, DOI 10.1161/01.CIR.0000025609.13806.31
   Sacks FM, 1996, NEW ENGL J MED, V335, P1001, DOI 10.1056/NEJM199610033351401
   Schartl M, 2001, CIRCULATION, V104, P387, DOI 10.1161/hc2901.093188
   Schwartz GG, 2001, JAMA-J AM MED ASSOC, V285, P1711, DOI 10.1001/jama.285.13.1711
   Takagi T, 1997, AM J CARDIOL, V79, P1673, DOI 10.1016/S0002-9149(97)00221-X
   Thompson PL, 2001, ATHEROSCLEROSIS SUPP, V2, P15, DOI 10.1016/S1567-5688(00)00005-2
   Tonkin A, 1998, NEW ENGL J MED, V339, P1349
   von Birgelen C, 2003, CIRCULATION, V108, P2757, DOI 10.1161/01.CIR.0000103664.47406.49
   Wallentin L, 2000, LANCET, V356, P9, DOI 10.1016/S0140-6736(00)02427-2
NR 20
TC 439
Z9 469
U1 0
U2 20
PU LIPPINCOTT WILLIAMS & WILKINS
PI PHILADELPHIA
PA TWO COMMERCE SQ, 2001 MARKET ST, PHILADELPHIA, PA 19103 USA
SN 0009-7322
EI 1524-4539
J9 CIRCULATION
JI Circulation
PD AUG 31
PY 2004
VL 110
IS 9
BP 1061
EP 1068
DI 10.1161/01.CIR.0000140261.58966.A4
PG 8
WC Cardiac & Cardiovascular Systems; Peripheral Vascular Disease
WE Science Citation Index Expanded (SCI-EXPANDED)
SC Cardiovascular System & Cardiology
GA 850FD
UT WOS:000223595700007
PM 15326073
DA 2023-11-24
ER

PT J
AU Morales, D
   Chung, N
   Zhu, JR
   Sangwatanaroj, S
   Yin, WH
   Lee, K
   Davies, MJ
   Shah, A
   Loeys, T
   Bilheimer, D
AF Morales, D
   Chung, N
   Zhu, JR
   Sangwatanaroj, S
   Yin, WH
   Lee, K
   Davies, MJ
   Shah, A
   Loeys, T
   Bilheimer, D
TI Efficacy and safety of simvastatin in Asian and non-Asian coronary heart
   disease patients: a comparison of the GOALLS and STATT studies
SO CURRENT MEDICAL RESEARCH AND OPINION
LA English
DT Article
DE Asian; coronary heart disease; GOALLS; LDL-C; statins; STATT
ID DOUBLE-BLIND; CHOLESTEROL; HYPERCHOLESTEROLEMIA; ATORVASTATIN;
   MULTICENTER; PRAVASTATIN
AB Background: Asians are thought to be more responsive to the lipid-lowering effects of statins than non-Asians although there are no head-to-head trials that examine this perception. Objective: To compare the results of the GOALLS and STATT studies that used similar titrate-to-goal protocols with 20 mg up to 80 mg simvastatin in Asian and non-Asian coronary heart disease (CHD) patients.
   Methods: GOALLS (N = 198; included non-Asians and Asians) and STATT (N = 133; included Asians only) were both multi-center, open-label 14-week studies in CHD patients with serum low density lipoprotein cholesterol (LDL-C) levels 115 mg/dL-180 mg/dL and triglycerides (TG) levels less than or equal to 400 mg/dL. Simvastatin was titrated from 20 mg/day up to 80 mg/day in order to achieve the National Cholesterol Education Program (NCEP) LDL-C target 100 mg/dL. The primary efficacy variable was the percentage of patients attaining the NCEP LDL-C target at Week 14. Secondary endpoints included proportion of patients achieving the European Society of Cardiology/European Atherosclerosis Society/European Society of Hypertension (European) LDL-C target less than or equal to 115 mg/dL at Week 14 and percentage change in lipid parameters. Safety and tolerability were assessed by monitoring adverse experiences and safety laboratory tests. Fifteen Asian patients were part of the GOALLS cohort and their data were compared separately with results of non-Asians from GOALLS and Asians from the STATT study.
   Results:After 14 weeks of simvastatin treatment, 87.1% of GOALLS non-Asians, 85.7% of GOALLS Asians, and 78.2% of STATT patients attained the NCEP LDL-C target. At Week 14, 94.4%, 92.9%, and 91.7% of the GOALLS non-Asians, GOALLS Asians, and STATT patients achieved the European LDL-C target, respectively. The average treatment doses to attain NCEP and European targets were comparable among groups. The percentage reductions in lipid parameters from baseline to week 14 were similar among groups except, changes in high density lipoprotein cholesterol and apolipoprotein A-I favored Asian subjects. There was also a greater reduction in TG in the STATT study, but this was not consistent with TG reductions experienced by Asians in the GOALLS study. In both studies, simvastatin was generally well tolerated by all patients across the dosage range of 20 mg-80 mg. No cases of rhabdomyolysis or myopathy were reported in either study.
   Conclusions: A great majority of CHID patients is able to achieve LDL-C treatment goals (up to 90%) on simvastatin regardless of racial background. Simvastatin treatment at doses of 20 mg-80 mg is well-tolerated in Asian and non-Asian CHD patients. This side-by-side comparison provides evidence that Asian and non-Asian CHD populations respond similarly to comparable doses of simvastatin.
C1 Manila Doctors Hosp, Manila, Philippines.
   Yonsei Univ, Coll Med, Seoul, South Korea.
   Fu Dan Univ, Zheong Shan Hosp, Shanghai, Peoples R China.
   Chulalongkorn Hosp, Bangkok, Thailand.
   Cheng Hsin Rehabilat Med Ctr, Taipei, Taiwan.
   Univ Hong Kong, Hong Kong, Peoples R China.
   Merck & Co Inc, Rahway, NJ 07065 USA.
   Merck & Co Inc, Brussels, Belgium.
   Merck & Co Inc, Whitehouse Stn, NJ USA.
C3 Yonsei University; Yonsei University Health System; Fudan University;
   Chulalongkorn University; University of Hong Kong; Merck & Company;
   Merck & Company; Merck & Company
RP Morales, D (通讯作者)，Manila Doctors Hosp, Manila, Philippines.
EM ddmclinic@edsamail.com.ph
OI Loeys, Tom/0000-0003-4551-5502
CR CHISHOLM A, 1992, Q J MED, V85, P825
   Chung N, 2001, CLIN THER, V23, P858, DOI 10.1016/S0149-2918(01)80074-6
   Cleeman JI, 2001, JAMA-J AM MED ASSOC, V285, P2486, DOI 10.1001/jama.285.19.2486
   CLIFTON PM, 1994, ATHEROSCLEROSIS, V110, P25, DOI 10.1016/0021-9150(94)90064-7
   Dart A, 1997, AM J CARDIOL, V80, P39, DOI 10.1016/S0002-9149(97)00280-4
   Garmendia F, 2000, CURR MED RES OPIN, V16, P208
   Kobayashi T, 2001, J CLIN PHARMACOL, V41, P1055, DOI 10.1177/00912700122012643
   Matsuzawa Y, 2003, CIRC J, V67, P287
   Mück W, 1998, BRIT J CLIN PHARMACO, V45, P583, DOI 10.1046/j.1365-2125.1998.00717.x
   Poulter NR, 2001, J HUM HYPERTENS, V15, pS87, DOI 10.1038/sj.jhh.1001213
   STEINHAGENTHIESSEN E, 1994, CARDIOLOGY, V85, P244, DOI 10.1159/000176682
   Tan C. E., 2003, SMJ Singapore Medical Journal, V44, P635
   Wood D, 1998, ATHEROSCLEROSIS, V140, P199, DOI 10.1016/S0021-9150(98)90209-X
   Wu CC, 2002, J FORMOS MED ASSOC, V101, P478
   ZHOU HH, 1989, NEW ENGL J MED, V320, P565, DOI 10.1056/NEJM198903023200905
NR 15
TC 16
Z9 18
U1 0
U2 3
PU TAYLOR & FRANCIS LTD
PI ABINGDON
PA 2-4 PARK SQUARE, MILTON PARK, ABINGDON OR14 4RN, OXON, ENGLAND
SN 0300-7995
EI 1473-4877
J9 CURR MED RES OPIN
JI Curr. Med. Res. Opin.
PD AUG
PY 2004
VL 20
IS 8
BP 1235
EP 1243
DI 10.1185/030079904125004367
PG 9
WC Medicine, General & Internal; Medicine, Research & Experimental
WE Science Citation Index Expanded (SCI-EXPANDED)
SC General & Internal Medicine; Research & Experimental Medicine
GA 850MX
UT WOS:000223617200008
PM 15324526
DA 2023-11-24
ER

PT J
AU Thompson, PL
   Meredith, I
   Amerena, J
   Campbell, TJ
   Sloman, JG
   Harris, PJ
AF Thompson, PL
   Meredith, I
   Amerena, J
   Campbell, TJ
   Sloman, JG
   Harris, PJ
TI Effect of pravastatin compared with placebo initiated within 24 hours of
   onset of acute myocardial infarction or unstable angina: The Pravastatin
   in Acute Coronary Treatment (PACT) trial
SO AMERICAN HEART JOURNAL
LA English
DT Article
ID LIPID-LOWERING THERAPY; ENDOTHELIAL FUNCTION; NATIONAL REGISTRY; ARTERY
   DISEASE; HEART-DISEASE; CHOLESTEROL; STATINS; EVENTS; ATORVASTATIN;
   SIMVASTATIN
AB Background The efficacy of statin drugs after an acute coronary event is now well established, but the evidence for statin use in the early treatment of acute coronary events remains unclear.
   Methods We tested the effects of administering pravastatin within 24 hours of the onset of symptoms in patients with unstable angina, non-ST-segment elevation myocardial infarction, or ST-segment elevation myocardial infarction. Patient recruitment of 10,000 with 1200 end points was planned, but the trial was stopped early. A total of 3408 patients were randomly assigned to treatment with pravastatin (1710 patients) or matching placebo (1698 patients). Treatment was continued for 4 weeks. The primary end point of the study was a composite of death, recurrence of myocardial infarction, or readmission to hospital for unstable angina within 30 days of random assignment.
   Results The primary end point occurred in 199 of patients allocated to pravastatin (11.6%) and in 211 patients allocated to placebo (12.4%). A relative risk reduction of 6.4% favored allocation to pravastatin but was not statistically significant (95% CI, -13.2% to 27.6%). No adverse effects were seen.
   Conclusions We conclude that 20 to 40 mg of pravastatin can be safely administered within 24 hours of the onset of symptoms of an acute coronary event, with a favorable but not significant trend in outcome at 30 days compared with placebo.
C1 Sir Charles Gairdner Hosp, Dept Cardiovasc Med, Nedlands, WA 6009, Australia.
   Univ Western Australia, Dept Med, Perth, WA, Australia.
   Univ Western Australia, Dept Populat Hlth, Perth, WA, Australia.
   Monash Univ, Med Ctr, Ctr Heart & Chest Res, Melbourne, Vic, Australia.
   Univ Melbourne, Dept Cardiol, Melbourne, Vic, Australia.
   Univ New S Wales, Dept Med, St Vincent Hosp, Sydney, NSW 2033, Australia.
   Epworth Med Fdn, Melbourne, Vic, Australia.
   Royal Prince Alfred Hosp, Sydney, NSW, Australia.
C3 University of Western Australia; University of Western Australia;
   University of Western Australia; Monash University; University of
   Melbourne; St Vincents Hospital Sydney; University of New South Wales
   Sydney; Epworth Medical Foundation; University of Sydney
RP Thompson, PL (通讯作者)，Sir Charles Gairdner Hosp, Dept Cardiovasc Med, Hosp Ave, Nedlands, WA 6009, Australia.
EM peter.thompson@health.wa.gov.au
RI Thompson, Peter L/P-1071-2014
CR Aikawa M, 2001, CIRCULATION, V103, P276
   Arntz HR, 2000, AM J CARDIOL, V86, P1293, DOI 10.1016/S0002-9149(00)01230-3
   Barron HV, 1998, CIRCULATION, V97, P1150, DOI 10.1161/01.CIR.97.12.1150
   Becker, 1995, J Thromb Thrombolysis, V2, P231
   Berger AK, 2000, J AM COLL CARDIOL, V36, P366, DOI 10.1016/S0735-1097(00)00723-3
   Blazing MA, 2001, AM HEART J, V142, P211, DOI 10.1067/mhj.2001.116959
   BRAUNWALD E, 2002, ACC AHA 2002 GUIDELI
   Cannon CP, 2004, NEW ENGL J MED, V350, P1495, DOI 10.1056/NEJMoa040583
   Cleeman JI, 2001, JAMA-J AM MED ASSOC, V285, P2486, DOI 10.1001/jama.285.19.2486
   Collins R, 2002, LANCET, V360, P7, DOI 10.1016/S0140-6736(02)09327-3
   den Hartog FR, 2001, INT J CLIN PRACT, V55, P300
   Dupuis J, 1999, CIRCULATION, V99, P3227, DOI 10.1161/01.CIR.99.25.3227
   Fonarow GC, 2001, CIRCULATION, V103, P2768
   Fonarow GC, 2001, CIRCULATION, V103, P38
   Fonarow GC, 2001, AM J CARDIOL, V87, P819, DOI 10.1016/S0002-9149(00)01519-8
   Kent Steven M, 2003, Am Heart J, V145, pe8, DOI 10.1067/mhj.2003.34
   LACOSTE L, 1995, CIRCULATION, V92, P3172, DOI 10.1161/01.CIR.92.11.3172
   Lacy CR, 2002, ARCH INTERN MED, V162, P468, DOI 10.1001/archinte.162.4.468
   Liem AH, 2002, EUR HEART J, V23, P1931, DOI 10.1053/euhj.2002.3291
   *LIPID STUD GROUP, 1996, NEW ENGL J MED, V339, P1349
   McKeown B, 2002, CURR OPIN LIPIDOL, V13, P631, DOI 10.1097/00041433-200212000-00006
   Newby LK, 2002, JAMA-J AM MED ASSOC, V287, P3087, DOI 10.1001/jama.287.23.3087
   PEDERSEN TR, 1994, LANCET, V344, P1383
   Perticone F, 2000, ATHEROSCLEROSIS, V152, P511, DOI 10.1016/S0021-9150(00)00370-1
   Puccetti L, 2002, EUR J CLIN INVEST, V32, P901, DOI 10.1046/j.1365-2362.2002.01086.x
   Sacks FM, 1996, NEW ENGL J MED, V335, P1001, DOI 10.1056/NEJM199610033351401
   Sacks FM, 2001, JAMA-J AM MED ASSOC, V285, P1758, DOI 10.1001/jama.285.13.1758
   Schwartz GG, 2001, JAMA-J AM MED ASSOC, V285, P1711, DOI 10.1001/jama.285.13.1711
   Stenestrand U, 2001, JAMA-J AM MED ASSOC, V285, P430, DOI 10.1001/jama.285.4.430
   Topol E, 1997, NEW ENGL J MED, V337, P1118
   Topol EJ, 2001, LANCET, V357, P1905
   Tsuda Y, 1996, ATHEROSCLEROSIS, V122, P225, DOI 10.1016/0021-9150(95)05757-9
   Van de Werf F, 1999, LANCET, V354, P716, DOI 10.1016/S0140-6736(99)07403-6
   Van de Werf F, 2001, EUR HEART J, V22, P2253, DOI 10.1053/euhj.2001.2686
   Van de Werf F, 2001, LANCET, V358, P605
   Vaughan CJ, 1996, LANCET, V348, P1079, DOI 10.1016/S0140-6736(96)05190-2
   Vita JA, 2000, CIRCULATION, V102, P846
   Weissberg PL, 1996, LANCET, V347, P305, DOI 10.1016/S0140-6736(96)90472-9
   White HD, 2000, LANCET, V356, P2028, DOI 10.1016/S0140-6736(00)03397-3
NR 39
TC 59
Z9 60
U1 0
U2 1
PU MOSBY-ELSEVIER
PI NEW YORK
PA 360 PARK AVENUE SOUTH, NEW YORK, NY 10010-1710 USA
SN 0002-8703
EI 1097-5330
J9 AM HEART J
JI Am. Heart J.
PD JUL
PY 2004
VL 148
IS 1
DI 10.1016/j.ahj.2003.10.052
PG 9
WC Cardiac & Cardiovascular Systems
WE Science Citation Index Expanded (SCI-EXPANDED)
SC Cardiovascular System & Cardiology
GA 833RX
UT WOS:000222357700015
DA 2023-11-24
ER

PT J
AU Chang, SM
   Yazbek, N
   Lakkis, NM
AF Chang, SM
   Yazbek, N
   Lakkis, NM
TI Use of statins prior to percutaneous coronary intervention reduces
   myonecrosis and improves clinical outcome
SO CATHETERIZATION AND CARDIOVASCULAR INTERVENTIONS
LA English
DT Article
DE statin; percutaneous coronary intervention; myonecrosis; clinical
   outcome
ID LIPID-LOWERING THERAPY; C-REACTIVE PROTEIN; MYOCARDIAL-INFARCTION;
   EVENTS; PRAVASTATIN; RESTENOSIS; PREVENTION; BENEFIT; REVASCULARIZATION;
   FLUVASTATIN
AB Primary and secondary prevention with statins reduce major cardiac events in patients with coronary artery disease. The impact of pretreatment with statins prior to percutaneous coronary intervention (PCI) is not well established. The objective of this study was to determine if pretreatment with statins prior to PCI reduce myonecrosis and improve clinical outcome. One hundred nineteen consecutive patients with acute coronary syndrome who underwent PCI were identified. We compared the incidence of myonecrosis defined as peak elevation of CK-MB or CK three time above upper limit of normal within 24 hr and the 6-month cardiovascular event rate (death, nonfatal myocardial infarction unrelated to PCI, target vessels revascularization, and unstable angina requiring hospitalization) among patients who received statins prior to PCI (n = 63) to those who did not (n = 56). Pretreated patients were more likely to have history of myocardial infarction or revascularization (63% vs. 43%; P = 0.015), hyperlipidemia (80% vs. 48%; P = 0.001), hypertension (83% vs. 49%; P = 0.02), and use of angiotensin-converting enzyme inhibitor (62% vs. 38%; P = 0.008). The rest of baseline characteristics were similar between the two groups, including use of glycoprotein IIb/IIIa inhibitors, number of diseased vessels, and type of lesions. Patients pretreated with statins had a significantly lower incidence of myonecrosis (2% vs. 10%; P = 0.04) at 24 hr and a significantly lower clinical event (CE) rate at 6 months (17% vs. 21%; P = 0.015). Of patients not pretreated with statins, 72% were taking statins at 6 months as compared to 98% of pretreated patients. After adjusting for all baseline characteristics, use of statins prior to PCI was associated with a marked decrease in risk of all CEs (OR = 0.2; CI = 0.06-0.63; P = 0.006). Statin therapy prior to PCI may reduces peri-PCI myonecrosis and late cardiac events. These results need to be confirmed in large prospective randomized trials. (C) 2004 Wiley-Liss, Inc.
C1 Baylor Coll Med, Dept Med, Cardiol Sect, Houston, TX USA.
C3 Baylor College of Medicine
RP Lakkis, NM (通讯作者)，6550 Fannin,SM 677, Houston, TX 77030 USA.
EM nlakkis@faculty.bcm.tmc.edu
CR Albert MA, 2001, JAMA-J AM MED ASSOC, V286, P64, DOI 10.1001/jama.286.1.64
   Aronow HD, 2002, J AM COLL CARDIOL, V39, p318A
   Bellosta S, 1998, ARTERIOSCL THROM VAS, V18, P1671, DOI 10.1161/01.ATV.18.11.1671
   Califf RM, 1998, J AM COLL CARDIOL, V31, P241, DOI 10.1016/S0735-1097(97)00506-8
   Campeau L, 1997, NEW ENGL J MED, V336, P153
   Chan AW, 2003, J AM COLL CARDIOL, V41, p84A
   Chan AW, 2002, CIRCULATION, V105, P691, DOI 10.1161/hc0602.103586
   Ellis SG, 2002, CIRCULATION, V106, P1205, DOI 10.1161/01.CIR.0000028146.71416.2E
   Herrmann J, 2002, CIRCULATION, V106, P2180, DOI 10.1161/01.CIR.0000037520.89770.5E
   Jones SP, 2001, ACTA PHYSIOL SCAND, V173, P139, DOI 10.1046/j.1365-201X.2001.00899.x
   NOTARBARTOLO A, 1995, ARTERIOSCL THROM VAS, V15, P247, DOI 10.1161/01.ATV.15.2.247
   PEDERSEN TR, 1994, LANCET, V344, P1383
   Plenge JK, 2002, CIRCULATION, V106, P1447, DOI 10.1161/01.CIR.0000029743.68247.31
   Rauch U, 2000, ATHEROSCLEROSIS, V153, P181, DOI 10.1016/S0021-9150(00)00397-X
   Sacks FM, 1996, NEW ENGL J MED, V335, P1001, DOI 10.1056/NEJM199610033351401
   Schwartz GG, 2001, JAMA-J AM MED ASSOC, V285, P1711, DOI 10.1001/jama.285.13.1711
   Serruys PW, 1999, EUR HEART J, V20, P58, DOI 10.1053/euhj.1998.1150
   Serruys PWJC, 2002, JAMA-J AM MED ASSOC, V287, P3215, DOI 10.1001/jama.287.24.3215
   SHEPHERD J, 1995, NEW ENGL J MED, V333, P1301, DOI 10.1056/NEJM199511163332001
   Stenestrand U, 2001, JAMA-J AM MED ASSOC, V285, P430, DOI 10.1001/jama.285.4.430
   Takemoto M, 2001, ARTERIOSCL THROM VAS, V21, P1712, DOI 10.1161/hq1101.098486
   Tonkin A, 1998, NEW ENGL J MED, V339, P1349
   Topol EJ, 1998, LANCET, V352, P87, DOI 10.1016/S0140-6736(98)85010-1
   Topol EJ, 2000, CIRCULATION, V101, P570, DOI 10.1161/01.CIR.101.5.570
   Walter DH, 2000, AM J CARDIOL, V85, P962, DOI 10.1016/S0002-9149(99)00910-8
   Walter DH, 2001, J AM COLL CARDIOL, V38, P2006, DOI 10.1016/S0735-1097(01)01662-X
   Walter DH, 2001, EUR HEART J, V22, P587, DOI 10.1053/euhj.2000.2313
NR 27
TC 42
Z9 49
U1 0
U2 1
PU WILEY
PI HOBOKEN
PA 111 RIVER ST, HOBOKEN 07030-5774, NJ USA
SN 1522-1946
EI 1522-726X
J9 CATHETER CARDIO INTE
JI Catheter. Cardiovasc. Interv.
PD JUN
PY 2004
VL 62
IS 2
BP 193
EP 197
DI 10.1002/ccd.20078
PG 5
WC Cardiac & Cardiovascular Systems
WE Science Citation Index Expanded (SCI-EXPANDED)
SC Cardiovascular System & Cardiology
GA 826UW
UT WOS:000221856000009
PM 15170709
DA 2023-11-24
ER

PT J
AU Claeys, MJ
   Cosyns, B
   Hoffer, E
   Carlier, M
   Missault, L
   Cools, F
   De Meester, A
   Vermeersch, P
   Gobin, E
   Dewit, B
AF Claeys, MJ
   Cosyns, B
   Hoffer, E
   Carlier, M
   Missault, L
   Cools, F
   De Meester, A
   Vermeersch, P
   Gobin, E
   Dewit, B
CA Belgian Young Cardiologists' Club
TI Short-term effect of atorvastatin on ischaemic threshold in
   hypercholesterolaemic patients with stable ischaemic heart disease
SO ACTA CARDIOLOGICA
LA English
DT Article; Proceedings Paper
CT 75th Annual Scientific Session of the American-Heart-Association
CY NOV 17-20, 2002
CL CHICAGO, IL
SP Amer Heart Assoc
DE myocardial ischaemia; hypercholesterolaemia; statin
ID CORONARY-ARTERY-DISEASE; IMPROVES ENDOTHELIAL FUNCTION;
   CHOLESTEROL-LOWERING THERAPY; MYOCARDIAL-ISCHEMIA; REDUCTASE INHIBITOR;
   EXERCISE; DYSFUNCTION; PRAVASTATIN; STATINS; ANGINA
AB Objective - Hypercholesterolaemia is associated with a loss of endothelium-dependent vasodilation, which may facilitate the occurrence of myocardial ischaemia in patients with coronary artery disease (CAD). The improvement of endothelial dilator function after 4 to 6 weeks of oral lipid-lowering therapy has been documented. Whether this early restoration of endothelial function by statins translates into anti-ischaemic effects is unknown. This study was designed to determine the effect of 4 weeks' treatment with 80 mg atorvastatin daily on exercise-induced ischaemia in patients with stable ischaemic heart disease (IHD) receiving standard anti-anginal drug therapy.
   Methods and results - A total of 41 patients with documented CAD, exercise-induced ischaemia and LDL-cholesterol > 130 mg/dl underwent exercise ECG, angina score and lipid level assessment at baseline, after 4 weeks of placebo treatment, and after 4 weeks of therapy with atorvastatin 80 mg. Primary endpoint was the change in time to I mm ST-segment depression (= ischaemic threshold) between placebo and treatment period. Atorvastatin treatment resulted in a 55% reduction of low-density lipoprotein (LDL) cholesterol (from mean of 162 (SD 32) to 72 (20) mg/dl). For a comparable rate-pressure product, the average time to I mm ST-segment depression was 295 (112) s at baseline, 3 14 (149) s after placebo and 301 (13 1) s after atorvastatin, indicating that the ischaemic threshold was not significantly modulated after 4 weeks of atorvastatin treatment. There was also no significant change in global angina score or in time to maximal ST-segment depression.
   Conclusions - High-dose atorvastatin treatment for 4 weeks drastically reduced LDL-cholesterol. However, the present study did not demonstrate a significant effect on the ischaemic threshold in patients with stable IHD already under treatment with anti-ischaemic agents.
C1 Hosp Brain Alleud, B-1420 Brain Alleud, Belgium.
   Hop Citadelle, B-4000 Liege, Belgium.
   Hop St Joseph Gilly, B-6060 Gilly, Belgium.
   Acad Hosp St Jan, B-8000 Brugge, Belgium.
   AZ KLINA, B-2930 Brasschaat, Belgium.
   Hop Jolimont, B-7100 Haine St Paul, Belgium.
   AZ Middelheim, B-2020 Antwerp, Belgium.
   CHU Sart Tilman, B-4000 Liege, Belgium.
   Clin St Michel Europe, B-1040 Brussels, Belgium.
C3 Groupe Jolimont; University of Liege
RP Claeys, MJ (通讯作者)，Univ Hosp Antwerp, Dept Cardiol, Wilrijkstr 10, B-2650 Edegem, Belgium.
EM marc.claeys@ua.ac.be
RI Cools, Frank/HSF-6823-2023; Claeys, Marc/ABH-8781-2020
OI Cools, Frank/0000-0001-8883-5368; Claeys, Marc/0000-0002-6628-9543
CR Adams MR, 2000, ANNU REV MED, V51, P149, DOI 10.1146/annurev.med.51.1.149
   Andrews CW, 1997, J FOREST, V95, P2
   Cannon RO, 2000, CIRCULATION, V102, P820
   Dujovne CA, 2000, AM J CARDIOL, V85, P350, DOI 10.1016/S0002-9149(99)00745-6
   Dupuis J, 1999, CIRCULATION, V99, P3227, DOI 10.1161/01.CIR.99.25.3227
   EGASHIRA K, 1994, CIRCULATION, V89, P2519, DOI 10.1161/01.CIR.89.6.2519
   Kaufmann P, 2000, CORONARY ARTERY DIS, V11, P459, DOI 10.1097/00019501-200009000-00003
   Laufs U, 2001, AM J CARDIOL, V88, P1306, DOI 10.1016/S0002-9149(01)02095-1
   Mansur AP, 1999, HEART, V82, P689, DOI 10.1136/hrt.82.6.689
   Marchesi S, 2000, J CARDIOVASC PHARM, V36, P617, DOI 10.1097/00005344-200011000-00011
   MARRACCINI P, 1989, CAN J CARDIOL, V5, P222
   Masuho Y, 2001, BJU INT, V88, P11
   NAWROCKI JW, 1995, ARTERIOSCL THROM VAS, V15, P678, DOI 10.1161/01.ATV.15.5.678
   ODriscoll G, 1997, CIRCULATION, V95, P1126, DOI 10.1161/01.cir.95.5.1126
   Perticone F, 2000, ATHEROSCLEROSIS, V152, P511, DOI 10.1016/S0021-9150(00)00370-1
   Pitt B, 1999, NEW ENGL J MED, V341, P70, DOI 10.1056/NEJM199907083410202
   Prasad A, 2001, J AM COLL CARDIOL, V38, P1116, DOI 10.1016/S0735-1097(01)01506-6
   Quyyumi AA, 1998, J AM COLL CARDIOL, V32, P904, DOI 10.1016/S0735-1097(98)00323-4
   Ramires JAF, 2001, AM J CARDIOL, V88, P1134, DOI 10.1016/S0002-9149(01)02048-3
   Schrott, 1998, J Cardiovasc Pharmacol Ther, V3, P119, DOI 10.1177/107424849800300204
   Sessa WC, 2001, TRENDS MOL MED, V7, P189, DOI 10.1016/S1471-4914(01)01985-2
   Tamai O, 1997, CIRCULATION, V95, P76, DOI 10.1161/01.CIR.95.1.76
   TREASURE CB, 1995, NEW ENGL J MED, V332, P481, DOI 10.1056/NEJM199502233320801
   vanBoven AJ, 1996, CIRCULATION, V94, P1503, DOI 10.1161/01.CIR.94.7.1503
   Vasa M, 2001, CIRCULATION, V103, P2885, DOI 10.1161/hc2401.092816
   Wassmann S, 2001, HYPERTENSION, V37, P1450, DOI 10.1161/01.HYP.37.6.1450
NR 26
TC 5
Z9 5
U1 0
U2 1
PU ACTA CARDIOLOGICA
PI BRUSSELS
PA AVENUE CIRCULAIRE 138A, 1180 BRUSSELS, BELGIUM
SN 0001-5385
J9 ACTA CARDIOL
JI Acta Cardiol.
PD JUN
PY 2004
VL 59
IS 3
BP 269
EP 274
DI 10.2143/AC.59.3.2005181
PG 6
WC Cardiac & Cardiovascular Systems
WE Conference Proceedings Citation Index - Science (CPCI-S); Science Citation Index Expanded (SCI-EXPANDED)
SC Cardiovascular System & Cardiology
GA 832JM
UT WOS:000222263800004
PM 15255458
DA 2023-11-24
ER

PT J
AU Lewis, BE
   McDonough, K
AF Lewis, BE
   McDonough, K
TI Dyslipidemia treatment among patients with coronary artery disease in a
   managed care organization
SO AMERICAN JOURNAL OF HEALTH-SYSTEM PHARMACY
LA English
DT Article; Proceedings Paper
CT 8th Annual International Meeting of the
   International-Society-for-Pharmacoeconomics-and-Outcomes-Research
   (ISPOR)
CY MAY 19-21, 2003
CL ARLINGTON, VA
SP Int Soc Pharmacoecon & Outcomes Res
DE antilipemic agents; coronary disease; guidelines; hyperlipidemia;
   managed care organizations; national cholesterol education program;
   physicians; prescribing
ID LIPID-LOWERING DRUGS; CARDIOVASCULAR EVENTS; CHOLESTEROL LEVELS; OLDER
   PATIENTS; PRAVASTATIN; THERAPY; AVERAGE
AB Purpose. The statin-prescribing patterns in a large managed care organization and the effectiveness of statin prescriptions in lowering low-density-lipoprotein (LDL) cholesterol levels in patients with coronary artery disease (CAD) or risk-equivalent patients were examined.
   Methods. A retrospective review of the records in an integrated medical, pharmacy, and laboratory database was performed. The qualifying period for the study began January 1, 1999, and ended December 31, 2000; the reporting period extended from January 1, 2001, to December 31, 2001. Patients included in this study had a medical claim indicative of a diagnosis of CAD or risk equivalence during the qualifying 18-month period. The data were examined to determine percentages of patients who were tested for circulating LDL cholesterol levels, were prescribed statins, and achieved the LDL cholesterol goal recommended by the National Cholesterol Expert Panel. Physician prescribing patterns were also examined.
   Results. During the 12-month analysis period of the study, 24% of patients were tested for circulating LDL cholesterol levels, and 39.8% received at least one statin. Of patients whose LDL cholesterol values were documented and who received statins, 44.5% achieved goal LDL cholesterol levels. Of patients who were tested and did not receive statins, 29.8% achieved the LDL cholesterol goal. Cardiologists prescribed statins to CAD patients at a higher rate than other specialists or primary care providers.
   Conclusion. Patients with a diagnosis of CAD or risk equivalence, who would benefit from treatment to reduce circulating LDL cholesterol levels, were significantly undertreated.
C1 AstraZeneca LP, Hlth Econ & Outcomes Res, Worcester, MA USA.
   AstraZeneca LP, Wilmington, DE USA.
C3 AstraZeneca; AstraZeneca
RP Lewis, BE (通讯作者)，20 Otsego Rd, Worcester, MA 01609 USA.
EM barbara.e.lewis@astrazeneca.com
CR Abookire SA, 2001, ARCH INTERN MED, V161, P53, DOI 10.1001/archinte.161.1.53
   *AM HEART ASS, 2003, HEART DIS STROK STAT
   Banks T, 2001, J NATL MED ASSOC, V93, P87
   Benner JS, 2002, JAMA-J AM MED ASSOC, V288, P455, DOI 10.1001/jama.288.4.455
   Cleeman JI, 2001, JAMA-J AM MED ASSOC, V285, P2486, DOI 10.1001/jama.285.19.2486
   Collins R, 2003, LANCET, V361, P2005
   Durrington P, 2002, INT J CLIN PRACT, V56, P357
   Forthman M T, 2000, Top Health Inf Manage, V21, P51
   Frolkis JP, 2002, AM J MED, V113, P625, DOI 10.1016/S0002-9343(02)01303-7
   Gaw A, 2002, ATHEROSCLEROSIS SUPP, V2, P5, DOI 10.1016/S1567-5688(01)00018-6
   Hippisley-Cox J, 2003, BMJ-BRIT MED J, V326, P689, DOI 10.1136/bmj.326.7391.689
   Hunt D, 2001, ANN INTERN MED, V134, P931, DOI 10.7326/0003-4819-134-10-200105150-00007
   Jacobson TA, 2000, ARCH INTERN MED, V160, P1361, DOI 10.1001/archinte.160.9.1361
   Lewis SJ, 1998, ANN INTERN MED, V129, P681, DOI 10.7326/0003-4819-129-9-199811010-00002
   Lim H K, 2000, Korean J Radiol, V1, P175
   PEDERSEN TR, 1994, LANCET, V344, P1383
   Sever PS, 2003, LANCET, V361, P1149, DOI 10.1016/S0140-6736(03)12948-0
   Stein EA, 2001, CLEV CLIN J MED, V68, P130, DOI 10.3949/ccjm.68.2.130
   Tonkin A, 1998, NEW ENGL J MED, V339, P1349
   Wang TJ, 2001, AM HEART J, V141, P957, DOI 10.1067/mhj.2001.115587
NR 20
TC 5
Z9 5
U1 0
U2 0
PU OXFORD UNIV PRESS INC
PI CARY
PA JOURNALS DEPT, 2001 EVANS RD, CARY, NC 27513 USA
SN 1079-2082
EI 1535-2900
J9 AM J HEALTH-SYST PH
JI Am. J. Health-Syst. Pharm.
PD MAY 15
PY 2004
VL 61
IS 10
BP 1032
EP 1038
DI 10.1093/ajhp/61.10.1032
PG 7
WC Pharmacology & Pharmacy
WE Science Citation Index Expanded (SCI-EXPANDED); Conference Proceedings Citation Index - Science (CPCI-S)
SC Pharmacology & Pharmacy
GA 822NN
UT WOS:000221547000010
PM 15160779
OA Bronze
DA 2023-11-24
ER

PT J
AU Athyros, VG
   Mikhailidis, DP
   Papageorgiou, AA
   Symeonidis, AN
   Mercouris, BR
   Pehlivanidis, AN
   Bouloukos, VI
   Elisaf, M
AF Athyros, VG
   Mikhailidis, DP
   Papageorgiou, AA
   Symeonidis, AN
   Mercouris, BR
   Pehlivanidis, AN
   Bouloukos, VI
   Elisaf, M
CA GREACE Study Collaborative Grp
TI Effect of atorvastatin on high density lipoprotein cholesterol and its
   relationship with coronary events: a subgroup analysis of the GREek
   Atorvastatin and Coronary heart-disease Evaluation (GREACE) Study
SO CURRENT MEDICAL RESEARCH AND OPINION
LA English
DT Article
DE atorvastatin; coronary heart disease; high density lipoprotein
   cholesterol (HDL-C); low density lipoprotein cholesterol (LDC-C);
   statins
ID INTIMA-MEDIA THICKNESS; HDL CHOLESTEROL; ARTERY-DISEASE; RENAL-FUNCTION;
   DOUBLE-BLIND; SIMVASTATIN; PREVENTION; EFFICACY; HYPERCHOLESTEROLEMIA;
   MULTICENTER
AB Objective: To investigate the relationship between changes in high density lipoprotein cholesterol (HDL-C) levels after statin treatment and the risk for coronary heart disease (CHD)-related events in the secondary CHD prevention GREek Atorvastatin and Coronary heart disease Evaluation (GREACE) Study. These findings suggested that dose titration with atorvastatin (10-80 mg/day, mean 24 mg/day) achieves the National Cholesterol Educational Program treatment goals and significantly reduces morbidity and mortality, in comparison to usual care.
   Methods: Analysis of variance was used to assess the effect of atorvastatin on HDL-C over time (up to 48 months) in 1600 CHD patients. The time-dependent multivariate Cox predictive model, involving backward stepwise logistic regression, was used to evaluate the relation between coronary events and HDL-C changes.
   Results:The mean increase in HDL-C levels during the study was 7%. All doses of atorvastatin significantly increased HDL-C levels. Increases were greater in men (7.8 vs 6.1%; p = 0.02), in combined hyperlipidaemia (7.9 vs 6.4% for hypercholesterol-aemia; p = 0.04), and in the lower baseline HDL-C quartile (9.2 vs 5.3%, 1st vs 4th quartile; p = 0.001). After adjustment for 24 predictors of coronary events, multivariate analysis revealed a Hazards Ratio of 0.85 (95% confidence interval 0.76-0.94; p = 0.002) for every 4 mg/dL (0.1 mmol/L) increase in HDL-C.
   Conclusions: There was a significant beneficial effect on HDL-C levels across the dose range of atorvastatin. Clinical outcomes in the structured care arm of GREACE were determined in part by the extent of atorvastatin-induced HDL-C increase. This effect was independent from benefit induced by low density lipoprotein cholesterol (LDL-C) reduction, suggesting that the CHD risk reduction associated with a rise in a low HDL-C at baseline remains significant under aggressive (-46%) LDLC lowering conditions. However, the relationship between HDL-C and vascular risk may be weaker when LDL-C levels are aggressively lowered.
C1 Univ Ioannina, Sch Med, Dept Internal Med, GR-45110 Ioannina, Greece.
   Greek Soc Gen Practitioners, Thessaloniki, Greece.
   UCL Royal Free & Univ Coll, Sch Med, Dept Clin Biochem, London, England.
   Aristotle Univ Thessaloniki, Hippocration Hosp, Propedeut Dept Internal Med 2, Thessaloniki 54642, Greece.
   Aristotle Univ Thessaloniki, Hippocration Hosp, Atherosclerosis Unit, Thessaloniki 54642, Greece.
C3 University of Ioannina; University of London; University College London;
   UCL Medical School; Aristotle University of Thessaloniki; Aristotle
   University of Thessaloniki
RP Athyros, VG (通讯作者)，15 Marmara St, Thessaloniki 55132, Greece.
EM athyros@med.auth.gr
RI Mikhailidis, Dimitri P/A-1869-2013; Athyros, V.G./H-5328-2019
OI Mikhailidis, Dimitri P/0000-0002-9566-2263; Athyros,
   V.G./0000-0002-0882-8676; ELISAF, MOSES/0000-0003-0505-078X
CR Alagona C, 2002, ATHEROSCLEROSIS, V165, P309, DOI 10.1016/S0021-9150(02)00243-5
   [Anonymous], 1994, CIRCULATION
   Assmann G, 1996, ATHEROSCLEROSIS, V124, pS11, DOI 10.1016/0021-9150(96)05852-2
   Asztalos BF, 2002, J LIPID RES, V43, P1701, DOI 10.1194/jlr.M200037-JLR200
   Asztalos BF, 2002, ATHEROSCLEROSIS, V164, P361, DOI 10.1016/S0021-9150(02)00149-1
   Athyros VG, 2002, CURR MED RES OPIN, V18, P220, DOI 10.1185/030079902125000787
   Athyros VG, 2003, ANGIOLOGY, V54, P679, DOI 10.1177/000331970305400607
   Athyros VG, 2003, CURR MED RES OPIN, V19, P615, DOI 10.1185/030079903125002315
   ATHYROS VG, IN PRESS J CLIN PATH
   ATHYROS VG, IN PRESS AM J KIDNEY
   Ballantyne CM, 1999, CIRCULATION, V99, P736, DOI 10.1161/01.CIR.99.6.736
   Branchi A, 2002, NUTR METAB CARDIOVAS, V12, P24
   CASTELLI WP, 1977, CIRCULATION, V55, P767, DOI 10.1161/01.CIR.55.5.767
   Cleeman JI, 2001, JAMA-J AM MED ASSOC, V285, P2486, DOI 10.1001/jama.285.19.2486
   COCKCROFT DW, 1976, NEPHRON, V16, P31, DOI 10.1159/000180580
   Collins R, 2003, LANCET, V361, P2005
   Crouse JR, 1999, AM J CARDIOL, V83, P1476, DOI 10.1016/S0002-9149(99)00153-8
   Dart A, 1997, AM J CARDIOL, V80, P39, DOI 10.1016/S0002-9149(97)00280-4
   DOBIASOVA M, 1994, CLIN CHEM, V40, P1554
   Elisaf M, 2002, ANGIOLOGY, V53, P493, DOI 10.1177/000331970205300501
   Furberg CD, 1999, LANCET, V354, P1202, DOI 10.1016/S0140-6736(99)03190-6
   GORDON DJ, 1989, CIRCULATION, V79, P8, DOI 10.1161/01.CIR.79.1.8
   Guerin M, 2000, ARTERIOSCL THROM VAS, V20, P189, DOI 10.1161/01.ATV.20.1.189
   Guerin M, 2002, ATHEROSCLEROSIS, V163, P287, DOI 10.1016/S0021-9150(02)00037-0
   Hoogerbrugge N, 1999, ATHEROSCLEROSIS, V146, P167, DOI 10.1016/S0021-9150(99)00125-2
   Illingworth RD, 2001, CURR MED RES OPIN, V17, P43
   Insull W, 2001, AM J CARDIOL, V87, P554, DOI 10.1016/S0002-9149(00)01430-2
   JOHNSON WJ, 1991, BIOCHIM BIOPHYS ACTA, V1085, P273, DOI 10.1016/0005-2760(91)90132-2
   Jones P, 1998, AM J CARDIOL, V81, P582, DOI 10.1016/S0002-9149(97)00965-X
   Joyce M, 2001, J SURG RES, V101, P79, DOI 10.1006/jsre.2001.6256
   Kaplan RC, 2002, J CLIN EPIDEMIOL, V55, P654, DOI 10.1016/S0895-4356(02)00405-5
   Kastelein JJP, 2000, AM J CARDIOL, V86, P221, DOI 10.1016/S0002-9149(00)00942-5
   Kuvin JT, 2003, AM J CARDIOL, V92, P275, DOI 10.1016/S0002-9149(03)00623-4
   Kuvin JT, 2002, AM HEART J, V144, P165, DOI 10.1067/mhj.2002.123145
   Pedersen TR, 1998, CIRCULATION, V97, P1453, DOI 10.1161/01.CIR.97.15.1453
   Recto CS, 2000, CLIN CARDIOL, V23, P682, DOI 10.1002/clc.4960230910
   RIFKIND BM, 1990, AM J CARDIOL, V66, pA3, DOI 10.1016/0002-9149(90)90561-E
   Rubins HB, 1999, NEW ENGL J MED, V341, P410, DOI 10.1056/NEJM199908053410604
   Sacks FM, 2002, AM J CARDIOL, V90, P139, DOI 10.1016/S0002-9149(02)02436-0
   Saku K, 1999, J AM COLL CARDIOL, V33, P436, DOI 10.1016/S0735-1097(98)00560-9
   SASAKI J, 1983, ATHEROSCLEROSIS, V48, P167, DOI 10.1016/0021-9150(83)90103-X
   Schaefer EJ, 2002, AM J CARDIOL, V90, P689, DOI 10.1016/S0002-9149(02)02591-2
   Sever PS, 2003, LANCET, V361, P1149, DOI 10.1016/S0140-6736(03)12948-0
   Simons LA, 1998, AUST NZ J MED, V28, P327, DOI 10.1111/j.1445-5994.1998.tb01957.x
   SINZINGER H, 2003, MED SCI MONITOR, V9, P88
   Smilde TJ, 2000, EUR J CLIN INVEST, V30, P473
   Smilde TJ, 2001, LANCET, V357, P577, DOI 10.1016/S0140-6736(00)04053-8
   Tall AR, 1998, EUR HEART J, V19, pA31
   Wierzbicki AS, 2002, INT J CARDIOL, V84, P53, DOI 10.1016/S0167-5273(02)00118-3
   Wierzbicki AS, 2001, INT J CLIN PRACT, V55, P79
   Wierzbicki AS, 1999, QJM-INT J MED, V92, P387, DOI 10.1093/qjmed/92.7.387
   Wierzbicki AS, 1999, INT J CLIN PRACT, V53, P609
   Youssef F, 2004, ANGIOLOGY, V55, P53, DOI 10.1177/000331970405500108
   Youssef F, 2002, EUR J VASC ENDOVASC, V23, P358, DOI 10.1053/ejvs.2002.1611
NR 54
TC 69
Z9 72
U1 0
U2 5
PU TAYLOR & FRANCIS LTD
PI ABINGDON
PA 2-4 PARK SQUARE, MILTON PARK, ABINGDON OR14 4RN, OXON, ENGLAND
SN 0300-7995
EI 1473-4877
J9 CURR MED RES OPIN
JI Curr. Med. Res. Opin.
PD MAY
PY 2004
VL 20
IS 5
BP 627
EP 637
DI 10.1185/030079904125003421
PG 11
WC Medicine, General & Internal; Medicine, Research & Experimental
WE Science Citation Index Expanded (SCI-EXPANDED)
SC General & Internal Medicine; Research & Experimental Medicine
GA 822VR
UT WOS:000221569100008
PM 15171226
DA 2023-11-24
ER

PT J
AU Corsini, A
AF Corsini, A
TI The use of statins in optimising reduction of cardiovascular risk: focus
   on fluvastatin
SO INTERNATIONAL JOURNAL OF CLINICAL PRACTICE
LA English
DT Article
DE HMG-CoA reductase inhibitors; hypercholesterolaemia; adverse effects;
   drug interactions; cardiovascular benefits; pleiotropic effects
ID HEALTH-CARE PROFESSIONALS; CORONARY-HEART-DISEASE; CREATINE-KINASE
   ELEVATION; LOW-DENSITY LIPOPROTEINS; CARDIAC EVENTS;
   MYOCARDIAL-INFARCTION; PRIMARY PREVENTION; EXTENDED-RELEASE;
   PRAVASTATIN; FENOFIBRATE
AB Patients with widely differing degrees of cardiovascular risk can derive benefit from effective lipid-lowering therapy with statins, including patients with normal or low cholesterol levels. Clinical trials with fluvastatin have shown that it is effective in patients across a broad spectrum of cardiovascular risk. The lipid-lowering effects of fluvastatin are smaller than some statins, but major clinical outcome studies have consistently demonstrated morbidity and mortality benefits with reductions of low-density lipoprotein cholesterol of <30%. As treatment with statins is generally life-long and patients often receive multiple concomitant medications, optimal statin therapy should be well tolerated and serious consideration should be given to the avoidance of drug interactions. Although serious side-effects of statins are very rare, it is important that fluvastatin is less susceptible to drug interactions than other statins, because serious side-effects of statin therapy are generally associated with concomitant medications affecting statin metabolism. In addition, an extended-release formulation of fluvastatin has been developed to provide liver selectivity with a sustained exposure to the drug, thus improving its efficacy, and safety and tolerability profiles.
C1 Univ Milan, Dept Pharmacol Sci, I-20133 Milan, Italy.
C3 University of Milan
RP Corsini, A (通讯作者)，Univ Milan, Dept Pharmacol Sci, Via Balzaretti 9, I-20133 Milan, Italy.
EM alberto.corsini@unimi.it
OI Corsini, Alberto/0000-0002-9912-9482
CR *ALLHAT OFF COORD, 2002, JAMA-J AM MED ASSOC, V288, P2981, DOI [DOI 10.1001/JAMA.288.23.2981, 10.1001/jama.288.23.2981]
   American Diabetes Association, 2003, DIABETES CARE S1, V26, pS1, DOI DOI 10.2337/DIACARE.26.2007.S1
   American Diabetes Association, 2003, DIABETES CARE S1, V26, pS83
   [Anonymous], 2002, JAMA
   Appel S, 1996, DRUG TODAY, V32, P39, DOI 10.1358/dot.1996.32.1.354180
   Assmann G, 1999, CIRCULATION, V100, P1930, DOI 10.1161/01.CIR.100.18.1930
   Assmann G, 2002, CIRCULATION, V105, P310, DOI 10.1161/hc0302.102575
   Austin MA, 1996, CURR OPIN LIPIDOL, V7, P167, DOI 10.1097/00041433-199606000-00010
   Ballantyne CM, 2003, ARCH INTERN MED, V163, P553, DOI 10.1001/archinte.163.5.553
   Ballantyne CM, 2001, CLIN THER, V23, P177, DOI 10.1016/S0149-2918(01)80001-1
   BALLANTYNE CM, 2004, IN PRESS CARDIOVASC
   Benghozi R, 2002, AM J CARDIOL, V89, P231, DOI 10.1016/S0002-9149(01)02209-3
   Bocan Thomas M A, 2002, Curr Opin Investig Drugs, V3, P1312
   Bolego C, 2002, CURR OPIN LIPIDOL, V13, P637, DOI 10.1097/00041433-200212000-00007
   Bruckert Eric, 2003, Am J Geriatr Cardiol, V12, P225
   Cheng-Lai Angela, 2003, Heart Dis, V5, P72, DOI 10.1097/01.HDX.0000050417.89309.F8
   Collins R, 2002, LANCET, V360, P7, DOI 10.1016/S0140-6736(02)09327-3
   Corsini A, 2003, CARDIOVASC DRUG THER, V17, P265, DOI 10.1023/A:1026132412074
   Corsini A, 1999, PHARMACOL THERAPEUT, V84, P413, DOI 10.1016/S0163-7258(99)00045-5
   Corsini Alberto, 2000, Journal of Cardiovascular Pharmacology and Therapeutics, V5, P161, DOI 10.1177/107424840000500304
   De Backer G, 2003, EUR HEART J, V24, P1601, DOI 10.1016/S0195-668X(03)00347-6
   Downs JR, 1998, JAMA-J AM MED ASSOC, V279, P1615, DOI 10.1001/jama.279.20.1615
   Eckel RH, 1997, CIRCULATION, V96, P3248, DOI 10.1161/01.CIR.96.9.3248
   FARMER JA, 2000, DRUG SAFETY, V108, P351
   Farnier M, 2003, AM J CARDIOL, V92, P794, DOI 10.1016/S0002-9149(03)00885-3
   Farnier M, 2003, AM J CARDIOL, V91, P238, DOI 10.1016/S0002-9149(02)03116-8
   Fischer V, 1999, DRUG METAB DISPOS, V27, P410
   Gotto AM, 2001, CLIN CARDIOL, V24, P8
   Grundy SM, 1999, J AM COLL CARDIOL, V34, P1348, DOI 10.1016/S0735-1097(99)00387-3
   Grundy SM, 1997, CIRCULATION, V95, P2329, DOI 10.1161/01.CIR.95.9.2329
   GRUNDY SM, 1988, NEW ENGL J MED, V319, P24
   GRUNDY SM, 1993, JAMA-J AM MED ASSOC, V269, P3015, DOI 10.1001/jama.269.23.3015
   Hamilton-Craig I, 2001, MED J AUSTRALIA, V175, P486, DOI 10.5694/j.1326-5377.2001.tb143683.x
   Hedblad B, 2001, CIRCULATION, V103, P1721, DOI 10.1161/01.CIR.103.13.1721
   Herd JA, 1997, AM J CARDIOL, V80, P278, DOI 10.1016/S0002-9149(97)00346-9
   Holdaas H, 2002, NEPHROL DIAL TRANSPL, V17, P1537, DOI 10.1093/ndt/17.8.1537
   Holdaas H, 2003, LANCET, V361, P2024, DOI 10.1016/S0140-6736(03)13638-0
   Holdaas H, 2001, J CARDIOVASC RISK, V8, P63, DOI 10.1097/00043798-200104000-00002
   HSU I, 1995, ANN PHARMACOTHER, V29, P743, DOI 10.1177/106002809502907-818
   *JOINT NATL COMM P, 2003, 035233 NIH
   *JOINT NATL COMM P, 1997, 984080 NIH
   KITAZAWA E, 1993, BIOCHEM BIOPH RES CO, V192, P597, DOI 10.1006/bbrc.1993.1457
   Liem AH, 2002, EUR HEART J, V23, P1931, DOI 10.1053/euhj.2002.3291
   Lindholm LH, 2003, LANCET, V361, P1144, DOI 10.1016/S0140-6736(03)12977-7
   Mann JI, 1996, NEW ZEAL MED J, V109, P224
   März W, 2001, CIRCULATION, V103, P1942
   *NATL CHOL ED PROG, 2002, NATL HEART LUNG BLOO
   *NATL CHOL ED PROG, 2001, JAMA-J AM MED ASSOC, V285, P2486
   *NHLBI OB ED IN EX, 1998, 984083 NIH
   Olsson AG, 2001, CLIN THER, V23, P45, DOI 10.1016/S0149-2918(01)80029-1
   Omar MA, 2002, ANN PHARMACOTHER, V36, P288, DOI 10.1345/aph.1A289
   Paoletti R, 2002, ATHEROSCLEROSIS SUPP, V3, P35, DOI 10.1016/S1567-5688(02)00002-8
   PEDERSEN TR, 1994, LANCET, V344, P1383
   Pontrelli L, 2002, METABOLISM, V51, P334, DOI 10.1053/meta.2002.30510
   Ramsay LE, 1999, J HUM HYPERTENS, V13, P569, DOI 10.1038/sj.jhh.1000917
   Riegger G, 1999, ATHEROSCLEROSIS, V144, P263, DOI 10.1016/S0021-9150(99)00062-3
   Ruygrok PN, 1996, J AM COLL CARDIOL, V27, P1669, DOI 10.1016/0735-1097(96)00046-0
   Sacks FM, 1996, NEW ENGL J MED, V335, P1001, DOI 10.1056/NEJM199610033351401
   Serruys PW, 1999, EUR HEART J, V20, P58, DOI 10.1053/euhj.1998.1150
   Serruys PWJC, 2002, JAMA-J AM MED ASSOC, V287, P3215, DOI 10.1001/jama.287.24.3215
   Sever PS, 2003, LANCET, V361, P1149, DOI 10.1016/S0140-6736(03)12948-0
   Shepherd J, 2002, LANCET, V360, P1623, DOI 10.1016/S0140-6736(02)11600-X
   SHEPHERD J, 1995, NEW ENGL J MED, V333, P1301, DOI 10.1056/NEJM199511163332001
   SOPKO G, 2002, JAMA-J AM MED ASSOC, V287, P3529
   STAMLER J, 1993, DIABETES CARE, V16, P434, DOI 10.2337/diacare.16.2.434
   Takemoto M, 2001, ARTERIOSCL THROM VAS, V21, P1712, DOI 10.1161/hq1101.098486
   Thompson PD, 2003, JAMA-J AM MED ASSOC, V289, P1681, DOI 10.1001/jama.289.13.1681
   Thummel KE, 1998, ANNU REV PHARMACOL, V38, P389, DOI 10.1146/annurev.pharmtox.38.1.389
   TOBERT JA, 1988, AM J CARDIOL, V62, pJ28, DOI 10.1016/0002-9149(88)90004-5
   Tolman KG, 2002, AM J CARDIOL, V89, P1374, DOI 10.1016/S0002-9149(02)02355-X
   Tonkin A, 1998, NEW ENGL J MED, V339, P1349
   Varosy PD, 2002, EUR HEART J, V23, P1893, DOI 10.1053/euhj.2002.3355
   Vega GL, 2003, AM J CARDIOL, V91, P956, DOI 10.1016/S0002-9149(03)00111-5
   Wilson PWF, 1998, CIRCULATION, V97, P1837, DOI 10.1161/01.CIR.97.18.1837
   Winkler K, 2002, J CLIN ENDOCR METAB, V87, P5485, DOI 10.1210/jc.2002-020370
   Wood D, 1998, EUR HEART J, V19, P1434
   Wrighton SA, 1996, J PHARMACOKINET BIOP, V24, P461, DOI 10.1007/BF02353474
NR 77
TC 8
Z9 10
U1 0
U2 6
PU WILEY
PI HOBOKEN
PA 111 RIVER ST, HOBOKEN 07030-5774, NJ USA
SN 1368-5031
EI 1742-1241
J9 INT J CLIN PRACT
JI Int. J. Clin. Pract.
PD MAY
PY 2004
VL 58
IS 5
BP 494
EP 503
DI 10.1111/j.1368-5031.2004.00154.x
PG 10
WC Medicine, General & Internal; Pharmacology & Pharmacy
WE Science Citation Index Expanded (SCI-EXPANDED)
SC General & Internal Medicine; Pharmacology & Pharmacy
GA 829FL
UT WOS:000222031900013
PM 15206507
DA 2023-11-24
ER

PT J
AU Frasure-Smith, N
   Lespérance, F
   Julien, P
AF Frasure-Smith, N
   Lespérance, F
   Julien, P
TI Major depression is associated with lower omega-3 fatty acid levels in
   patients with recent acute coronary syndromes
SO BIOLOGICAL PSYCHIATRY
LA English
DT Article
DE major depression; myocardial infarction; omega-3 fatty acids;
   polyunsaturated fatty acids; unstable angina
ID POLYUNSATURATED FATTY-ACIDS; ISCHEMIC-HEART-DISEASE; BLOOD-CELL
   MEMBRANES; MYOCARDIAL-INFARCTION; ADIPOSE-TISSUE; DOUBLE-BLIND;
   FISH-OIL; CARDIOVASCULAR-DISEASE; DOCOSAHEXAENOIC ACID; SERUM
   PHOSPHOLIPIDS
AB Background Polyunsaturated fatty acids (PUFAs) are intrinsic cell membrane components and closely involved in neurotransmission and receptor function. Lower omega-3 levels are associated with increased risk of coronary artery disease (CAD), increases in cardiac events in CAD patients, and depression. We sought to examine relationships between depression and serum levels of omega-3 and omega-6 PUFAs in patients recovering from acute coronary syndromes (ACS).
   Methods., We carried out a case-control study of serum PUFA levels and current major depression in 54 age- and sex-matched pairs approximately 2 months following ACS!
   Results. Depressed patients bad significantly lower concentrations of total omega-3 and docosahexaenoic acid (DHA), and higher ratios of arachidonic acid (AA) to DHA, AA to eicosapentaenoic acid (EPA), and n-3 to n-6 than controls. There were no baseline differences in any potential risk or protective factors for depression.
   Conclusions. Results are consistent with previous reports in depressed patients without CAD, and with literature concerning omega-3 levels and risk of CAD events. Dietary, genetic, and hormonal factors may all play a role in both depression and CAD. Both prospective studies and randomized trials are needed to help clarify the interrelationships.
C1 Montreal Heart Inst, Res Ctr, Montreal, PQ H1T 1C8, Canada.
   McGill Univ, Dept Psychiat, Montreal, PQ, Canada.
   McGill Univ, Sch Nursing, Montreal, PQ, Canada.
   McGill Univ, Dept Epidemiol & Biostat, Montreal, PQ, Canada.
   Univ Montreal, Dept Psychiat, Montreal, PQ H3C 3J7, Canada.
   Ctr Hosp Univ Montreal, Res Ctr, Montreal, PQ, Canada.
   Univ Laval, Ctr Hosp, Res Ctr, Quebec Lipid Res Ctr, Ste Foy, PQ G1K 7P4, Canada.
C3 Universite de Montreal; McGill University; McGill University; McGill
   University; Universite de Montreal; Universite de Montreal; Laval
   University
RP Frasure-Smith, N (通讯作者)，Montreal Heart Inst, Res Ctr, 5000 Belanger, Montreal, PQ H1T 1C8, Canada.
RI Lesperance, Francois/C-4716-2015; Julien, Pierre/AGO-7542-2022
OI Lesperance, Francois/0000-0003-4604-2823; Julien,
   Pierre/0000-0002-9247-6676
CR Adams PB, 1996, LIPIDS, V31, pS157, DOI 10.1007/BF02637069
   Albert CM, 2002, NEW ENGL J MED, V346, P1113, DOI 10.1056/NEJMoa012918
   Alexopoulos GS, 1997, ARCH GEN PSYCHIAT, V54, P915
   [Anonymous], 2016, USERS GUIDE SCID 5 1
   [Anonymous], 2004, BDI 2 BECKIN DEPRESS
   Appels A, 2000, PSYCHOSOM MED, V62, P601, DOI 10.1097/00006842-200009000-00001
   ASCHERIO A, 1995, NEW ENGL J MED, V332, P977, DOI 10.1056/NEJM199504133321501
   Blumenthal JA, 2003, LANCET, V362, P604, DOI 10.1016/S0140-6736(03)14190-6
   BoltonSmith C, 1997, EUR J CLIN NUTR, V51, P619, DOI 10.1038/sj.ejcn.1600455
   Brenner RR, 2003, PROSTAG LEUKOTR ESS, V68, P151, DOI 10.1016/S0952-3278(02)00265-X
   Bruinsma KA, 2000, NUTR REV, V58, P98, DOI 10.1111/j.1753-4887.2000.tb07539.x
   Bucher HC, 2002, AM J MED, V112, P298, DOI 10.1016/S0002-9343(01)01114-7
   Carney RM, 2001, CIRCULATION, V104, P2024, DOI 10.1161/hc4201.097834
   Connerney I, 2001, LANCET, V358, P1766, DOI 10.1016/S0140-6736(01)06803-9
   DANTZER R, 1993, METH NEUROSCI, V17, P130
   Edwards R, 1998, J AFFECT DISORDERS, V48, P149, DOI 10.1016/S0165-0327(97)00166-3
   ELLIS FR, 1977, J NEUROL NEUROSUR PS, V40, P168, DOI 10.1136/jnnp.40.2.168
   Erkkilä AT, 2003, AM J CLIN NUTR, V78, P65, DOI 10.1093/ajcn/78.1.65
   FEHILY A M A, 1981, Neurochemistry International, V3, P37, DOI 10.1016/0197-0186(81)90047-4
   Frasure-Smith N, 2003, JAMA-J AM MED ASSOC, V289, P3171, DOI 10.1001/jama.289.23.3171
   FRASURESMITH N, 1993, JAMA-J AM MED ASSOC, V270, P1819, DOI 10.1001/jama.270.15.1819
   FRASURESMITH N, 1995, CIRCULATION, V91, P999, DOI 10.1161/01.CIR.91.4.999
   Guallar E, 1999, ARTERIOSCL THROM VAS, V19, P1111, DOI 10.1161/01.ATV.19.4.1111
   GUALLAR E, 1995, J AM COLL CARDIOL, V25, P387, DOI 10.1016/0735-1097(94)00370-6
   Haag M, 2003, CAN J PSYCHIAT, V48, P195, DOI 10.1177/070674370304800308
   Harris WS, 2003, AM J CLIN NUTR, V77, P279, DOI 10.1093/ajcn/77.2.279
   HIBBELN JR, 1995, AM J CLIN NUTR, V62, P1
   Holub BJ, 2002, CAN MED ASSOC J, V166, P608
   Horrobin David F, 2002, Prog Drug Res, V59, P171
   HORROBIN DF, 2002, VASCULAR DIS AFFECTI, P75
   Iso H, 2002, STROKE, V33, P2086, DOI 10.1161/01.STR.0000023890.25066.50
   Jiang W, 2001, ARCH INTERN MED, V161, P1849, DOI 10.1001/archinte.161.15.1849
   Kris-Etherton PM, 2003, ARTERIOSCL THROM VAS, V23, pE20, DOI 10.1161/01.ATV.0000038493.65177.94
   KRISHNAN KRR, 1995, MED HYPOTHESES, V44, P111
   Leaf A, 2003, CIRCULATION, V107, P2646, DOI 10.1161/01.CIR.0000069566.78305.33
   Lemaitre RN, 2003, AM J CLIN NUTR, V77, P319, DOI 10.1093/ajcn/77.2.319
   Lemaitre RN, 2002, CIRCULATION, V105, P697, DOI 10.1161/hc0602.103583
   LEPAGE G, 1986, J LIPID RES, V27, P114
   Lespérance F, 2000, ARCH INTERN MED, V160, P1354, DOI 10.1001/archinte.160.9.1354
   Locke CA, 2001, WORLD REV NUTR DIET, V89, P173
   MA J, 1995, AM J CLIN NUTR, V62, P564, DOI 10.1093/ajcn/62.3.564
   Maes M, 1998, BIOL PSYCHIAT, V43, P313
   Maes M, 1999, PSYCHIAT RES, V85, P275, DOI 10.1016/S0165-1781(99)00014-1
   Maes M, 1996, J AFFECT DISORDERS, V38, P35, DOI 10.1016/0165-0327(95)00092-5
   Mamalakis G, 2002, PROSTAG LEUKOTR ESS, V67, P311, DOI 10.1054/plef.2002.0435
   Marangell LB, 2003, AM J PSYCHIAT, V160, P996, DOI 10.1176/appi.ajp.160.5.996
   MILLS DE, 1994, P SOC EXP BIOL MED, V205, P56
   Mozaffarian D, 2003, CIRCULATION, V107, P1372, DOI 10.1161/01.CIR.0000055315.79177.16
   Musselman DL, 2000, ARCH GEN PSYCHIAT, V57, P875, DOI 10.1001/archpsyc.57.9.875
   Nemets B, 2002, AM J PSYCHIAT, V159, P477, DOI 10.1176/appi.ajp.159.3.477
   Pedersen JI, 2000, EUR J CLIN NUTR, V54, P618, DOI 10.1038/sj.ejcn.1601064
   Peet M, 1998, BIOL PSYCHIAT, V43, P315, DOI 10.1016/S0006-3223(97)00206-0
   Peet M, 2002, ARCH GEN PSYCHIAT, V59, P913, DOI 10.1001/archpsyc.59.10.913
   Rissanen T, 2000, CIRCULATION, V102, P2677, DOI 10.1161/01.CIR.102.22.2677
   Rozanski A, 1999, CIRCULATION, V99, P2192, DOI 10.1161/01.CIR.99.16.2192
   Rugulies R, 2002, AM J PREV MED, V23, P51, DOI 10.1016/S0749-3797(02)00439-7
   Severus WE, 2001, HARVARD REV PSYCHIAT, V9, P280, DOI 10.1093/hrp/9.6.280
   SHAIKH NA, 1981, CIRC RES, V49, P316, DOI 10.1161/01.RES.49.2.316
   Simopoulos AP, 2002, J AM COLL NUTR, V21, P495, DOI 10.1080/07315724.2002.10719248
   SISCOVICK DS, 1995, JAMA-J AM MED ASSOC, V274, P1363, DOI 10.1001/jama.274.17.1363
   SMITH RS, 1991, MED HYPOTHESES, V35, P298, DOI 10.1016/0306-9877(91)90272-Z
   Stark KD, 2002, NUTRITION, V18, P627, DOI 10.1016/S0899-9007(02)00812-2
   Stoll AL, 1999, ARCH GEN PSYCHIAT, V56, P407, DOI 10.1001/archpsyc.56.5.407
   Tiemeier H, 2003, AM J CLIN NUTR, V78, P40, DOI 10.1093/ajcn/78.1.40
   Wulsin LR, 2003, PSYCHOSOM MED, V65, P201, DOI 10.1097/01.PSY.0000058371.50240.E3
   Yli-Jama P, 2002, J INTERN MED, V251, P19, DOI 10.1046/j.1365-2796.2002.00922.x
   Zanarini MC, 2003, AM J PSYCHIAT, V160, P167, DOI 10.1176/appi.ajp.160.1.167
   Zeleniuch-Jacquotte A, 2000, EUR J CLIN NUTR, V54, P367, DOI 10.1038/sj.ejcn.1600964
   Ziegelstein RC, 2000, ARCH INTERN MED, V160, P1818, DOI 10.1001/archinte.160.12.1818
NR 69
TC 177
Z9 185
U1 1
U2 21
PU ELSEVIER SCIENCE INC
PI NEW YORK
PA STE 800, 230 PARK AVE, NEW YORK, NY 10169 USA
SN 0006-3223
EI 1873-2402
J9 BIOL PSYCHIAT
JI Biol. Psychiatry
PD MAY 1
PY 2004
VL 55
IS 9
BP 891
EP 896
DI 10.1016/j.biopsych.2004.01.021
PG 6
WC Neurosciences; Psychiatry
WE Science Citation Index Expanded (SCI-EXPANDED)
SC Neurosciences & Neurology; Psychiatry
GA 813QR
UT WOS:000220922100003
PM 15110732
DA 2023-11-24
ER

PT J
AU Cannon, CP
   Braunwald, E
   McCabe, CH
   Rader, DJ
   Rouleau, JL
   Belder, R
   Joyal, SV
   Hill, KA
   Pfeffer, MA
   Skene, AM
AF Cannon, CP
   Braunwald, E
   McCabe, CH
   Rader, DJ
   Rouleau, JL
   Belder, R
   Joyal, SV
   Hill, KA
   Pfeffer, MA
   Skene, AM
CA Pravastatin Atorvastatin Evaluatio
TI Intensive versus moderate lipid lowering with statins after acute
   coronary syndromes
SO NEW ENGLAND JOURNAL OF MEDICINE
LA English
DT Article
ID DENSITY-LIPOPROTEIN CHOLESTEROL; MYOCARDIAL-INFARCTION;
   AMERICAN-COLLEGE; TASK-FORCE; PRAVASTATIN; ATHEROSCLEROSIS;
   ATORVASTATIN; THERAPY; PROGRESSION; PREVENTION
AB BACKGROUND:
   Lipid-lowering therapy with statins reduces the risk of cardiovascular events, but the optimal level of low-density lipoprotein (LDL) cholesterol is unclear.
   METHODS:
   We enrolled 4162 patients who had been hospitalized for an acute coronary syndrome within the preceding 10 days and compared 40 mg of pravastatin daily (standard therapy) with 80 mg of atorvastatin daily (intensive therapy). The primary end point was a composite of death from any cause, myocardial infarction, documented unstable angina requiring rehospitalization, revascularization (performed at least 30 days after randomization), and stroke. The study was designed to establish the noninferiority of pravastatin as compared with atorvastatin with respect to the time to an end-point event. Follow-up lasted 18 to 36 months (mean, 24).
   RESULTS:
   The median LDL cholesterol level achieved during treatment was 95 mg per deciliter (2.46 mmol per liter) in the standard-dose pravastatin group and 62 mg per deciliter (1.60 mmol per liter) in the high-dose atorvastatin group (P<0.001). Kaplan-Meier estimates of the rates of the primary end point at two years were 26.3 percent in the pravastatin group and 22.4 percent in the atorvastatin group, reflecting a 16 percent reduction in the hazard ratio in favor of atorvastatin (P=0.005; 95 percent confidence interval, 5 to 26 percent). The study did not meet the prespecified criterion for equivalence but did identify the superiority of the more intensive regimen.
   CONCLUSIONS:
   Among patients who have recently had an acute coronary syndrome, an intensive lipid-lowering statin regimen provides greater protection against death or major cardiovascular events than does a standard regimen. These findings indicate that such patients benefit from early and continued lowering of LDL cholesterol to levels substantially below current target levels.
C1 Brigham & Womens Hosp, Dept Med, Div Cardiovasc, TIMI Study Grp, Boston, MA 02115 USA.
   Harvard Univ, Sch Med, Boston, MA USA.
   Univ Penn, Philadelphia, PA 19104 USA.
   Univ Montreal, Montreal, PQ, Canada.
   Bristol Myers Squibb Co, Princeton, NJ USA.
   Nottingham Clin Res Grp, Nottingham, England.
C3 Harvard University; Brigham & Women's Hospital; Harvard University;
   Harvard Medical School; University of Pennsylvania; Universite de
   Montreal; Bristol-Myers Squibb
RP Cannon, CP (通讯作者)，Brigham & Womens Hosp, Dept Med, Div Cardiovasc, TIMI Study Grp, 75 Francis St, Boston, MA 02115 USA.
EM cpcannon@partners.org
RI Cannon, Christopher P/AAY-7644-2020
OI Cannon, Christopher P/0000-0003-4596-2791
CR Aronow HD, 2001, LANCET, V357, P1063, DOI 10.1016/S0140-6736(00)04257-4
   Asakura M, 2001, J AM COLL CARDIOL, V37, P1284, DOI 10.1016/S0735-1097(01)01135-4
   Bonetti PO, 2003, EUR HEART J, V24, P225, DOI 10.1016/S0195-668X(02)00419-0
   Braunwald E, 2002, CIRCULATION, V106, P1893, DOI 10.1161/01.CIR.0000037106.76139.53
   Campeau L, 1999, CIRCULATION, V99, P3241, DOI 10.1161/01.CIR.99.25.3241
   Cannon CP, 2000, CIRCULATION, V102, P149, DOI 10.1161/01.CIR.102.2.149
   Cannon CP, 2002, AM J CARDIOL, V89, P860, DOI 10.1016/S0002-9149(02)02201-4
   Cannon CP, 2001, J AM COLL CARDIOL, V38, P2114, DOI 10.1016/S0735-1097(01)01702-8
   Cleeman JI, 2001, JAMA-J AM MED ASSOC, V285, P2486, DOI 10.1001/jama.285.19.2486
   Collins R, 2002, LANCET, V360, P7, DOI 10.1016/S0140-6736(02)09327-3
   Davidson MH, 1997, AM J CARDIOL, V80, P347, DOI 10.1016/S0002-9149(97)00360-3
   De Backer G, 2003, ATHEROSCLEROSIS, V171, P145, DOI 10.1016/j.atherosclerosis.2003.10.001
   Downs JR, 1998, JAMA-J AM MED ASSOC, V279, P1615, DOI 10.1001/jama.279.20.1615
   Goldstein JA, 2000, NEW ENGL J MED, V343, P915, DOI 10.1056/NEJM200009283431303
   Kent SM, 2004, CLIN CARDIOL, V27, P17, DOI 10.1002/clc.4960270105
   LACHIN JM, 1986, BIOMETRICS, V42, P507, DOI 10.2307/2531201
   LaRosa John C, 2004, Curr Atheroscler Rep, V6, P12, DOI 10.1007/s11883-004-0111-9
   Nissen SE, 2004, JAMA-J AM MED ASSOC, V291, P1071, DOI 10.1001/jama.291.9.1071
   PEDERSEN TR, 1994, LANCET, V344, P1383
   Sacks FM, 1996, NEW ENGL J MED, V335, P1001, DOI 10.1056/NEJM199610033351401
   Schwartz GG, 2001, JAMA-J AM MED ASSOC, V285, P1711, DOI 10.1001/jama.285.13.1711
   Shepherd J, 2002, LANCET, V360, P1623, DOI 10.1016/S0140-6736(02)11600-X
   SHEPHERD J, 1995, NEW ENGL J MED, V333, P1301, DOI 10.1056/NEJM199511163332001
   Smilde TJ, 2001, LANCET, V357, P577, DOI 10.1016/S0140-6736(00)04053-8
   Stenestrand U, 2001, JAMA-J AM MED ASSOC, V285, P430, DOI 10.1001/jama.285.4.430
   Taylor AJ, 2002, CIRCULATION, V106, P2055, DOI 10.1161/01.CIR.0000034508.55617.65
   Tonkin A, 1998, NEW ENGL J MED, V339, P1349
NR 27
TC 3617
Z9 3910
U1 1
U2 138
PU MASSACHUSETTS MEDICAL SOC
PI WALTHAM
PA WALTHAM WOODS CENTER, 860 WINTER ST,, WALTHAM, MA 02451-1413 USA
SN 0028-4793
EI 1533-4406
J9 NEW ENGL J MED
JI N. Engl. J. Med.
PD APR 8
PY 2004
VL 350
IS 15
BP 1495
EP 1504
DI 10.1056/NEJMoa040583
PG 10
WC Medicine, General & Internal
WE Science Citation Index Expanded (SCI-EXPANDED)
SC General & Internal Medicine
GA 810CI
UT WOS:000220682000005
PM 15007110
OA Bronze
DA 2023-11-24
ER

PT J
AU Nissen, SE
   Tuzcu, EM
   Schoenhagen, P
   Brown, BG
   Ganz, P
   Vogel, RA
   Crowe, T
   Howard, G
   Cooper, CJ
   Brodie, B
   Grines, CL
   DeMaria, AN
AF Nissen, SE
   Tuzcu, EM
   Schoenhagen, P
   Brown, BG
   Ganz, P
   Vogel, RA
   Crowe, T
   Howard, G
   Cooper, CJ
   Brodie, B
   Grines, CL
   DeMaria, AN
CA REVERSAL Investigators
TI Effect of intensive compared with moderate lipid-lowering therapy on
   progression of coronary atherosclerosis - A randomized controlled trial
SO JAMA-JOURNAL OF THE AMERICAN MEDICAL ASSOCIATION
LA English
DT Article
ID DENSITY-LIPOPROTEIN CHOLESTEROL; INTRAVASCULAR ULTRASOUND;
   ARTERY-DISEASE; HEART-DISEASE; TASK-FORCE; PRAVASTATIN; ATORVASTATIN;
   PREVENTION; EVENTS; AVERAGE
AB Context Statin drugs reduce both atherogenic lipoproteins and cardiovascular morbidity and mortality. However, the optimal strategy and target level for lipid reduction remain uncertain.
   Objective To compare the effect of regimens designed to produce intensive lipid lowering or moderate lipid lowering on coronary artery atheroma burden and progression.
   Design, Setting, and Patients Double-blind, randomized active control multicenter trial (Reversal of Atherosclerosis with Aggressive Lipid Lowering [REVERSAL]) performed at 34 community and tertiary care centers in the United States comparing the effects of 2 different statins administered for 18 months. Intravascular ultrasound was used to measure progression of atherosclerosis. Between June 1999 and September 2001, 654 patients were randomized and received study drug; 502 had evaluable intravascular ultrasound examinations at baseline and after 18 months of treatment.
   Interventions Patients were randomly assigned to receive a moderate lipid-lowering regimen consisting of 40 mg of pravastatin or an intensive lipid-lowering regimen consisting of 80 mg of atorvastatin.
   Main Outcome Measures The primary efficacy parameter was the percentage change in atheroma volume (follow-up minus baseline).
   Results Baseline low-density lipoprotein cholesterol level (mean, 150.2 mg/dL [3.89 mmol/L] in both treatment groups) was reduced to 110 mg/dL (2.85 mmol/L) in the pravastatin group and to 79 mg/dL (2.05 mmol/L) in the atorvastatin group (P<.001). C-reactive protein decreased 5.2% with pravastatin and 36.4% with atorvastatin (P<.001). The primary end point (percentage change in atheroma volume) showed a significantly lower progression rate in the atorvastatin (intensive) group (P=.02). Similar differences between groups were observed foe secondary efficacy parameters, including change in total atheroma volume (P=.02), change in percentage atheroma volume (P<.001), and change in atheroma volume in the most severely diseased 10-mm vessel subsegment (P<.01). For the primary end point, progression of coronary atherosclerosis occurred in the pravastatin group (2.7%; 95% confidence interval [CI], 0.2% to 4.7%; P=.001) compared with baseline. Progression did not occur in the atorvastatin group (-0.4%; CI -2.4% to 1.5%; P=.98) compared with baseline.
   Conclusions For patients with coronary heart disease, intensive lipid-lowering treatment with atorvastatin reduced progression of coronary atherosclerosis compared with pravastatin. Compared with baseline values, patients treated with atorvastatin had no change in atheroma burden, whereas patients treated with pravastatin showed progression of coronary atherosclerosis. These differences may be related to the greater reduction in atherogenic lipoproteins and C-reactive protein in patients treated with atorvastatin.
C1 Cleveland Clin, Lerner Sch Med, Dept Cardiovasc Med, Cleveland, OH 44106 USA.
   Cleveland Clin, Lerner Sch Med, Dept Diagnost Radiol, Cleveland, OH 44106 USA.
   Univ Washington, Dept Med, Seattle, WA USA.
   Brigham & Womens Hosp, Dept Med, Boston, MA 02115 USA.
   Univ Maryland, Dept Med, Baltimore, MD 21201 USA.
   Pfizer Inc, New York, NY USA.
   Med Coll Ohio, Dept Med, Toledo, OH 43699 USA.
   LeBauer Cardiovasc Res Fdn, Greensboro, NC USA.
   William Beaumont Hosp, Div Cardiac Dis, Cardiac Catheterizat Lab, Royal Oak, MI 48072 USA.
   Univ Calif San Diego, Dept Med, San Diego, CA 92103 USA.
C3 Case Western Reserve University; Cleveland Clinic Foundation; Cleveland
   Clinic Foundation; Case Western Reserve University; University of
   Washington; University of Washington Seattle; Harvard University;
   Brigham & Women's Hospital; University System of Maryland; University of
   Maryland Baltimore; Pfizer; LeBauer-Brodie Center for Cardiovascular
   Research & Education; Beaumont Health; University of California System;
   University of California San Diego
RP Nissen, SE (通讯作者)，Cleveland Clin Fdn, Dept Cardiovasc Med, 9500 Euclid Ave, Cleveland, OH 44195 USA.
EM nissens@ccf.org
RI Schoenhagen, Paul/A-2808-2012
OI Schoenhagen, Paul/0000-0002-7751-5243; Ganz, Peter/0000-0002-0437-8882
CR Azen SP, 1996, CIRCULATION, V93, P34, DOI 10.1161/01.CIR.93.1.34
   Brown AS, 1998, J AM COLL CARDIOL, V32, P665, DOI 10.1016/S0735-1097(98)00300-3
   Brown BG, 2001, NEW ENGL J MED, V345, P1583, DOI 10.1056/NEJMoa011090
   Campeau L, 1997, NEW ENGL J MED, V336, P153
   Cleeman JI, 2001, JAMA-J AM MED ASSOC, V285, P2486, DOI 10.1001/jama.285.19.2486
   Collins R, 2002, LANCET, V360, P7, DOI 10.1016/S0140-6736(02)09327-3
   JUKEMA JW, 1995, CIRCULATION, V91, P2528, DOI 10.1161/01.CIR.91.10.2528
   Law MR, 2003, BRIT MED J, V326, P1423, DOI 10.1136/bmj.326.7404.1423
   Mintz GS, 2001, J AM COLL CARDIOL, V37, P1478, DOI 10.1016/S0735-1097(01)01175-5
   Nissen SE, 2001, CIRCULATION, V103, P604, DOI 10.1161/01.CIR.103.4.604
   Nissen SE, 2003, JAMA-J AM MED ASSOC, V290, P2292, DOI 10.1001/jama.290.17.2292
   OLIVER MF, 1994, LANCET, V344, P633
   PEDERSEN TR, 1994, LANCET, V344, P1383
   PITT B, 1995, J AM COLL CARDIOL, V26, P1133, DOI 10.1016/0735-1097(95)00301-0
   Sacks FM, 1996, NEW ENGL J MED, V335, P1001, DOI 10.1056/NEJM199610033351401
   Schoenhagen P, 2003, J AM SOC ECHOCARDIOG, V16, P277, DOI 10.1067/mje.2003.45
   Sever PS, 2003, LANCET, V361, P1149, DOI 10.1016/S0140-6736(03)12948-0
   Smilde TJ, 2001, LANCET, V357, P577, DOI 10.1016/S0140-6736(00)04053-8
   Taylor AJ, 2002, CIRCULATION, V106, P2055, DOI 10.1161/01.CIR.0000034508.55617.65
   Tonkin A, 1998, NEW ENGL J MED, V339, P1349
   TOPOL EJ, 1995, CIRCULATION, V92, P2333, DOI 10.1161/01.CIR.92.8.2333
   WATERS D, 1993, CIRCULATION, V87, P1067, DOI 10.1161/01.CIR.87.4.1067
   Wood D, 1998, ATHEROSCLEROSIS, V140, P199, DOI 10.1016/S0021-9150(98)90209-X
NR 23
TC 1762
Z9 1913
U1 0
U2 65
PU AMER MEDICAL ASSOC
PI CHICAGO
PA 330 N WABASH AVE, STE 39300, CHICAGO, IL 60611-5885 USA
SN 0098-7484
EI 1538-3598
J9 JAMA-J AM MED ASSOC
JI JAMA-J. Am. Med. Assoc.
PD MAR 3
PY 2004
VL 291
IS 9
BP 1071
EP 1080
DI 10.1001/jama.291.9.1071
PG 10
WC Medicine, General & Internal
WE Science Citation Index Expanded (SCI-EXPANDED)
SC General & Internal Medicine
GA 780AQ
UT WOS:000189348900024
PM 14996776
DA 2023-11-24
ER

PT J
AU Kowalski, J
   Pawlicki, L
   Grycewicz, J
   Blaszczyk, J
   Irzmanski, R
   Ceglinski, T
   Kowalczyk, E
AF Kowalski, J
   Pawlicki, L
   Grycewicz, J
   Blaszczyk, J
   Irzmanski, R
   Ceglinski, T
   Kowalczyk, E
TI Plasma antioxidative activity during atorvastatin and fluvastatin
   therapy used in coronary heart disease primary prevention
SO FUNDAMENTAL & CLINICAL PHARMACOLOGY
LA English
DT Article
DE CHD primary prevention; plasma antioxidative activity; statins
ID LIPID-PEROXIDATION; ATHEROSCLEROSIS; SIMVASTATIN; OXIDATION;
   LIPOPROTEINS; UBIQUINONE
AB We estimated the effect of atorvastatin and fluvastatin on plasma antioxidative activity used in coronary heart disease (CHD) primary prevention. Anti-oxidative activity of blood plasma was determined by Bartosz et al. method [Curr. Top. Biophys. (1998)22:11-13], based on reduction of preformed cation radical of 2,2,azinobis(3-ethylbenzothiazoline-6-sulphonic acid) by blood plasma. The study comprised 35 patients with CHD risk who were randomly divided into two groups. The atorvastatin group comprised 17 patients who were administered the drug orally in a daily dose of 10 mg and the fluvastatin group consisted of 18 patients on an oral dose of 40 mg once daily. The control group comprised 12 healthy subjects with no drug administration. Blood samples were collected from cubital vein before and after 6-week therapy. Significantly (P < 0.05) increased - in comparison with the initial values - antioxidative activity of blood plasma was found in atorvastatin and fluvastatin groups after 6-week therapy. Moreover, the increase in antioxidative plasma activity in atorvastatin group was significantly higher in comparison with the fluvastatin group. The results of our study have demonstrated that atorvastatin and fluvastatin have an additional mechanism independent of the effect on cholesterol concentration. Thus, we presume that administration of these statins in CHD risk patients may have a beneficial effect.
C1 Med Univ Lodz, Dept Internal Med & Cardiol Rehabil, PL-90647 Lodz, Poland.
   Med Univ Lodz, Dept Physiol & Biophys, Lodz, Poland.
C3 Medical University Lodz; Medical University Lodz
RP Kowalski, J (通讯作者)，Med Univ Lodz, Dept Internal Med & Cardiol Rehabil, Pl J Hallera 1, PL-90647 Lodz, Poland.
CR Aviram M, 1998, MOL CELL BIOCHEM, V188, P149, DOI 10.1023/A:1006841011201
   AVIRAM M, 1993, ATHEROSCLEROSIS, V98, P19
   Bartosz G., 1998, CURR TOP BIOPHYS SB, V22, P11
   BASAGA HS, 1990, BIOCHEM CELL BIOL, V68, P989, DOI 10.1139/o90-146
   CANFIELD LM, 1992, P SOC EXP BIOL MED, V200, P260
   CHEESEMAN KH, 1993, BRIT MED BULL, V49, P481, DOI 10.1093/oxfordjournals.bmb.a072625
   DESERVI S, 1991, AM J CARDIOL, V68, pB64, DOI 10.1016/0002-9149(91)90386-Y
   ESTERBAUER H, 1993, BRIT MED BULL, V49, P566, DOI 10.1093/oxfordjournals.bmb.a072631
   FREI B, 1988, P NATL ACAD SCI USA, V85, P9748, DOI 10.1073/pnas.85.24.9748
   Halliwell B, 1999, NUTR REV, V57, P104, DOI 10.1111/j.1753-4887.1999.tb06933.x
   HALLIWELL B, 1990, FREE RADICAL RES COM, V9, P1, DOI 10.3109/10715769009148569
   HASSAN HM, 1988, FREE RADICAL BIO MED, V5, P377, DOI 10.1016/0891-5849(88)90111-6
   Jula A, 2002, JAMA-J AM MED ASSOC, V287, P598, DOI 10.1001/jama.287.5.598
   Kowalski J, 1995, CARDIOL ELDER, V3, P387
   KOWALSKI J, 1995, INT REV ALLERGOL CLI, V1, P19
   Laaksonen R, 1996, AM J CARDIOL, V77, P851, DOI 10.1016/S0002-9149(97)89180-1
   MARKLUND SL, 1984, J CLIN INVEST, V74, P1398, DOI 10.1172/JCI111550
   MEISTER A, 1988, J BIOL CHEM, V263, P17205
   RETSKY KL, 1993, J BIOL CHEM, V268, P1304
   Rimm EB, 1997, CURR OPIN CARDIOL, V12, P188, DOI 10.1097/00001573-199703000-00016
   ROSS R, 1993, NATURE, V362, P801, DOI 10.1038/362801a0
   SALONEN R, 1995, AM J CARDIOL, V76, pC34, DOI 10.1016/S0002-9149(99)80468-8
   SCACCINI C, 1994, FREE RADICAL BIO MED, V16, P49, DOI 10.1016/0891-5849(94)90242-9
   SIMINIAK T, 1993, INT J BIOCHEM, V25, P147, DOI 10.1016/0020-711X(93)90002-V
   SOBEY CG, 1993, TRENDS PHARMACOL SCI, V14, P448, DOI 10.1016/0165-6147(93)90186-N
   Tubaro F, 1998, FREE RADICAL BIO MED, V24, P1228, DOI 10.1016/S0891-5849(97)00436-X
   WATTS GF, 1993, J CLIN PATHOL, V46, P1055, DOI 10.1136/jcp.46.11.1055
   WILLIS RA, 1990, P NATL ACAD SCI USA, V87, P8928, DOI 10.1073/pnas.87.22.8928
NR 28
TC 7
Z9 8
U1 0
U2 3
PU BLACKWELL PUBLISHING LTD
PI OXFORD
PA 9600 GARSINGTON RD, OXFORD OX4 2DG, OXON, ENGLAND
SN 0767-3981
J9 FUND CLIN PHARMACOL
JI Fundam. Clin. Pharmacol.
PD FEB
PY 2004
VL 18
IS 1
BP 93
EP 96
DI 10.1046/j.0767-3981.2003.00208.x
PG 4
WC Pharmacology & Pharmacy
WE Science Citation Index Expanded (SCI-EXPANDED)
SC Pharmacology & Pharmacy
GA 774DE
UT WOS:000188963800012
PM 14748760
DA 2023-11-24
ER

PT J
AU Zhao, XQ
   Morse, JS
   Dowdy, AA
   Heise, N
   DeAngelis, D
   Frohlich, J
   Chait, A
   Albers, JJ
   Brown, BG
AF Zhao, XQ
   Morse, JS
   Dowdy, AA
   Heise, N
   DeAngelis, D
   Frohlich, J
   Chait, A
   Albers, JJ
   Brown, BG
TI Safety and tolerability of <i>simvastatin</i> plus niacin in patients
   with coronary artery disease and low high-density lipoprotein
   cholesterol (The HDL Atherosclerosis Treatment Study)
SO AMERICAN JOURNAL OF CARDIOLOGY
LA English
DT Article
ID LOW-DOSE NIACIN; RELEASE NIACIN; NICOTINIC-ACID; SUSTAINED-RELEASE;
   EFFICACY; HYPERCHOLESTEROLEMIA
AB The high-density lipoprotein (HDL)-Atherosclerosis Treatment Study showed that simvastatin plus niacin (mean daily dose 13 mg and 2.4 g, respectively) halt angiographic atherosclerosis progression and reduce major clinical events by 60% in patients with coronary artery disease (CAD) who have low HDL, in comparison with placebos, over 3 years. How safe and well-tolerated is this combination? One hundred sixty patients with CAD, including 25 with diabetes mellitus, with mean low-density lipoprotein cholesterol of 128 mg/dl, HDL cholesterol of less than or equal to35 mg/dl (mean 31), and mean triglycerides of 217 mg/dl were randomized to 4 factorial combinations of ontioxidant vitamins or their placebos and simvastatin plus niacin or their placebos. Patients were examined monthly or bimonthly for 38 months; side effects (gastrointestinal upset, nausea, anorexia, vision, skin, and energy problems, or muscle aches) were directly queried and recorded. Aspartate aminotransferase, creatine phosphokinase (CPK), uric acid, homocysteine, and fasting glucose levels were regularly monitored. A safety monitor reviewed all side effects and adjusted drug dosages accordingly. Patients who received simvastatin plus niacin and those on placebo had similar frequencies of clinical or laboratory side effects: any degree of flushing (30% vs 23%, p = NS), symptoms of fatigue, nausea, and/or muscle aches (9% vs 5%, p = NS), aspartate aminotransferase (SGOT) greater than or equal to3 times upper limit of normal (3% vs 1%, p = NS), CPK greater than or equal to2 times upper limit of normal (3% vs 4%, p = NS), CPK greater than or equal to5 times upper limit of normal, new onset of uric acid greater than or equal to7.5 mg/dl (18% vs 15%, p = NS), and homocysteine greater than or equal to15 mumol/L (9% vs 4%, p NS). Glycemic control among diabetics declined mildly in the simvastatin-niacin group but returned to pretreatment levels at 8 months and remained stable for rest of the study. This combination regimen was repeatedly described by 91% of treated patients and 86% of placebo subjects as "very easy" or "fairly easy" to take. Thus, the simvastatin plus niacin regimen is effective, safe, and well tolerated in patients with or without diabetes mellitus. (C)2004 by Excerpta Medica, Inc.
C1 Univ Washington, Sch Med, Dept Med, Div Cardiol, Seattle, WA 98103 USA.
   Univ Washington, Sch Med, Div Metab Endocrinol & Nutr, Seattle, WA 98103 USA.
   Univ British Columbia, Dept Med, Vancouver, BC, Canada.
C3 University of Washington; University of Washington Seattle; University
   of Washington; University of Washington Seattle; University of British
   Columbia
RP Zhao, XQ (通讯作者)，Univ Washington, Sch Med, Dept Med, Div Cardiol, Box 358771,1914 N 34th St,Suite 204, Seattle, WA 98103 USA.
EM xueqiao@u.washington.edu
RI 王, 强/F-4212-2011
FU NHLBI NIH HHS [R01 HL49546] Funding Source: Medline; NIDDK NIH HHS [DK
   35816, DK 17047] Funding Source: Medline; PHS HHS [M01 00037] Funding
   Source: Medline
CR [Anonymous], 1975, JAMA-J AM MED ASSOC, V231, P360
   BERGE KG, 1961, AM J MED, V31, P24, DOI 10.1016/0002-9343(61)90221-2
   Brown BG, 2001, NEW ENGL J MED, V345, P1583, DOI 10.1056/NEJMoa011090
   Canner PL, 2002, CIRCULATION, V106, P636
   CHRISTENSEN N, 1961, JAMA-J AM MED ASSOC, V177, P546, DOI 10.1001/jama.1961.03040340010003
   Cleeman JI, 2001, JAMA-J AM MED ASSOC, V285, P2486, DOI 10.1001/jama.285.19.2486
   Elam MB, 2000, JAMA-J AM MED ASSOC, V284, P1263, DOI 10.1001/jama.284.10.1263
   Franz MJ, 2002, J AM DIET ASSOC, V102, P109, DOI 10.1016/S0002-8223(02)90031-3
   Goldberg A, 2000, AM J CARDIOL, V85, P1100, DOI 10.1016/S0002-9149(00)00703-7
   GRAY DR, 1994, ANN INTERN MED, V121, P252, DOI 10.7326/0003-4819-121-4-199408150-00003
   Grundy SM, 1999, CIRCULATION, V100, P1134, DOI 10.1161/01.CIR.100.10.1134
   Grundy SM, 2002, ARCH INTERN MED, V162, P1568, DOI 10.1001/archinte.162.14.1568
   Guyton JR, 1998, AM J CARDIOL, V82, p82U, DOI 10.1016/S0002-9149(98)00955-2
   JACOBS SM, 1999, MINIMUM DOSE CRYSTAL
   Kashyap ML, 2002, AM J CARDIOL, V89, P672, DOI 10.1016/S0002-9149(01)02338-4
   KEENAN JM, 1991, ARCH INTERN MED, V151, P1424, DOI 10.1001/archinte.151.7.1424
   KNOPP RH, 1985, METABOLISM, V34, P642, DOI 10.1016/0026-0495(85)90092-7
   LURIA MH, 1988, ARCH INTERN MED, V148, P2493, DOI 10.1001/archinte.148.11.2493
   MCKENNEY JM, 1994, JAMA-J AM MED ASSOC, V271, P672, DOI 10.1001/jama.271.9.672
   *MERCK CO, 1996, PHYS DESK REF, P1701
   MORSE JS, 2001, J AM COLL CARDIOL  S, V37, pA1
   NORMAN DJ, 1988, NEW ENGL J MED, V318, P46
   RADER JI, 1992, AM J MED, V92, P77, DOI 10.1016/0002-9343(92)90018-7
   REAVEN P, 1988, ANN INTERN MED, V109, P597, DOI 10.7326/0003-4819-109-7-597_2
   *US NAT CHOL ED PR, 1988, DRUGS S3, V36, P100
   Wink J, 2002, AM HEART J, V143, P514, DOI 10.1067/mhj.2002.120158
NR 26
TC 76
Z9 86
U1 0
U2 3
PU EXCERPTA MEDICA INC-ELSEVIER SCIENCE INC
PI BRIDGEWATER
PA 685 ROUTE 202-206 STE 3, BRIDGEWATER, NJ 08807 USA
SN 0002-9149
EI 1879-1913
J9 AM J CARDIOL
JI Am. J. Cardiol.
PD FEB 1
PY 2004
VL 93
IS 3
BP 307
EP 312
DI 10.1016/j.amjcard.2003.10.009
PG 6
WC Cardiac & Cardiovascular Systems
WE Science Citation Index Expanded (SCI-EXPANDED)
SC Cardiovascular System & Cardiology
GA 772CJ
UT WOS:000188822800006
PM 14759379
DA 2023-11-24
ER

PT J
AU Muravyov, AV
   Yakusevich, VV
   Surovaya, L
   Petrochenko, A
AF Muravyov, AV
   Yakusevich, VV
   Surovaya, L
   Petrochenko, A
TI The effect of simvastatin therapy on hemorheological profile in coronary
   heart desease (CHD) patients
SO CLINICAL HEMORHEOLOGY AND MICROCIRCULATION
LA English
DT Article
DE blood; plasma viscosity; aggregation; deformability of RBC; plasma
   lipids; simvastatin
ID MEMBRANE-FLUIDITY; PLASMA VISCOSITY; CHOLESTEROL; HYPERCHOLESTEROLEMIA;
   ERYTHROCYTES; DEFORMABILITY; DETERMINANTS; LIPOPROTEINS; AGGREGATION;
   PARAMETERS
AB This study was designed to examine changes of hemorheological parameters in patients with CHD and hypercholesterolaemia (wide range of plasma total cholesterol level from 5.6 to 9.8 mmol.l(-1)) subjected to lipid lowering therapy with statins (simvastatin, 10.0-20.0 mg/day, dosage was dependent on an initial level of total cholesterol). Twenty female subjects were enrolled in this research program. Both prior to and following drug treatment for eight weeks, hemorheological measurements included plasma viscosity, high and low shear whole blood viscosity, hematocrit, RBC aggregation and rigidity. Treatment with simvastatin significantly (p<0.05) reduced total cholesterol, total triglycerides and low-density lipoprotein cholesterol (LDL-C). However, the hemorheological effects of lipid lowering therapy differed markedly between macro- and microrheological groups of parameters: plasma and whole blood viscosity were not significantly changed whereas RBC aggregation and its rigidity were decreased significantly after statin treatment. These results thus suggest that the rheologic effect of lipid lowering therapy concerned mainly the microrheological parameters: red cell aggregation and deformability.
C1 Yaroslavl State Univ, Dept Med & Biol, Yaroslavl 150000, Russia.
   Med Acad, Dept Clin Pharmacol, Yaroslavl, Russia.
C3 Yaroslavl State University; Yaroslavl State Medical University
RP Muravyov, AV (通讯作者)，Yaroslavl State Univ, Dept Med & Biol, Yaroslavl 150000, Russia.
CR Abugo OO, 1997, CLIN HEMORHEOL MICRO, V17, P437
   ALBERTS B, 1983, MOL BIOL CELL, V2
   Aviram M, 1998, J CARDIOVASC PHARM, V31, P39, DOI 10.1097/00005344-199801000-00006
   Baskurt OK, 1997, BIORHEOLOGY, V34, P235, DOI 10.1016/S0006-355X(97)00027-9
   BRUNEAU C, 1991, CLIN HEMORHEOL, V11, P583
   Cefle K, 2002, CLIN HEMORHEOL MICRO, V26, P265
   Cicha I, 2001, CLIN HEMORHEOL MICRO, V24, P247
   Cimminiello C, 1999, EUR HEART J SUPPL, V1, pA8
   DINTENFASS L, 1985, CLIN HEMORHEOL, V5, P241
   Ercan M, 2002, CLIN HEMORHEOL MICRO, V26, P257
   Eterovic D, 1995, CLIN HEMORHEOL, V15, P841
   Færgeman O, 1999, EUR HEART J SUPPL, V1, pJ12
   FRIEDEWALD WT, 1972, CLIN CHEM, V18, P499
   FUJII T, 1983, BIOMED BIOCHIM ACTA, V42, pS81
   HERD J, 1996, CIRCULATION SP, V94, P1
   HESSEL E, 1990, ATHEROSCLEROSIS, V82, P37, DOI 10.1016/0021-9150(90)90141-5
   Horsmans Y, 1999, EUR HEART J SUPPL, V1, pT7
   JUNG F, 1992, CLIN HEMORHEOL, V12, P557
   KANAKARAJ P, 1989, ATHEROSCLEROSIS, V76, P209, DOI 10.1016/0021-9150(89)90105-6
   LANGE Y, 1982, J LIPID RES, V23, P1121
   LEVY Y, 1992, BRIT J CLIN PHARMACO, V34, P427
   LITT M, 1988, BIORHEOLOGY, V25, P697
   Martinez M, 1996, THROMB RES, V83, P375, DOI 10.1016/0049-3848(96)00147-8
   MINANO F, 1995, ATHEROSCLEROSIS, V115, P109
   Nakano T, 2001, CLIN HEMORHEOL MICRO, V24, P85
   Nenci GG, 1999, EUR HEART J SUPPL, V1, pA27
   PEDERSEN TR, 1995, LANCET, V345, P1274
   Piñon F, 2002, CLIN HEMORHEOL MICRO, V27, P193
   PRENTICE C, 1999, EUR HEART J SUPPL, pA3
   Sacks FM, 1996, NEW ENGL J MED, V335, P1001, DOI 10.1056/NEJM199610033351401
   SHEPHERD J, 1995, NEW ENGL J MED, V333, P1301, DOI 10.1056/NEJM199511163332001
   Vaughan CJ, 1996, LANCET, V348, P1079, DOI 10.1016/S0140-6736(96)05190-2
NR 32
TC 13
Z9 13
U1 0
U2 4
PU IOS PRESS
PI AMSTERDAM
PA NIEUWE HEMWEG 6B, 1013 BG AMSTERDAM, NETHERLANDS
SN 1386-0291
EI 1875-8622
J9 CLIN HEMORHEOL MICRO
JI Clin. Hemorheol. Microcirc.
PY 2004
VL 31
IS 4
BP 251
EP 256
PG 6
WC Hematology; Peripheral Vascular Disease
WE Science Citation Index Expanded (SCI-EXPANDED)
SC Hematology; Cardiovascular System & Cardiology
GA 883IC
UT WOS:000226003800002
PM 15567894
DA 2023-11-24
ER

PT J
AU Pourati, I
   Kimmelstiel, C
   Rand, W
   Karas, RH
AF Pourati, I
   Kimmelstiel, C
   Rand, W
   Karas, RH
TI Statin use is associated with enhanced collateralization of severely
   diseased coronary arteries
SO AMERICAN HEART JOURNAL
LA English
DT Article
ID ENDOTHELIAL PROGENITOR CELLS; NITRIC-OXIDE SYNTHASE;
   MYOCARDIAL-INFARCTION; BLOOD-FLOW; CHOLESTEROL; SIMVASTATIN;
   PRAVASTATIN; PROTECTION; ISCHEMIA; VESSELS
AB Background The presence of coronary collateral vessels has been associated with improved clinical outcome in patients with coronary artery disease. Animal experiments have shown that hydroxymethyl glutaryl coenzyme A reductase inhibitors (statins) can promote angiogenesis in ischemic tissues in a cholesterol-independent manner. We hypothesized that statin therapy is associated with increased coronary Collateral formation in patients with severe coronary artery disease.
   Methods and Results Patients undergoing clinically indicated coronary angiography at the Tufts-New England Medical Center from September 2000 to April 2001 who had at least 1 major coronary artery occlusion, or a stenosis of greater than or equal to95% with Thrombolysis In Myocardial Infarction (TIMI) trial grade less than or equal to51 anterograde flow on their angiograms, were included. Fifty-one patients were taking statins before admission, and 43 patients were not. Their angiograms were reviewed and coronary collaterals were graded from 0 to 3 according to the Cohen-Rentrop method. The statin-treated group had a significantly higher mean collateral score compared with the patients not taking statins (2.05 vs 1.52, P=.005). Multivariate analysis supported the significance of the effect of statin therapy on the collateral score. There was no relation between collateral score and low-density lipoprotein levels (r=-0.06, P=.64). The statin-treated group also had a significantly higher left ventricular ejection fraction compared to the patients not taking statins (51% vs 44%, P<.05).
   Conclusions Statin therapy is associated with enhanced coronary collateral formation in patients with severely diseased coronary arteries.
C1 Tufts Univ, New England Med Ctr Hosp, Prevent Cardiol Ctr, Div Cardiol, Boston, MA 02111 USA.
   Tufts Univ, New England Med Ctr Hosp, Dept Med, Boston, MA 02111 USA.
   Tufts Univ, Sch Med, Dept Biostat, Boston, MA 02111 USA.
C3 Tufts Medical Center; Tufts University; Tufts University; Tufts Medical
   Center; Tufts University
RP Karas, RH (通讯作者)，Tufts Univ, New England Med Ctr, Mol Cardiol Res Inst, 750 Washington St,Box 80, Boston, MA 02111 USA.
EM rkaras@tufts-nemc.org
CR Asahara T, 1999, CIRC RES, V85, P221, DOI 10.1161/01.RES.85.3.221
   CLEMENTS IP, 1993, CIRCULATION, V88, P1527, DOI 10.1161/01.CIR.88.4.1527
   Collins R, 2002, INT J CLIN PRACT, V56, P53
   Dupuis J, 1999, CIRCULATION, V99, P3227, DOI 10.1161/01.CIR.99.25.3227
   Endres M, 1998, P NATL ACAD SCI USA, V95, P8880, DOI 10.1073/pnas.95.15.8880
   HABIB GB, 1991, CIRCULATION, V83, P739, DOI 10.1161/01.CIR.83.3.739
   HANSEN JF, 1989, AM HEART J, V117, P290, DOI 10.1016/0002-8703(89)90771-0
   Jones P, 1998, AM J CARDIOL, V81, P582, DOI 10.1016/S0002-9149(97)00965-X
   Kersten JR, 2001, AM J PHYSIOL-HEART C, V281, pH2097, DOI 10.1152/ajpheart.2001.281.5.H2097
   Klassen CL, 1999, AM J PHYSIOL-HEART C, V277, pH918, DOI 10.1152/ajpheart.1999.277.3.H918
   Kureishi Y, 2000, NAT MED, V6, P1004, DOI 10.1038/79510
   Laufs U, 1998, CIRCULATION, V97, P1129, DOI 10.1161/01.CIR.97.12.1129
   Llevadot J, 2001, J CLIN INVEST, V108, P399, DOI 10.1172/JCI200113131
   Matsunaga T, 2000, CIRCULATION, V102, P3098
   NITZBERG WD, 1985, AM J CARDIOL, V56, P729, DOI 10.1016/0002-9149(85)91124-5
   PEDERSEN TR, 1994, LANCET, V344, P1383
   RENTROP KP, 1985, J AM COLL CARDIOL, V5, P587
   Rosenson RS, 1998, JAMA-J AM MED ASSOC, V279, P1643, DOI 10.1001/jama.279.20.1643
   SABIA PJ, 1992, NEW ENGL J MED, V327, P1825, DOI 10.1056/NEJM199212243272601
   Sacks FM, 1996, NEW ENGL J MED, V335, P1001, DOI 10.1056/NEJM199610033351401
   Sata M, 2001, FASEB J, V15, P2530, DOI 10.1096/fj.01-0415fje
   Schultz A, 1999, CIRCULATION, V100, P547, DOI 10.1161/01.CIR.100.5.547
   Takemoto M, 2001, ARTERIOSCL THROM VAS, V21, P1712, DOI 10.1161/hq1101.098486
   Tonkin A, 1998, NEW ENGL J MED, V339, P1349
   Vasa M, 2001, CIRCULATION, V103, P2885, DOI 10.1161/hc2401.092816
   Weis M, 2002, CIRCULATION, V105, P739, DOI 10.1161/hc0602.103393
NR 26
TC 49
Z9 57
U1 0
U2 0
PU MOSBY-ELSEVIER
PI NEW YORK
PA 360 PARK AVENUE SOUTH, NEW YORK, NY 10010-1710 USA
SN 0002-8703
EI 1097-5330
J9 AM HEART J
JI Am. Heart J.
PD NOV
PY 2003
VL 146
IS 5
BP 876
EP 881
DI 10.1016/S0002-8703(03)00413-7
PG 6
WC Cardiac & Cardiovascular Systems
WE Science Citation Index Expanded (SCI-EXPANDED)
SC Cardiovascular System & Cardiology
GA 741ZW
UT WOS:000186491100021
PM 14597938
DA 2023-11-24
ER

PT J
AU Sbarouni, E
   Flevari, P
   Kroupis, C
   Kyriakides, ZS
   Koniavitou, K
   Kremastinos, DT
AF Sbarouni, E
   Flevari, P
   Kroupis, C
   Kyriakides, ZS
   Koniavitou, K
   Kremastinos, DT
TI The effects of raloxifene and simvastatin on plasma lipids and
   endothelium
SO CARDIOVASCULAR DRUGS AND THERAPY
LA English
DT Article
DE raloxifene; statins; lipids; adhesion molecules; blood flow
ID HORMONE REPLACEMENT THERAPY; CELL-ADHESION MOLECULES;
   CORONARY-HEART-DISEASE; HEALTHY POSTMENOPAUSAL WOMEN; ESTROGEN-RECEPTOR
   MODULATOR; C-REACTIVE PROTEIN; NITRIC-OXIDE; VASOMOTOR FUNCTION;
   SERUM-CHOLESTEROL; ATHEROSCLEROSIS
AB Purpose: Raloxifene is a selective estrogen receptor modulator and an attractive alternative to estrogen replacement as it obviates the need for a progestin and does not increase C-reactive protein levels. We compared the effects of simvastatin and raloxifene treatments on the lipid profile, the levels of adhesion molecules and the endothelium dependent and independent vasoreactivity.
   Subjects & Methods: We treated 12 postmenopausal women with hypercholesterolemia and coronary artery disease with raloxifene 60 mg/day and simvastatin 20 mg/day in a randomized, double-blind, crossover study. Each treatment period was 8 weeks long with a 4-week washout interval. Plasma lipids and cellular adhesion molecules were evaluated and peripheral blood flow studies with venous occlusion plethysmography were performed.
   Results: Both simvastatin and raloxifene significantly reduced total [33% (27-40), 12% (0-24)] and LDL [44% (36-52), 16% (0-33)] cholesterol compared to baseline values (p<0.05) but simvastatin was more effective than raloxifene (p<0.005). None of the treatments had any significant effect on HDL cholesterol and triglyceride levels. Only raloxifene significantly reduced Lp(a) [18% (1-36)] and ICAM-1 [17% (8-25)] and VCAM-1 [24% (15-33)] plasma levels compared to baseline (p=0.019, p<0.0001 and p=0.003, respectively). Hyperemic blood flow response on raloxifene was significantly higher compared to baseline [52% (0-105)], (p<0.05), whereas no significant change was noted on simvastatin. Endothelium independent blood flow induced by nitroglycerine was not influenced by either active treatment.
   Conclusions: Raloxifene administration is associated with lower ICAM-1, VCAM-1 and Lp(a) plasma levels and enhanced endothelium dependent dilation compared to simvastatin although simvastatin is more powerful in total and LDL cholesterol reduction.
C1 Onassis Cardiac Surg Ctr, Dept Cardiol 2, Athens 17674, Greece.
C3 Onassis Cardiac Surgery Center
RP Sbarouni, E (通讯作者)，Onassis Cardiac Surg Ctr, Dept Cardiol 2, 356 Syngrou Ave, Athens 17674, Greece.
EM elbee@ath.forthnet.gr
RI Kroupis, Christos/K-2725-2013
OI Kroupis, Christos/0000-0002-5876-2599
CR ANDERSON TJ, 1995, NEW ENGL J MED, V332, P488, DOI 10.1056/NEJM199502233320802
   Barrett-Connor E, 2002, JAMA-J AM MED ASSOC, V287, P847, DOI 10.1001/jama.287.7.847
   Blum A, 2000, AM J CARDIOL, V86, P892, DOI 10.1016/S0002-9149(00)01116-4
   Caulin-Glaser T, 1998, J AM COLL CARDIOL, V31, P1555, DOI 10.1016/S0735-1097(98)00145-4
   Chae CU, 1997, THROMB HAEMOSTASIS, V78, P770
   Cushman M, 1999, CIRCULATION, V100, P717, DOI 10.1161/01.CIR.100.7.717
   de Valk-de Roo GW, 1999, ARTERIOSCL THROM VAS, V19, P2993, DOI 10.1161/01.ATV.19.12.2993
   Delmas PD, 1997, NEW ENGL J MED, V337, P1641, DOI 10.1056/NEJM199712043372301
   Downs JR, 1998, JAMA-J AM MED ASSOC, V279, P1615, DOI 10.1001/jama.279.20.1615
   DRISCOLL GO, 1997, CIRCULATION, V95, P1126
   EGASHIRA K, 1994, CIRCULATION, V89, P2519, DOI 10.1161/01.CIR.89.6.2519
   Figtree GA, 1999, CIRCULATION, V100, P1095, DOI 10.1161/01.CIR.100.10.1095
   GILLIGAN DM, 1995, AM J CARDIOL, V75, P264, DOI 10.1016/0002-9149(95)80033-O
   GILLIGAN DM, 1994, CIRCULATION, V89, P2545, DOI 10.1161/01.CIR.89.6.2545
   GRODSTEIN F, 1995, PROG CARDIOVASC DIS, V38, P199, DOI 10.1016/S0033-0620(95)80012-3
   Guetta V, 1997, CIRCULATION, V96, P2795, DOI 10.1161/01.CIR.96.9.2795
   Hackman A, 1996, CIRCULATION, V93, P1334, DOI 10.1161/01.CIR.93.7.1334
   Herrington DM, 2000, ARTERIOSCL THROM VAS, V20, P1606, DOI 10.1161/01.ATV.20.6.1606
   Hulley S, 1998, JAMA-J AM MED ASSOC, V280, P605, DOI 10.1001/jama.280.7.605
   Hwang SJ, 1997, CIRCULATION, V96, P4219
   Kayser J, 2001, MENOPAUSE, V8, P328, DOI 10.1097/00042192-200109000-00006
   Koh KK, 1999, CIRCULATION, V99, P354, DOI 10.1161/01.CIR.99.3.354
   LIEBERMAN EH, 1994, ANN INTERN MED, V121, P936, DOI 10.7326/0003-4819-121-12-199412150-00005
   Mosca L, 2001, AM J CARDIOL, V88, P392, DOI 10.1016/S0002-9149(01)01685-X
   NOBUYOSHI M, 1991, J AM COLL CARDIOL, V18, P904, DOI 10.1016/0735-1097(91)90745-U
   Ridker PM, 1999, CIRCULATION, V100, P713, DOI 10.1161/01.CIR.100.7.713
   Ridker PM, 1998, LANCET, V351, P88, DOI 10.1016/S0140-6736(97)09032-6
   Rohde LE, 1998, ARTERIOSCL THROM VAS, V18, P1765, DOI 10.1161/01.ATV.18.11.1765
   ROSSELLI M, 1995, HYPERTENSION, V25, P848, DOI 10.1161/01.HYP.25.4.848
   Rossouw JE, 2002, JAMA-J AM MED ASSOC, V288, P321, DOI 10.1001/jama.288.3.321
   Sacks FM, 1996, NEW ENGL J MED, V335, P1001, DOI 10.1056/NEJM199610033351401
   Saitta A, 2001, ARTERIOSCL THROM VAS, V21, P1512, DOI 10.1161/hq0901.095565
   Sardo MA, 2001, ATHEROSCLEROSIS, V155, P143, DOI 10.1016/S0021-9150(00)00520-7
   Sbarouni E, 2000, EUR HEART J, V21, P975, DOI 10.1053/euhj.1999.1988
   *SCAND SIMV SURV S, 1994, LANCET, V5344, P1383
   Simoncini T, 1999, J CLIN ENDOCR METAB, V84, P815, DOI 10.1210/jc.84.2.815
   STROES ESG, 1995, LANCET, V346, P467, DOI 10.1016/S0140-6736(95)91322-X
   Tonkin A, 1998, NEW ENGL J MED, V339, P1349
   TREASURE CB, 1995, NEW ENGL J MED, V332, P481, DOI 10.1056/NEJM199502233320801
   Vaughan CJ, 2000, J AM COLL CARDIOL, V35, P1, DOI 10.1016/S0735-1097(99)00525-2
   Walsh BW, 1998, JAMA-J AM MED ASSOC, V279, P1445, DOI 10.1001/jama.279.18.1445
   Walsh BW, 2001, AM J CARDIOL, V88, P825, DOI 10.1016/S0002-9149(01)01865-3
   Walsh BW, 2000, J CLIN ENDOCR METAB, V85, P214, DOI 10.1210/jc.85.1.214
   Zanger D, 2000, J AM COLL CARDIOL, V36, P1797, DOI 10.1016/S0735-1097(00)00952-9
   ZEIHER AM, 1993, J CLIN INVEST, V92, P652, DOI 10.1172/JCI116634
NR 45
TC 31
Z9 32
U1 0
U2 1
PU SPRINGER
PI DORDRECHT
PA VAN GODEWIJCKSTRAAT 30, 3311 GZ DORDRECHT, NETHERLANDS
SN 0920-3206
EI 1573-7241
J9 CARDIOVASC DRUG THER
JI Cardiovasc. Drugs Ther.
PD JUL
PY 2003
VL 17
IS 4
BP 319
EP 323
DI 10.1023/A:1027391405600
PG 5
WC Cardiac & Cardiovascular Systems; Pharmacology & Pharmacy
WE Science Citation Index Expanded (SCI-EXPANDED)
SC Cardiovascular System & Cardiology; Pharmacology & Pharmacy
GA 740NT
UT WOS:000186409000003
PM 14618093
DA 2023-11-24
ER

PT J
AU Matthan, NR
   Giovanni, A
   Schaefer, EJ
   Brown, BG
   Lichtenstein, AH
AF Matthan, NR
   Giovanni, A
   Schaefer, EJ
   Brown, BG
   Lichtenstein, AH
TI Impact of simvastatin, niacin, and/or antioxidants on cholesterol
   metabolism in CAD patients with low HDL
SO JOURNAL OF LIPID RESEARCH
LA English
DT Article
DE desmosterol; lathosterol; campesterol; beta-sitosterol; cholesterol
   synthesis; cholesterol absorption; statins; niacin; coronary artery
   disease
ID CORONARY-ARTERY-DISEASE; HMG-COA REDUCTASE; SERUM PLANT STEROLS;
   DENSITY-LIPOPROTEIN; NONCHOLESTEROL STEROLS; HEART-DISEASE; FOLLOW-UP;
   VITAMIN-E; PRAVASTATIN; PREVENTION
AB The HDL Atherosclerosis Treatment Study (HATS) demonstrated a clinical benefit in coronary artery disease patients with low HDL cholesterol (HDL-C) levels treated with simvastatin and niacin (S-N) or S-N plus antioxidants (S-N+A) compared with antioxidants alone or placebo. Angiographically documented stenosis regressed in the S-N group but progressed in all other groups. To assess the mechanism(s) responsible for these observations, surrogate markers of cholesterol absorption and synthesis were measured in a subset of 123 HATS participants at 24 months (on treatment) and at 38 months (off treatment). Treatment with S-N reduced desmosterol and lathosterol levels (cholesterol synthesis indicators) 46% and 36% (P < 0.05), respectively, and elevated campesterol and beta-sitosterol levels (cholesterol absorption indicators) 70% and 59% (P < 0.05), respectively, relative to placebo and antioxidant but not S-N+A. Treatment with antioxidants alone had no significant effect. Combining S-N with antioxidants reduced desmosterol and lathosterol by 37% and 31%, and elevated campesterol and P-sitosterol levels by 54% and 46%, but differences did not attain significance. Mean change in percent stenosis was positively associated with a percent change in lathosterol (r = 0.26, P < 0.005) and negatively associated with a percent change in beta-sitosterol (r = -0.21, P < 0.01).jlr These data suggest that changes in stenosis were attributable, in part, to changes in cholesterol metabolism.
C1 Tufts Univ, Jean Mayer USDA Human Nutr Res Ctr Aging, Cardiovasc Nutr Lab, Boston, MA 02111 USA.
   Tufts Univ, Jean Mayer USDA Human Nutr Res Ctr Aging, Lipid Metab Lab, Boston, MA 02111 USA.
   Univ Washington, Div Cardiol, Seattle, WA 98195 USA.
C3 Tufts University; United States Department of Agriculture (USDA); Tufts
   University; United States Department of Agriculture (USDA); University
   of Washington; University of Washington Seattle
RP Matthan, NR (通讯作者)，Tufts Univ, Jean Mayer USDA Human Nutr Res Ctr Aging, Cardiovasc Nutr Lab, Boston, MA 02111 USA.
EM nirupa.matthan@tufts.edu
CR Alpha-Tocopherol Beta Carotene Cancer Prevention Study Group, 1994, N Engl J Med, V330, P1029, DOI 10.1056/NEJM199404143301501
   ANDERSON KM, 1987, JAMA-J AM MED ASSOC, V257, P2176, DOI 10.1001/jama.257.16.2176
   Bellosta S, 1998, ATHEROSCLEROSIS, V137, pS101, DOI 10.1016/S0021-9150(97)00319-5
   Brown BG, 2001, NEW ENGL J MED, V345, P1583, DOI 10.1056/NEJMoa011090
   Brown BG, 2002, ARTERIOSCL THROM VAS, V22, P1535, DOI 10.1161/01.ATV.0000034706.24149.95
   BROWN G, 1990, NEW ENGL J MED, V323, P1289, DOI 10.1056/NEJM199011083231901
   Cheung MC, 2001, ARTERIOSCL THROM VAS, V21, P1320, DOI 10.1161/hq0801.095151
   Collins R, 2002, LANCET, V360, P7, DOI 10.1016/S0140-6736(02)09327-3
   Collins R, 2002, LANCET, V360, P23, DOI 10.1016/S0140-6736(02)09328-5
   Diaz MN, 1997, NEW ENGL J MED, V337, P408, DOI 10.1056/NEJM199708073370607
   Downs JR, 1998, JAMA-J AM MED ASSOC, V279, P1615, DOI 10.1001/jama.279.20.1615
   Goldbourt U, 1997, ARTERIOSCL THROM VAS, V17, P107, DOI 10.1161/01.ATV.17.1.107
   GORDON DJ, 1989, CIRCULATION, V79, P8, DOI 10.1161/01.CIR.79.1.8
   Hennekens CH, 1996, NEW ENGL J MED, V334, P1145, DOI 10.1056/NEJM199605023341801
   Igel M, 2001, EUR J CLIN PHARMACOL, V57, P357, DOI 10.1007/s002280100329
   KJELSBERG MO, 1982, JAMA-J AM MED ASSOC, V248, P1465
   KNOR HT, 2000, INT J FOOD SCI NUTR, V51, pS3
   *LIP RES CLIN PROG, 1982, MANUAL LAB OPERATION, P1
   Matthan NR, 2000, LIPIDS, V35, P1037, DOI 10.1007/s11745-000-0616-9
   MIETTINEN TA, 1990, AM J EPIDEMIOL, V131, P20, DOI 10.1093/oxfordjournals.aje.a115479
   Miettinen TA, 2000, ARTERIOSCL THROM VAS, V20, P1340, DOI 10.1161/01.ATV.20.5.1340
   PARKER RA, 1993, J BIOL CHEM, V268, P11230
   PEDERSEN TR, 1994, LANCET, V344, P1383
   Rajaratnam RA, 2000, J AM COLL CARDIOL, V35, P1185, DOI 10.1016/S0735-1097(00)00527-1
   REIHNER E, 1990, NEW ENGL J MED, V323, P224, DOI 10.1056/NEJM199007263230403
   RIFKIND BM, 1984, JAMA-J AM MED ASSOC, V251, P351
   Sacks FM, 1996, NEW ENGL J MED, V335, P1001, DOI 10.1056/NEJM199610033351401
   SALEN G, 1970, J CLIN INVEST, V49, P952, DOI 10.1172/JCI106315
   Shepherd J, 2002, LANCET, V360, P1623, DOI 10.1016/S0140-6736(02)11600-X
   SHEPHERD J, 1995, NEW ENGL J MED, V333, P1301, DOI 10.1056/NEJM199511163332001
   STEINBERG D, 1989, NEW ENGL J MED, V320, P915
   Stephens NG, 1996, LANCET, V347, P781, DOI 10.1016/S0140-6736(96)90866-1
   TILVIS RS, 1986, AM J CLIN NUTR, V43, P92, DOI 10.1093/ajcn/43.1.92
   Tonkin A, 1998, NEW ENGL J MED, V339, P1349
   UUSITUPA MIJ, 1992, ARTERIOSCLER THROMB, V12, P807, DOI 10.1161/01.ATV.12.7.807
   Valagussa F, 1999, LANCET, V354, P447, DOI 10.1016/S0140-6736(99)07072-5
   VANHANEN H, 1992, METABOLISM, V41, P588, DOI 10.1016/0026-0495(92)90050-K
   von Eckardstein A, 2000, CURR OPIN LIPIDOL, V11, P627, DOI 10.1097/00041433-200012000-00010
   Wagner AH, 2000, ARTERIOSCL THROM VAS, V20, P61, DOI 10.1161/01.ATV.20.1.61
   Warnick G R, 1986, Methods Enzymol, V129, P101
   WARNICK GR, 1982, CLIN CHEM, V28, P1379
   Yusuf S, 2000, NEW ENGL J MED, V342, P154, DOI 10.1056/NEJM200001203420302
NR 42
TC 60
Z9 73
U1 0
U2 1
PU ELSEVIER
PI AMSTERDAM
PA RADARWEG 29, 1043 NX AMSTERDAM, NETHERLANDS
SN 0022-2275
EI 1539-7262
J9 J LIPID RES
JI J. Lipid Res.
PD APR
PY 2003
VL 44
IS 4
BP 800
EP 806
DI 10.1194/jlr.M200439-JLR200
PG 7
WC Biochemistry & Molecular Biology
WE Science Citation Index Expanded (SCI-EXPANDED)
SC Biochemistry & Molecular Biology
GA 667DA
UT WOS:000182214500016
PM 12562840
OA hybrid
DA 2023-11-24
ER

PT J
AU Kinlay, S
   Selwyn, AP
AF Kinlay, S
   Selwyn, AP
TI Effects of statins on inflammation in patients with acute and chronic
   coronary syndromes
SO AMERICAN JOURNAL OF CARDIOLOGY
LA English
DT Article
ID C-REACTIVE PROTEIN; FUTURE MYOCARDIAL-INFARCTION; INCREASES COLLAGEN
   CONTENT; PLASMA-CONCENTRATION; CARDIOVASCULAR-DISEASE; REDUCTASE
   INHIBITOR; ENDOTHELIAL-CELLS; RANDOMIZED-TRIAL; HEART-DISEASE;
   RISK-FACTORS
AB Inflammation plays a crucial role in the cell biology of atherosclerosis. Coronary risk factors, and particularly low-density lipoprotein (LDL) cholesterol, injure the endothelium and decrease the bioavailability of nitric oxide to promote the expression of proinflammatory genes, cellular adhesion molecules, cytokines, chemokines, and growth factors. For example, the expression of CD40/CD40 ligand increases cell-mediated immune., responses to activate a number of inflammatory cells and destabilize atherosclerosis. As part of this response, soluble markers of inflammation that are released into the-blood offer insights into the cell biology of inflammation in atherosclerosis. In groups of patients, these markers have provided a means to study inflammatory mechanisms and have supported the value of many of our interventions that prevent cardiovascular disease. Statins have potent effects to reduce LDL cholesterol in the plasma and the artery wall and also appear to have a number of nonlipid effects that decrease inflammatory stimuli. Because statins also reduce some soluble markers of inflammation, it is likely that at least part of their benefit reflects a reduction in vascular inflammation in stable and unstable coronary syndromes. Although these inflammatory markers are valuable tools for studying the mechanisms of atherosclerosis, their use in clinical practice to stratify cardiovascular risk or assess treatment in individual patients requires further evaluation. (C) 2003 by Excerpta Medica, Inc.
C1 Harvard Univ, Sch Med, Brigham & Womens Hosp, Div Cardiovasc, Boston, MA 02115 USA.
   Harvard Univ, Sch Med, Brigham & Womens Hosp, Dept Med, Boston, MA 02115 USA.
C3 Harvard University; Brigham & Women's Hospital; Harvard Medical School;
   Harvard University; Brigham & Women's Hospital; Harvard Medical School
RP Kinlay, S (通讯作者)，Harvard Univ, Sch Med, Brigham & Womens Hosp, Div Cardiovasc, 75 Francis St, Boston, MA 02115 USA.
EM skinlay@rics.bwh.harvard.edu
CR Aikawa M, 1998, CIRCULATION, V97, P2433, DOI 10.1161/01.CIR.97.24.2433
   Aikawa M, 2001, CIRCULATION, V103, P276
   Albert MA, 2001, JAMA-J AM MED ASSOC, V286, P64, DOI 10.1001/jama.286.1.64
   AMMAN V, 1995, THROMB RES, V77, P431
   Aronow HD, 2001, LANCET, V357, P1063, DOI 10.1016/S0140-6736(00)04257-4
   Biasucci LM, 1996, CIRCULATION, V94, P874, DOI 10.1161/01.CIR.94.5.874
   Burke AP, 1997, NEW ENGL J MED, V336, P1276, DOI 10.1056/NEJM199705013361802
   Cleeman JI, 2001, JAMA-J AM MED ASSOC, V285, P2486, DOI 10.1001/jama.285.19.2486
   Collins R, 2002, LANCET, V360, P7, DOI 10.1016/S0140-6736(02)09327-3
   Crisby M, 2001, CIRCULATION, V103, P926, DOI 10.1161/01.cir.103.7.926
   Davies MJ, 1996, CIRCULATION, V94, P2013, DOI 10.1161/01.CIR.94.8.2013
   DETMAR M, 1992, J INVEST DERMATOL, V98, P147, DOI 10.1111/1523-1747.ep12555746
   FALK E, 1995, CIRCULATION, V92, P657, DOI 10.1161/01.CIR.92.3.657
   Frenette PS, 2001, NEW ENGL J MED, V345, P1419, DOI 10.1056/NEJM200111083451911
   Gabay C, 1999, NEW ENGL J MED, V340, P448, DOI 10.1056/NEJM199902113400607
   Haverkate F, 1997, LANCET, V349, P462, DOI 10.1016/S0140-6736(96)07591-5
   Heeschen C, 2000, J AM COLL CARDIOL, V35, P1535, DOI 10.1016/S0735-1097(00)00581-7
   Heeschen C, 2002, CIRCULATION, V105, P1446, DOI 10.1161/01.CIR.0000012530.68333.C8
   Jialal I, 2001, CIRCULATION, V103, P1933
   Kinlay S, 2002, AM J CARDIOL, V89, P1205, DOI 10.1016/S0002-9149(02)02306-8
   Kinlay S, 2001, CURR OPIN LIPIDOL, V12, P383, DOI 10.1097/00041433-200108000-00003
   Koenig W, 1999, CIRCULATION, V99, P237, DOI 10.1161/01.CIR.99.2.237
   Kuller LH, 1996, AM J EPIDEMIOL, V144, P537, DOI 10.1093/oxfordjournals.aje.a008963
   Libby P, 2001, CIRCULATION, V104, P365, DOI 10.1161/01.CIR.104.3.365
   Lindahl B, 2000, NEW ENGL J MED, V343, P1139, DOI 10.1056/NEJM200010193431602
   LIUZZO G, 1994, NEW ENGL J MED, V331, P417, DOI 10.1056/NEJM199408183310701
   Mendall MA, 2000, EUR HEART J, V21, P1584, DOI 10.1053/euhj.1999.1982
   Morrow DA, 1998, J AM COLL CARDIOL, V31, P1460, DOI 10.1016/S0735-1097(98)00136-3
   Moulton K S, 2001, Curr Atheroscler Rep, V3, P225, DOI 10.1007/s11883-001-0065-0
   Newby LK, 2002, JAMA-J AM MED ASSOC, V287, P3087, DOI 10.1001/jama.287.23.3087
   Ridker PM, 2001, CIRCULATION, V103, P1191
   Ridker PM, 2000, CIRCULATION, V101, P1767, DOI 10.1161/01.CIR.101.15.1767
   Ridker PM, 2001, EUR HEART J, V22, P2135, DOI 10.1053/euhj.2001.2990
   Ridker PM, 1999, CIRCULATION, V100, P230, DOI 10.1161/01.CIR.100.3.230
   Ridker PM, 1998, CIRCULATION, V98, P731, DOI 10.1161/01.CIR.98.8.731
   Ridker PM, 1998, LANCET, V351, P88, DOI 10.1016/S0140-6736(97)09032-6
   Ridker PM, 1997, NEW ENGL J MED, V336, P973, DOI 10.1056/NEJM199704033361401
   Ridker PM, 2000, CIRCULATION, V102, P833
   Schönbeck U, 2001, CIRC RES, V89, P1092, DOI 10.1161/hh2401.101272
   Schwartz GG, 2001, JAMA-J AM MED ASSOC, V285, P1711, DOI 10.1001/jama.285.13.1711
   Stenestrand U, 2001, JAMA-J AM MED ASSOC, V285, P430, DOI 10.1001/jama.285.4.430
   Taylor AJ, 2002, CIRCULATION, V106, P2055, DOI 10.1161/01.CIR.0000034508.55617.65
   Thomas M, 1998, LANCET, V352, P1830, DOI 10.1016/S0140-6736(05)79893-7
   Walter DH, 2001, J AM COLL CARDIOL, V38, P2006, DOI 10.1016/S0735-1097(01)01662-X
   Watson C, 1996, CLIN EXP IMMUNOL, V105, P112, DOI 10.1046/j.1365-2249.1996.d01-717.x
NR 45
TC 43
Z9 47
U1 0
U2 2
PU EXCERPTA MEDICA INC-ELSEVIER SCIENCE INC
PI BRIDGEWATER
PA 685 ROUTE 202-206 STE 3, BRIDGEWATER, NJ 08807 USA
SN 0002-9149
EI 1879-1913
J9 AM J CARDIOL
JI Am. J. Cardiol.
PD FEB 20
PY 2003
VL 91
IS 4A
SU S
BP 9B
EP 13B
DI 10.1016/S0002-9149(02)03268-X
PG 5
WC Cardiac & Cardiovascular Systems
WE Science Citation Index Expanded (SCI-EXPANDED)
SC Cardiovascular System & Cardiology
GA 656DL
UT WOS:000181593500004
PM 12615293
DA 2023-11-24
ER

PT J
AU Lalouschek, W
   Lang, W
   Greisenegger, S
   Müllner, M
AF Lalouschek, W
   Lang, W
   Greisenegger, S
   Müllner, M
CA Vienna Stroke Study Grp
TI Determination of lipid profiles and use of statins in patients with
   ischemic stroke or transient ischemic attack
SO STROKE
LA English
DT Article
DE lipids; prevention; statins; stroke
ID CORONARY-ARTERY-DISEASE; SECONDARY PREVENTION; LOWERING THERAPY; RISK;
   CHOLESTEROL; HYPERLIPIDEMIA; UNDERTREATMENT; METAANALYSIS; MANAGEMENT;
   REDUCTION
AB Background and Purpose-Statins reduce the risk of myocardial infarction and stroke in patients with vascular disease. Inappropriate serum lipid determination and underuse of statins have been documented in patients with coronary artery disease. Evaluation of hyperlipidemia and treatment with statins in patients with recent ischemic cerebrovascular events have not yet been investigated.
   Methods-We determined the frequency of total cholesterol (TC) and low-density lipoprotein cholesterol measurements and the use of statins in a multicenter prospective cohort study of 1743 patients with acute ischemic stroke or transient ischemic attack (TIA). Using multivariate logistic regression analysis, we determined the influence of several clinical variables on lipid measurements and the prescription of statins at hospital discharge.
   Results-TC was measured in 90% and low-density lipoprotein cholesterol was measured in 48% of the patients. Differences between the centers accounted for most of the observed variability in a multivariate model. Statin prescription also varied widely between the centers. The prescription of a statin at discharge was most strongly associated with statin intake before the event and with increasing TC levels; elderly patients received statins less often. Coronary artery disease, peripheral artery disease, and other manifestations of atherosclerosis were not independently associated with the use of statins; 68% of the patients with manifest atherosclerosis and TC levels >200 mg/dL were discharged without a statin.
   Conclusions-The determination of serum lipid profiles varies widely between different centers. Statins are highly underused in patients with recent ischemic stroke or TIA, particularly in those in whom statins are indicated according to existing recommendations (eg, patients with additional coronary artery disease and hypercholesterolemia). Currently, international guidelines concerning the use of statins are not adequately implemented in clinical practice in patients with stroke or TIA.
C1 Univ Vienna, Neurol Clin, Clin Dept Clin Neurol, A-1097 Vienna, Austria.
   Univ Vienna, Sch Med, Dept Emergency Med, Vienna, Austria.
C3 University of Vienna; University of Vienna
RP Lalouschek, W (通讯作者)，Univ Vienna, Neurol Clin, Clin Dept Clin Neurol, Waehringer Guertel 18-20, A-1097 Vienna, Austria.
EM wolfgang.lalouschek@univie.ac.at
CR Abookire SA, 2001, ARCH INTERN MED, V161, P53, DOI 10.1001/archinte.161.1.53
   ADAMS HP, 1993, STROKE, V24, P35, DOI 10.1161/01.STR.24.1.35
   Amarenco P, 2001, NEUROLOGY, V57, pS35, DOI 10.1212/WNL.57.suppl_2.S35
   [Anonymous], 1994, TRANSIENT ISCHAEMIC
   Bismuth J, 2001, EUR J VASC ENDOVASC, V21, P143, DOI 10.1053/ejvs.2000.1293
   Blauw GJ, 1997, STROKE, V28, P946, DOI 10.1161/01.STR.28.5.946
   BURN J, 1994, STROKE, V25, P333, DOI 10.1161/01.STR.25.2.333
   Byington RP, 2001, CIRCULATION, V103, P387
   Cleeman JI, 2001, JAMA-J AM MED ASSOC, V285, P2486, DOI 10.1001/jama.285.19.2486
   Collins R, 2002, LANCET, V360, P7, DOI 10.1016/S0140-6736(02)09327-3
   Crouse JR, 1997, ARCH INTERN MED, V157, P1305, DOI 10.1001/archinte.157.12.1305
   DENNIS MS, 1993, STROKE, V24, P796, DOI 10.1161/01.STR.24.6.796
   *DEP HLTH, NAT SERV FRAMEW COR
   Di Mascio R, 2000, CEREBROVASC DIS, V10, P85, DOI 10.1159/000016035
   Fonarow GC, 2001, CIRCULATION, V103, P2768
   Fonarow GC, 2001, CIRCULATION, V103, P38
   Frolkis JP, 1998, CIRCULATION, V98, P851, DOI 10.1161/01.CIR.98.9.851
   Hirsch AT, 2001, JAMA-J AM MED ASSOC, V286, P1317, DOI 10.1001/jama.286.11.1317
   Lalouschek W, 2001, STROKE, V32, P2860, DOI 10.1161/hs1201.099891
   Lang Wilfried, 2001, Wiener Klinische Wochenschrift, V113, P141
   LaRosa JC, 1999, JAMA-J AM MED ASSOC, V282, P2340, DOI 10.1001/jama.282.24.2340
   Majumdar SR, 1999, J GEN INTERN MED, V14, P711, DOI 10.1046/j.1525-1497.1999.02229.x
   Malach M, 2001, ARCH INTERN MED, V161, P839, DOI 10.1001/archinte.161.6.839
   McBride P, 1998, ARCH INTERN MED, V158, P1238, DOI 10.1001/archinte.158.11.1238
   Miller M, 2000, ARCH INTERN MED, V160, P343, DOI 10.1001/archinte.160.3.343
   Nass CM, 2001, VASC MED, V6, P35, DOI 10.1191/135886301671753754
   Oliver MF, 2000, BMJ-BRIT MED J, V320, P459, DOI 10.1136/bmj.320.7233.459
   Peterson ED, 1997, ANN INTERN MED, V126, P561, DOI 10.7326/0003-4819-126-7-199704010-00012
   Sandercock P, 2001, LANCET, V357, P1548, DOI 10.1016/S0140-6736(00)04779-6
   *STAT CORP, 2000, STAT STAT SOFTW REL, V4, P377
   Sueta CA, 1999, AM J CARDIOL, V83, P1303, DOI 10.1016/S0002-9149(99)00117-4
   WADE DT, NAT CLIN GUIDELINES
   Wienbergen H, 2001, Z KARDIOL, V90, P394, DOI 10.1007/s003920170148
   Wolf PA, 1999, STROKE, V30, P1991, DOI 10.1161/01.STR.30.9.1991
NR 34
TC 34
Z9 35
U1 0
U2 1
PU LIPPINCOTT WILLIAMS & WILKINS
PI PHILADELPHIA
PA TWO COMMERCE SQ, 2001 MARKET ST, PHILADELPHIA, PA 19103 USA
SN 0039-2499
EI 1524-4628
J9 STROKE
JI Stroke
PD JAN
PY 2003
VL 34
IS 1
BP 105
EP 110
DI 10.1161/01.STR.0000048865.79221.4D
PG 6
WC Clinical Neurology; Peripheral Vascular Disease
WE Science Citation Index Expanded (SCI-EXPANDED)
SC Neurosciences & Neurology; Cardiovascular System & Cardiology
GA 632XX
UT WOS:000180251100032
PM 12511759
OA Bronze
DA 2023-11-24
ER

PT J
AU Piorunska-Stolzmann, M
   Piorunska-Mikolajczak, A
   Mikolajczyk, Z
AF Piorunska-Stolzmann, M
   Piorunska-Mikolajczak, A
   Mikolajczyk, Z
TI Effect of simvastatin on trioleylglycerol hydrolysis and transacylation
   with cholesterol in serum of outpatients with coronary heart disease
SO DRUGS UNDER EXPERIMENTAL AND CLINICAL RESEARCH
LA English
DT Article
ID LIPOPROTEIN METABOLISM; ESTER HYDROLASE; FATTY-ACID; LECITHIN; LIPASE;
   PLASMA; ACYLTRANSFERASE; HYPERTRIGLYCERIDEMIA; ENZYMES; ROLES
AB At present, the most effective drugs in treating hypercholesterolemia and atherosclerosis are the statins, which are potent inhibitors of the rate-limiting enzyme 3-hydroxy-3-methylglutaryl coenzyme A (HMG-CoA) reductase. Serum triacylglycerol (TAG) levels associate positively with the risk for coronary heart disease (CHD). Triacylglycerols are mainly hydrolyzed by the enzyme lipase (glycerol ester hydrolase [GEH], EC 3.1.1.3) but can also be transformed by transacylation with cholesterol (glycerol ester: cholesterol acyltransferase [GECAT], EC 2.3.1.43). We evaluated the effect of a 3-month treatment with simvastatin (10 mg/day) on GEH and GECAT activity in the serum of 26 outpatients with CHD. The activity of both GEH and GECAT was reduced In the CHD group compared with that In the control group: 5.9 +/- 0. 9 mU/mg vs. 7.5 +/- 1.8 mU/mg and 11.1 +/- 1.4 mU/mg vs. 19.3 +/- 3.3 mU/mg, respectively (p less than or equal to 0.05). In addition to the well known effect of reducing total cholesterol and low-density lipoprotein cholesterol in patients with CHD, we observed two other results of simvastatin treatment. First, GEH activity increased to values similar to those found in healthy subjects and, simultaneously, GECAT activity decreased. Trioleylglycerol transacylation with cholesterol amounted to 72% and hydrolysis to 28% in the control group and to 65% and 35% in the CHD group, respectively After simvastatin treatment, transacylation with cholesterol and hydrolysis amounted to 51% and 49%, respectively. In conclusion, by increasing GEH and reducing GECAT simvastatin seems not only to affect cholesterol synthesis but also to alter triacylglycerol metabolism. Further studies are needed to determine the physiological significance of these changes and their relationship with the development of atherosclerosis.
C1 Univ Med Sci, Dept Gen Chem, Chair Chem & Clin Biochem, Lipid Metab Lab, PL-60780 Poznan, Poland.
   111 Mil Hosp, Poznan, Poland.
RP Piorunska-Stolzmann, M (通讯作者)，Univ Med Sci, Dept Gen Chem, Chair Chem & Clin Biochem, Lipid Metab Lab, 6 Grunwaldzka St, PL-60780 Poznan, Poland.
EM stolzmar@am.poznan.pl
CR ASSMANN G, 1996, EUR HEART J SUPPL, V19, pM8
   AUSTIN M, 2000, AUSTIN, V101, P2111
   AVIRAM M, 1988, J BIOL CHEM, V263, P15416
   Clee SM, 2000, J LIPID RES, V41, P521
   DOLE VP, 1956, J CLIN INVEST, V35, P150, DOI 10.1172/JCI103259
   Fusegawa Yuichi, 1993, Tokai Journal of Experimental and Clinical Medicine, V18, P81
   GINSBERG H, 1998, AMJ CARDIOL, V81, P18
   GINSBERG HN, 1994, MED CLIN N AM, V78, P1
   GLOMSET JA, 1970, AM J CLIN NUTR, V23, P1129
   GLOMSET JA, 1962, BIOCHIM BIOPHYS ACTA, V65, P128, DOI 10.1016/0006-3002(62)90156-7
   Goldberg IJ, 1996, J LIPID RES, V37, P693
   GRUNDY SM, 1992, ARCH INTERN MED, V152, P28, DOI 10.1001/archinte.152.1.28
   Grundy SM, 1998, AM J CARDIOL, V81, p18B, DOI 10.1016/S0002-9149(98)00033-2
   Jonas A, 2000, BBA-MOL CELL BIOL L, V1529, P245, DOI 10.1016/S1388-1981(00)00153-0
   KWITEROVICH PO, 2000, AM J CARDIOL S1, V86, P5
   LOWRY OH, 1951, J BIOL CHEM, V193, P265
   Maron DJ, 2000, CIRCULATION, V101, P207, DOI 10.1161/01.CIR.101.2.207
   Miller M, 1998, EUR HEART J, V19, pH18
   Mölgaard J, 1999, AM J CARDIOL, V83, P1043, DOI 10.1016/S0002-9149(99)00012-0
   MORTON RK, 1955, METHOD ENZYMOL, V1, P25, DOI 10.1016/0076-6879(55)01010-0
   MOSINGER F, 1965, J LIPID RES, V6, P157
   OLIVECRONA G, 1995, CURR OPIN LIPIDOL, V6, P291, DOI 10.1097/00041433-199510000-00009
   PATELSKI J, 1986, ENZYME, V35, P13, DOI 10.1159/000469313
   PATELSKI J, 1975, ATHEROSCLEROSIS, V22, P287, DOI 10.1016/0021-9150(75)90009-X
   PATELSKI J, 1979, P 3 DRESDN LIP S 197, P35
   Piorunska-Stolzmann M, 2001, PHARMACOL RES, V43, P359, DOI 10.1006/phrs.2000.0787
   PIORUNSKASTOLZMANN M, 1990, ACTA BIOCHIM POL, V37, P457
   Santamarina-Fojo S, 2000, CURR OPIN LIPIDOL, V11, P267, DOI 10.1097/00041433-200006000-00007
   Schoonjans K, 1999, FEBS LETT, V452, P160, DOI 10.1016/S0014-5793(99)00632-8
   Stein EA, 1998, AM J CARDIOL, V81, p66B, DOI 10.1016/S0002-9149(98)00041-1
   TAN CE, 1995, ARTERIOSCL THROM VAS, V15, P1839, DOI 10.1161/01.ATV.15.11.1839
   TIETZ NW, 1993, CLIN CHEM, V39, P746
   Verd JC, 1999, BRIT J PHARMACOL, V127, P1479, DOI 10.1038/sj.bjp.0702668
   WALLENTIN L, 1977, ATHEROSCLEROSIS, V26, P233, DOI 10.1016/0021-9150(77)90106-X
   WEISWEILER P, 1988, EUR J CLIN PHARMACOL, V35, P579, DOI 10.1007/BF00637592
NR 35
TC 3
Z9 3
U1 1
U2 3
PU BIOSCIENCE EDIPRINT INC
PI CAROUGE
PA RUE ALEXANDRE-GAVARD 16, 1227 CAROUGE, SWITZERLAND
SN 0378-6501
J9 DRUG EXP CLIN RES
JI Drug Exp. Clin. Res
PY 2003
VL 29
IS 1
BP 37
EP 43
PG 7
WC Pharmacology & Pharmacy
WE Science Citation Index Expanded (SCI-EXPANDED)
SC Pharmacology & Pharmacy
GA 699EU
UT WOS:000184044000005
PM 12866362
DA 2023-11-24
ER

PT J
AU Liem, AH
   van Boven, AJ
   Veeger, NJGM
   Withagen, AJ
   de Medina, RMR
   Tijssen, JGP
   van Veldhuisen, DJ
AF Liem, AH
   van Boven, AJ
   Veeger, NJGM
   Withagen, AJ
   de Medina, RMR
   Tijssen, JGP
   van Veldhuisen, DJ
CA FLORIDA Study Grp
TI Effect of fluvastatin on ischaemia following acute myocardial
   infarction: a randomized trial
SO EUROPEAN HEART JOURNAL
LA English
DT Article
DE myocardial ischaemia; acute coronary syndrome; fluvastatin; statin;
   ambulatory electrocardiographic monitoring
ID ACUTE CORONARY SYNDROMES; LIPID-LOWERING THERAPY;
   PROGNOSTIC-SIGNIFICANCE; PILOT ACIP; STATINS; ATHEROSCLEROSIS;
   PRAVASTATIN; REDUCTION; EVENTS
AB Alms Residual ischaemia following acute myocardial infarction (AMI) is related to an adverse outcome, although the effect of early initiation of statin therapy is unknown.
   Methods A randomized, placebo-controlled, double-blind, parallel study was performed, which compared fluvastatin 80 mg daily with placebo in patients with an AMI and total cholesterol of < 6(.)5 mmol . 1(-1). Ischaemia was measured by ambulatory electrocardiographic (AECG) monitoring over 48-h at baseline, after 6 weeks and at 12 months.
   Results Five hundred and forty patients were included (83% male, age 61 +/- 11 years); 43% had an anterior AMI and 50% were treated with fibrinolytics in the acute phase. After 12 months, the total cholesterol (TC) level was reduced by 13% and LDL-C (low-density-lipoprotein cholesterol) by 21% (from 3(.)5 mmol . 1(-1) to 2-7 mmol . 1(-1)) in the fluvastatin treatment group. Both TC and LDL increased by 9% in the placebo group (P<0(.)001 between groups). At baseline, ischaemia on AECG was present in only 11% of patients, and absent in 77%; in the remaining 11%, recordings were technically inadequate. After 6 weeks, 32/48 (67%), and 12 months 35/46 (76%) of the patients with ischaemia on the baseline AECG, no longer showed signs of ischaemia. Nevertheless, ischaemia at baseline was predictive for the occurrence of any major clinical event (RR=2(.)35; 95% CI 1(.)39-3(.)2; P<0(.)001). Fluvastatin treatment did not affect ischaemia on AECG, nor the occurrence of any major clinical events as compared to placebo. Post-hoc analysis in patients with the most pronounced ischaemia at baseline showed a trend for a beneficial effect of fluvastatin on major clinical events (P=0(.)084).
   Conclusion Residual ischaemia after AMI is observed less frequently in the present study, than in earlier studies, although it is predictive for future cardiovascular events. As a result, the present study was underpowered, and no effect of fluvastatin on AECG ischaemia, or major clinical events in the first year after AMI, could be detected. The present data do not confirm other reports which support widespread use of statin treatment early after AMI. (C) 2002 The European Society of Cardiology. Published by Elsevier Science Ltd. All rights reserved.
C1 Univ Amsterdam, Acad Med Ctr, NL-1105 AZ Amsterdam, Netherlands.
   Leyenburg Ziekenhuis, The Hague, Netherlands.
   Reinier de Graaf Gasthuis, Delft, Netherlands.
   Trial Coordinat Ctr, Groningen, Netherlands.
   Oosterschelde Ziekenhuizen, Goes, Netherlands.
   Univ Groningen Hosp, Dept Cardiol, Thoraxctr, NL-9700 RB Groningen, Netherlands.
C3 University of Amsterdam; Academic Medical Center Amsterdam; Reinier de
   Graaf Hospital; University of Groningen
RP van Veldhuisen, DJ (通讯作者)，Univ Groningen Hosp, Dept Cardiol, Thoraxctr, POB 30-001, NL-9700 RB Groningen, Netherlands.
RI van Veldhuisen, Dirk Jan/E-8967-2014; Veeger, Nic JGM/F-2966-2013
OI Veeger, Nic JGM/0000-0002-1492-7937
CR Andrews TC, 1997, CIRCULATION, V95, P324
   Aronow HD, 2001, LANCET, V357, P1063, DOI 10.1016/S0140-6736(00)04257-4
   DEEDWANIA P C, 1992, Cardiology Clinics, V10, P417
   Fonarow GC, 2000, AM J CARDIOL, V85, p10A
   Gill JB, 1996, NEW ENGL J MED, V334, P65, DOI 10.1056/NEJM199601113340201
   Guethlin M, 1999, CIRCULATION, V99, P475, DOI 10.1161/01.CIR.99.4.475
   Heeschen C, 2002, CIRCULATION, V105, P1446, DOI 10.1161/01.CIR.0000012530.68333.C8
   Kotseva K, 2001, LANCET, V357, P995, DOI 10.1016/S0140-6736(00)04235-5
   Kwak B, 2000, NAT MED, V6, P1399, DOI 10.1038/82219
   LANGER A, 1992, J AM COLL CARDIOL, V20, P1313, DOI 10.1016/0735-1097(92)90242-F
   OUYANG P, 1990, AM J CARDIOL, V65, P267, DOI 10.1016/0002-9149(90)90285-9
   PEDERSEN TR, 1994, LANCET, V344, P1383
   ROGERS WJ, 1995, J AM COLL CARDIOL, V26, P594, DOI 10.1016/0735-1097(95)00228-V
   Rosenson RS, 1998, JAMA-J AM MED ASSOC, V279, P1643, DOI 10.1001/jama.279.20.1643
   Sacks FM, 1996, NEW ENGL J MED, V335, P1001, DOI 10.1056/NEJM199610033351401
   Schwartz GG, 2001, JAMA-J AM MED ASSOC, V285, P1711, DOI 10.1001/jama.285.13.1711
   Sharaf BL, 1997, J AM COLL CARDIOL, V29, P78, DOI 10.1016/S0735-1097(96)00444-5
   SILVA P, 1993, AM J CARDIOL, V71, P1142, DOI 10.1016/0002-9149(93)90636-Q
   SOLIMENE MC, 1993, INT J CARDIOL, V38, P41, DOI 10.1016/0167-5273(93)90202-R
   Tonkin A, 1998, NEW ENGL J MED, V339, P1349
   vanBoven AJ, 1996, CIRCULATION, V94, P1503, DOI 10.1161/01.CIR.94.7.1503
   Yokoyama I, 1999, CIRCULATION, V100, P117, DOI 10.1161/01.CIR.100.2.117
NR 22
TC 103
Z9 107
U1 0
U2 3
PU OXFORD UNIV PRESS
PI OXFORD
PA GREAT CLARENDON ST, OXFORD OX2 6DP, ENGLAND
SN 0195-668X
EI 1522-9645
J9 EUR HEART J
JI Eur. Heart J.
PD DEC
PY 2002
VL 23
IS 24
BP 1931
EP 1937
DI 10.1053/euhj.2002.3291
PG 7
WC Cardiac & Cardiovascular Systems
WE Science Citation Index Expanded (SCI-EXPANDED)
SC Cardiovascular System & Cardiology
GA 625HT
UT WOS:000179811600010
PM 12473255
OA Bronze
DA 2023-11-24
ER

PT J
AU Aronow, WS
   Ahn, C
   Gutstein, H
AF Aronow, WS
   Ahn, C
   Gutstein, H
TI Reduction of new coronary events and new atherothrombotic brain
   infarction in older persons with diabetes mellitus, prior myocardial
   infarction, and serum low-density lipoprotein cholesterol ≥125 mg/dl
   treated with statins
SO JOURNALS OF GERONTOLOGY SERIES A-BIOLOGICAL SCIENCES AND MEDICAL
   SCIENCES
LA English
DT Article
ID RISK-FACTORS; HYPERCHOLESTEROLEMIA; PRAVASTATIN
AB Background. We report the incidence of new coronary events and new atherothrombotic brain infarction (ABI) in older men and women with diabetes mellitus, prior myocardial infarction, and a serum low-density lipoprotein (LDL) cholesterol of greater than or equal to125 mg/dl treated with statins and with no lipid-lowering drug.
   Methods. The incidence of new coronary events and of new ABI was investigated in an observational prospective study of 529 diabetics, mean age 79 +/- 9 years, with prior myocardial infarction and a serum LDL cholesterol of greater than or equal to125 mg/dl treated with statins (279 persons or 53%) and no lipid-lowering drug (250 persons or 47%). Follow-up was 29 +/- 18 months.
   Results. At follow-up, the stepwise Cox regression model showed that after controlling for other risk factors, the use of statins was associated with a 37% significant independent reduction in the incidence of new coronary events and with a 47% significant independent reduction in the incidence of new ABI.
   Conclusions. Use of statins was associated with a 37% significant, independent reduction in new coronary events and a 47% significant, independent reduction in new ABI in older men and women with diabetes mellitus, prior myocardial infarction, and a serum LDL cholesterol of greater than or equal to125 mg/dl. Elderly diabetics with prior myocardial infarction and increased serum LDL cholesterol should especially be treated with statins.
C1 New York Med Coll, Westchester Cty Med Ctr, Dept Med, Div Cardiol, Valhalla, NY 10595 USA.
   Univ Texas, Sch Med, Dept Med, Houston, TX 77030 USA.
   Neurocare Associates, Bronx, NY USA.
C3 Westchester Medical Center; New York Medical College; University of
   Texas System
RP Aronow, WS (通讯作者)，New York Med Coll, Div Cardiol, 23 Pebble Way, New Rochelle, NY 10804 USA.
EM WSAronow@aol.com
CR Aronow WS, 2001, J GERONTOL A-BIOL, V56, pM138, DOI 10.1093/gerona/56.3.M138
   ARONOW WS, 1987, AM J CARDIOL, V60, P1182, DOI 10.1016/0002-9149(87)90418-8
   Aronow WS, 2002, J GERONTOL A-BIOL, V57, pM333, DOI 10.1093/gerona/57.5.M333
   Aronow WS, 2002, J GERONTOL A-BIOL, V57, pM411, DOI 10.1093/gerona/57.7.M411
   Aronow WS, 2002, AM J CARDIOL, V89, P67, DOI 10.1016/S0002-9149(01)02167-1
   Aronow WS, 1996, AM J CARDIOL, V77, P864, DOI 10.1016/S0002-9149(97)89183-7
   Aronow WS, 1996, AM J CARDIOL, V77, P1381, DOI 10.1016/S0002-9149(96)00214-7
   Gavin JR, 1997, DIABETES CARE, V20, P1183
   Gregoratos G, 2000, AM J GERIATR CARDI S, V9, P49
   Joint National Committee on Prevention and Pressure, 1997, ARCH INTERN MED, V157, P2413, DOI DOI 10.1001/ARCHINTE.157.21.2413
   Morley JE, 1999, CLIN GERIATR MED, V15, P211
   PEDERSEN TR, 1994, LANCET, V344, P1383
   Plehn JF, 1999, CIRCULATION, V99, P216, DOI 10.1161/01.CIR.99.2.216
   Pyorala K, 1997, DIABETES CARE, V20, P614, DOI 10.2337/diacare.20.4.614
   ROBERTS WC, 1986, AM J CARDIOL, V57, P1410, DOI 10.1016/0002-9149(86)90229-8
   Sacks FM, 1996, NEW ENGL J MED, V335, P1001, DOI 10.1056/NEJM199610033351401
   Stemmer Edward A., 1997, P199
   Tonkin A, 1998, NEW ENGL J MED, V339, P1349
   VOKONAS PS, 1999, CARDIOVASCULAR DIS E, P139
   WOLF PA, 1994, CARDIOVASCULAR DIS E, P125
NR 20
TC 45
Z9 48
U1 0
U2 1
PU OXFORD UNIV PRESS INC
PI CARY
PA JOURNALS DEPT, 2001 EVANS RD, CARY, NC 27513 USA
SN 1079-5006
EI 1758-535X
J9 J GERONTOL A-BIOL
JI J. Gerontol. Ser. A-Biol. Sci. Med. Sci.
PD NOV
PY 2002
VL 57
IS 11
BP M747
EP M750
DI 10.1093/gerona/57.11.M747
PG 4
WC Geriatrics & Gerontology; Gerontology
WE Science Citation Index Expanded (SCI-EXPANDED); Social Science Citation Index (SSCI)
SC Geriatrics & Gerontology
GA 614PQ
UT WOS:000179198900012
PM 12403804
OA Bronze
DA 2023-11-24
ER

PT J
AU Atalar, E
   Ozmen, F
   Haznedaroglu, I
   Açil, T
   Ozer, N
   Ovünç, K
   Aksöyek, S
   Kes, S
AF Atalar, E
   Ozmen, F
   Haznedaroglu, I
   Açil, T
   Ozer, N
   Ovünç, K
   Aksöyek, S
   Kes, S
TI Effects of short-term atorvastatin treatment on global fibrinolytic
   capacity, and sL-selectin and sFas levels in hyperlipidemic patients
   with coronary artery disease
SO INTERNATIONAL JOURNAL OF CARDIOLOGY
LA English
DT Article
DE HMG-CoA reductase inhibitors; statins; serum lipoproteins; fibrinolytic
   system; apoptosis; leukocyte activation
ID PLASMA-FIBRINOGEN; STATINS; SIMVASTATIN; PRAVASTATIN; APOPTOSIS;
   INFLAMMATION; THERAPY; WALL; FAS
AB Background: The beneficial effects of HMG-CoA reductase inhibitors (statins) in patients with coronary artery disease (CAD) appear to be attributable not only to their lipid-lowering properties, but also to their therapeutic effects on the coagulation system, and anti-inflammatory effect. Furthermore, statins mitigate the apoptosis of vascular smooth muscle cells (VSMC) and macrophages in atherosclerotic plaques. Hypothesis: The purpose of this study was to evaluate the effects of short-term atorvastatin treatment on the fibrinolytic system and systemic inflammatory status, and on apoptosis in hyperlipidemic patients with CAD. Methods: The study population consisted of 36 hyperlipidemic patients (14 women and 22 men, mean age 53+/-9 years) with stable CAD, untreated with lipid-lowering medications. Serum lipoproteins, fibrinogen levels, sFas and sL-selectin, and global fibrinolytic capacity (GFC) were measured at baseline and after 12 weeks of treatment with atorvastatin, 10 mg/day. Results: Atorvastatin treatment decreased serum low-density lipoprotein (-39%, P=0.0001), total cholesterol (-32%, P=0.0001), and triglycerides (-22%, P=0.0001), and increased high-density lipoprotein (+13%, P=0.0001) at 12 weeks compared to baseline. These effects were associated with a decrease in plasma fibrinogen from 331+/-73 to 298+/-58 mg/dl (P=0.0001), and sL-selectin levels from 666+/-201 to 584+/-162 ng/ml (P=0.0001). sFas levels and GFC increased from 3754+/-1264 to 4873+/-1835 pg/ml and from 3.5+/-2.4 to 5.6+/-2.9 mug/ml, respectively (both P=0.0001). Conclusions: These results suggest that lipid lowering with atorvastatin therapy significantly increases GFC, decreases fibrinogen levels, and causes leukocyte deactivation. Our findings also suggest that atorvastatin treatment mitigates apoptosis of VSMC in the atherosclerotic plaque. These effects of atorvastatin may, in part, explain the early decrease in cardiovascular events observed in clinical trials of statins. (C) 2002 Elsevier Science Ireland Ltd. All rights reserved.
C1 Hacettepe Univ, Sch Med, Dept Cardiol, Ankara, Turkey.
   Hacettepe Univ, Sch Med, Dept Haematol, Ankara, Turkey.
C3 Hacettepe University; Hacettepe University
RP Atalar, E (通讯作者)，Konutkent 2,C3-A Blok 16, TR-06530 Ankara, Turkey.
EM eatalar@lycos.com
RI Haznedaroglu, Ibrahim C./B-7408-2009; Haznedaroglu, Ibrahim
   C./AAB-2114-2019
OI Haznedaroglu, Ibrahim C./0000-0001-8028-9462; Haznedaroglu, Ibrahim
   C./0000-0001-8028-9462
CR Amiral J, 1999, FIBRINOLYSIS PROTEOL, V13, P1
   [Anonymous], 1994, CIRCULATION
   Athyros VG, 1998, CLIN DRUG INVEST, V16, P219, DOI 10.2165/00044011-199816030-00006
   Behague I, 1996, CIRCULATION, V93, P440, DOI 10.1161/01.CIR.93.3.440
   Bellosta S, 1998, ARTERIOSCL THROM VAS, V18, P1671, DOI 10.1161/01.ATV.18.11.1671
   BLANKENHORN DH, 1993, ANN INTERN MED, V119, P969, DOI 10.7326/0003-4819-119-10-199311150-00002
   Bustos C, 1998, J AM COLL CARDIOL, V32, P2057, DOI 10.1016/S0735-1097(98)00487-2
   Cai WJ, 1997, ATHEROSCLEROSIS, V131, P177, DOI 10.1016/S0021-9150(97)06099-1
   CHENG JH, 1994, SCIENCE, V263, P1759, DOI 10.1126/science.7510905
   Dangas G, 1999, J AM COLL CARDIOL, V33, P1294, DOI 10.1016/S0735-1097(99)00018-2
   Dujovne CA, 2000, AM J CARDIOL, V85, P350, DOI 10.1016/S0002-9149(99)00745-6
   Ferro D, 2000, J AM COLL CARDIOL, V36, P427, DOI 10.1016/S0735-1097(00)00771-3
   Frochlich M., 1997, ARTERIOSCLER VASC BI, V17, P2692
   Geng YJ, 1997, ARTERIOSCL THROM VAS, V17, P2200, DOI 10.1161/01.ATV.17.10.2200
   Green F, 1989, Baillieres Clin Haematol, V2, P945, DOI 10.1016/S0950-3536(89)80053-8
   Heaney ML, 1996, BLOOD, V87, P847, DOI 10.1182/blood.V87.3.847.bloodjournal873847
   Kimura M, 1997, ARTERIOSCL THROM VAS, V17, P1521, DOI 10.1161/01.ATV.17.8.1521
   Koh KK, 2000, CARDIOVASC RES, V47, P648, DOI 10.1016/S0008-6363(00)00146-2
   LACOSTE L, 1995, CIRCULATION, V92, P3172, DOI 10.1161/01.CIR.92.11.3172
   Packard CJ, 1998, CIRCULATION, V97, P1440
   PEDERSEN TR, 1994, LANCET, V344, P1383
   Rosenson RS, 1998, JAMA-J AM MED ASSOC, V279, P1643, DOI 10.1001/jama.279.20.1643
   SHEPHERD J, 1995, NEW ENGL J MED, V333, P1301, DOI 10.1056/NEJM199511163332001
   Vaughan CJ, 2000, J AM COLL CARDIOL, V35, P1, DOI 10.1016/S0735-1097(99)00525-2
   Vaughan CJ, 1996, LANCET, V348, P1079, DOI 10.1016/S0140-6736(96)05190-2
   Wierzbicki AS, 2001, AM J CARDIOL, V87, P338, DOI 10.1016/S0002-9149(00)01371-0
   Wierzbicki AS, 1998, LANCET, V351, P569, DOI 10.1016/S0140-6736(05)78556-1
   Williams JK, 1998, J AM COLL CARDIOL, V31, P684, DOI 10.1016/S0735-1097(97)00537-8
NR 28
TC 30
Z9 35
U1 0
U2 1
PU ELSEVIER IRELAND LTD
PI CLARE
PA ELSEVIER HOUSE, BROOKVALE PLAZA, EAST PARK SHANNON, CO, CLARE, 00000,
   IRELAND
SN 0167-5273
EI 1874-1754
J9 INT J CARDIOL
JI Int. J. Cardiol.
PD AUG
PY 2002
VL 84
IS 2-3
BP 227
EP 231
AR PII S0167-5273(02)00148-1
DI 10.1016/S0167-5273(02)00148-1
PG 5
WC Cardiac & Cardiovascular Systems
WE Science Citation Index Expanded (SCI-EXPANDED)
SC Cardiovascular System & Cardiology
GA 581YB
UT WOS:000177321600015
PM 12127376
DA 2023-11-24
ER

PT J
AU Aronow, WS
   Ahn, C
   Gutstein, H
AF Aronow, WS
   Ahn, C
   Gutstein, H
TI Incidence of new atherothrombotic brain infarction in older persons with
   prior myocardial infarction and serum low-density lipoprotein
   cholesterol ≥125 mg/dl treated with statins versus no lipid-lowering
   drug
SO JOURNALS OF GERONTOLOGY SERIES A-BIOLOGICAL SCIENCES AND MEDICAL
   SCIENCES
LA English
DT Article
ID EVENTS
AB Background. We report the incidence of new atherothrombotic brain infarction (ABI) in older men and women with prior myocardial infarction and a serum low-density lipoprotein (LDL) cholesterol of greater than or equal to 125 mg/dl treated with statins and with no lipid-lowering drug.
   Methods. The incidence of new ABI was investigated in an observational prospective Study of 1410 men and women. mean age 81 +/- 9 years, with prior myocardial infarction and a serum LDL cholesterol of greater than or equal to 125 mg/dl treated with statins (679 persons or 48%) and with no lipid-lowering, drug (731 persons or 52%). Follow-up was 36 +/- 21 months.
   Results. At follow-up, the stepwise Cox regression model showed that significant independent predictors of new ABI were age (risk ratio = 1.04 for a 1-year increase in age), cigarette smoking (risk ratio = 3.5), hypertension (risk ratio 3.1), diabetes mellitus (risk ratio = 2.3), initial serum LDL cholesterol (risk ratio = 1.01 for each I mg/dl increase), initial serum high-density lipoprotein cholesterol (risk ratio = 0.97 for each I mg/dl increase). prior stroke (risk ratio 2.5), and use of statins (risk ratio = 0.40). The Cochran-Armitage test showed a trend in the reduction of new ABI in persons treated with statins as the level of serum LDL cholesterol decreased (p < .0001).
   Conclusions. Use of statins caused a 60%, significant, independent reduction in new ABI in older men and women with prior myocardial infarction and a serum LDL cholesterol of greater than or equal to 125 mg/dl.
C1 New York Med Coll, Westchester Med Ctr, Div Cardiol, Valhalla, NY 10595 USA.
   Univ Texas, Sch Med, Div Clin Epidemiol, Houston, TX USA.
   Neurocare Associates, Bronx, NY USA.
C3 New York Medical College; Westchester Medical Center; University of
   Texas System
RP Aronow, WS (通讯作者)，New York Med Coll, Div Cardiol, 23 Pebble Way, New Rochelle, NY 10804 USA.
EM WSAronow@aol.com
CR Aronow WS, 1999, AM J CARDIOL, V83, P1144, DOI 10.1016/S0002-9149(99)00033-8
   Aronow WS, 2002, AM J CARDIOL, V89, P67, DOI 10.1016/S0002-9149(01)02167-1
   Gavin JR, 1997, DIABETES CARE, V20, P1183
   Joint National Committee on Prevention and Pressure, 1997, ARCH INTERN MED, V157, P2413, DOI DOI 10.1001/ARCHINTE.157.21.2413
   Lewis SJ, 1998, ANN INTERN MED, V129, P681, DOI 10.7326/0003-4819-129-9-199811010-00002
   PEDERSEN TR, 1994, LANCET, V344, P1383
   Tonkin A, 1998, NEW ENGL J MED, V339, P1349
NR 7
TC 49
Z9 52
U1 0
U2 5
PU OXFORD UNIV PRESS INC
PI CARY
PA JOURNALS DEPT, 2001 EVANS RD, CARY, NC 27513 USA
SN 1079-5006
EI 1758-535X
J9 J GERONTOL A-BIOL
JI J. Gerontol. Ser. A-Biol. Sci. Med. Sci.
PD MAY
PY 2002
VL 57
IS 5
BP M333
EP M335
DI 10.1093/gerona/57.5.M333
PG 3
WC Geriatrics & Gerontology; Gerontology
WE Science Citation Index Expanded (SCI-EXPANDED); Social Science Citation Index (SSCI)
SC Geriatrics & Gerontology
GA 548XT
UT WOS:000175415700016
PM 11983729
OA Bronze
DA 2023-11-24
ER

PT J
AU Klungel, OH
   Heckbert, SR
   de Boer, A
   Leufkens, HGM
   Sullivan, SD
   Fishman, PA
   Veenstra, DL
   Psaty, BM
AF Klungel, OH
   Heckbert, SR
   de Boer, A
   Leufkens, HGM
   Sullivan, SD
   Fishman, PA
   Veenstra, DL
   Psaty, BM
TI Lipid-lowering drug use and cardiovascular events after myocardial
   infarction
SO ANNALS OF PHARMACOTHERAPY
LA English
DT Article
DE cholesterol; hydroxymethylglutaryl coenzyme A; hyperlipidemia;
   myocardial infarction; statins
ID TREATMENT ADHERENCE; SERUM-CHOLESTEROL; RISK; DISEASE; REDUCTION;
   MORTALITY; TRIALS; DEATH
AB BACKGROUND: The benefits of lipid-lowering drug treatment for the secondary prevention of coronary heart disease have been well established by randomized, controlled trials. Nonetheless, the risk of events has not been compared directly for inhibitors of hydroxymethylglutaryl coenzyme A reductase (statins) and non-statin lipid-lowering drugs. Further, it remains uncertain whether patients in usual practice who are treated with lipid-lowering drugs after myocardial infarction (MI) gain a similar benefit with regard to the risk of cardiovascular events compared with patients in randomized, controlled trials.
   OBJECTIVE: To assess the association between lipid-lowering drug therapies in usual clinical practice and the risk of cardiovascular events in patients with a first MI who were discharged alive from the hospital.
   METHODS: An inception-cohort study was performed among 1956 enrollees of Group Health Cooperative who sustained an incident MI between July 1986 and December 1996 and survived for at least 6 months after hospitalization. Subjects with untreated lowdensity-lipoprotein cholesterol concentrations >130 mg/dL or untreated total cholesterol concentrations >200 mg/dL were included. The median duration of follow-up after the first MI was 3.3 years. Medical record review was used to collect information on cardiovascular risk factors. Computerized pharmacy records were used to assess antihyperlipidemic drug use during the first 6 months after hospitalization.
   RESULTS: Compared with 1263 subjects who did not receive lipid-lowering drug treatment, 373 subjects who received statins had a lower risk of recurrent coronary events (relative risk [RR] 0.59; 95% Cl 0.39 to 0.89), stroke (RR 0.82; 95% Cl 0.35 to 1.95), atherosclerotic cardiovascular mortality (RR 0.49; 95% Cl 0.21 to 1.13), and any atherosclerotic cardiovascular event (RR 0.63; 95% Cl 0.40 to 0.98). Among 320 subjects who used non-statin drug therapies, the RRs were 0.66 (95% Cl 0.45 to 0.97) for recurrent coronary events, 0.95 (95% Cl 0.46 to 1.95) for stroke, 0.68 (95% Cl 0.35 to 1.32) for cardiovascular mortality, and 0.77 (95% Cl 0.53 to 1.11) for any atherosclerotic cardiovascular event, compared with untreated hyperlipidemic patients.
   CONCLUSIONS: In this study of MI survivors, the use of lipid-lowering drug therapies after hospitalization was associated with a reduced risk of cardiovascular events. These results emphasize the importance of lipid-lowering drug treatment in patients with hyperlipidemia who survive a first MI.
C1 Utrecht Inst Pharmaceut Sci, Dept Pharmacoepidemiol & Pharmacotherapy, NL-3584 CA Utrecht, Netherlands.
   Univ Washington, Dept Epidemiol, Cardiovasc Hlth Res Unit, Seattle, WA 98195 USA.
   Univ Washington, Dept Pharm, Seattle, WA 98195 USA.
   Univ Washington, Dept Hlth Serv, Grp hlth Cooperat, Ctr Hlth Studies, Seattle, WA 98195 USA.
C3 Utrecht University; University of Washington; University of Washington
   Seattle; University of Washington; University of Washington Seattle;
   University of Washington; University of Washington Seattle; Group Health
   Cooperative
RP Klungel, OH (通讯作者)，Utrecht Inst Pharmaceut Sci, Dept Pharmacoepidemiol & Pharmacotherapy, Sorbonnelaan 16, NL-3584 CA Utrecht, Netherlands.
EM o.h.klungel@pharm.uu.nl
FU NHLBI NIH HHS [HL 40628, HL 43201, HL 53375] Funding Source: Medline
CR [Anonymous], 1975, JAMA-J AM MED ASSOC, V231, P360
   [Anonymous], 1994, CIRCULATION
   CANNER PL, 1980, NEW ENGL J MED, V303, P1038
   CARLSON LA, 1988, ACTA MED SCAND, V223, P405
   COX DR, 1972, J R STAT SOC B, V34, P187
   Fried Linda P., 1991, Annals of Epidemiology, V1, P263
   GALLAGHER EJ, 1993, JAMA-J AM MED ASSOC, V270, P742, DOI 10.1001/jama.270.6.742
   GURWITZ JH, 1992, JAMA-J AM MED ASSOC, V268, P1417, DOI 10.1001/jama.1992.03490110055029
   HORWITZ RI, 1990, LANCET, V336, P542, DOI 10.1016/0140-6736(90)92095-Y
   LaRosa JC, 1999, JAMA-J AM MED ASSOC, V282, P2340, DOI 10.1001/jama.282.24.2340
   LAW MR, 1994, BMJ-BRIT MED J, V308, P367, DOI 10.1136/bmj.308.6925.367
   PEDERSEN TR, 1994, LANCET, V344, P1383
   PEKKANEN J, 1990, NEW ENGL J MED, V322, P1700, DOI 10.1056/NEJM199006143222403
   PSATY BM, 1994, ARCH INTERN MED, V154, P1333, DOI 10.1001/archinte.154.12.1333
   RAY WA, 1993, NEW ENGL J MED, V329, P2029, DOI 10.1056/NEJM199312303292710
   Ross SD, 1999, ARCH INTERN MED, V159, P1793, DOI 10.1001/archinte.159.15.1793
   ROSSOUW JE, 1990, NEW ENGL J MED, V323, P1112, DOI 10.1056/NEJM199010183231606
   Sacks FM, 1996, NEW ENGL J MED, V335, P1001, DOI 10.1056/NEJM199610033351401
   Shepherd J, 1997, EUR HEART J, V18, P1718
   Tonkin A, 1998, NEW ENGL J MED, V339, P1349
   Urquhart J, 1991, PATIENT COMPLIANCE M, P301
   WONG ND, 1991, ANN INTERN MED, V115, P687, DOI 10.7326/0003-4819-115-9-687
NR 22
TC 17
Z9 17
U1 0
U2 1
PU SAGE PUBLICATIONS INC
PI THOUSAND OAKS
PA 2455 TELLER RD, THOUSAND OAKS, CA 91320 USA
SN 1060-0280
EI 1542-6270
J9 ANN PHARMACOTHER
JI Ann. Pharmacother.
PD MAY
PY 2002
VL 36
IS 5
BP 751
EP 757
PG 7
WC Pharmacology & Pharmacy
WE Science Citation Index Expanded (SCI-EXPANDED)
SC Pharmacology & Pharmacy
GA 548QM
UT WOS:000175400200001
PM 11978147
DA 2023-11-24
ER

PT J
AU Simes, RJ
   Hunt, D
   Kirby, A
   Tonkin, A
   Keech, A
   Aylward, P
   Colquhoun, D
   Glasziou, P
   Hague, W
   MacMahon, S
   Thompson, P
   West, M
   White, H
   Tonkin, A
   Avlward, P
   Colquhoun, D
   Glasziou, P
   Harris, P
   Hunt, D
   Keech, A
   McMahon, S
   Sharpe, N
   Simes, RJ
   Thompson, P
   Thomson, A
   West, M
   White, H
AF Simes, RJ
   Hunt, D
   Kirby, A
   Tonkin, A
   Keech, A
   Aylward, P
   Colquhoun, D
   Glasziou, P
   Hague, W
   MacMahon, S
   Thompson, P
   West, M
   White, H
   Tonkin, A
   Avlward, P
   Colquhoun, D
   Glasziou, P
   Harris, P
   Hunt, D
   Keech, A
   McMahon, S
   Sharpe, N
   Simes, RJ
   Thompson, P
   Thomson, A
   West, M
   White, H
CA LIPID Study Grp
TI Long-term effectiveness and safety of pravastatin in 9014 patients with
   coronary heart disease and average cholesterol concentrations: the LIPID
   trial follow-up
SO LANCET
LA English
DT Article
ID MYOCARDIAL-INFARCTION; LOWERING MEDICATIONS; THERAPY; STATINS; EVENTS;
   RISK; INTERVENTION; PREVENTION; MORTALITY; CANCER
AB Background The Long-term Intervention with Pravastatin in Ischaemic Disease (LIPID) study showed that pravastatin therapy over 6 years reduced mortality and cardiovascular events in patients with previous acute coronary syndromes and average cholesterol concentrations. We assessed the longer-term effects of initial treatment with pravastatin on further cardiovascular events and mortality over a total follow-up period of 8 years.
   Methods In the main trial, 9014 patients with previous myocardial infarction or unstable angina and a baseline plasma cholesterol concentration of 4.0-7.0 mmol/L were randomly assigned pravastatin 40 mg daily or placebo and followed up for 6 years. Subsequently, all patients were offered open-label pravastatin for 2 more years. Major cardiovascular events and adverse events were compared according to initial treatment assignment.
   Findings 7680 (97% of those still alive) had 2 years of extended follow-up. 3766 (86%) of those assigned placebo and 3914 (88%) assigned pravastatin agreed to take open-label pravastatin. During this period, patients originally assigned pravastatin had almost identical cholesterol concentrations to those assigned placebo, but a lower risk of death from all causes (219 [5.6%] vs 255 [6.8%], p=0.029), coronary heart disease (CHID) death (108 [2.80] vs 137 [3.6%], p=0.026), and CHID death or non-fatal myocardial infarction (176 [4.5%] vs 196 [5.2%], p=0.08). Over the total 8-year period, all-cause mortality was 888 (19.7%) in the group originally assigned placebo and 717 (15.9%) in the group originally assigned pravastatin, CHID mortality was 510 (11.3%) versus 395 (8.8%), myocardial infarction was 570 (12.7%) versus 435 (9.6%; each p<0.0001), and stroke was 272 (6.0%) versus 224 (5.0%; p=0.015). Stronger evidence of separate treatment benefits than in the main trial was seen in important prespecified subgroups (women, patients aged,70 years, and those with total cholesterol <5.5 mmol/L). Pravastatin had no significant adverse effects.
   Interpretation The evidence of sustained treatment benefits and safety of long-term pravastatin treatment reinforces the importance of long-term cholesterol-lowering treatment for almost all patients with previous CHID events.
C1 Univ Sydney, NHMRC Clin Trials Ctr, Sydney, NSW 2006, Australia.
   Clin Trial Res Unit, Auckland, New Zealand.
C3 University of Sydney
RP Simes, RJ (通讯作者)，Univ Sydney, NHMRC Clin Trials Ctr, Mallett St Campus, Sydney, NSW 2006, Australia.
EM enquiry@ctc.usyd.edu.au
RI Thompson, Peter L/P-1071-2014; Htut, Thien/H-5144-2011; Colquhoun, David
   M/F-9078-2013; Glasziou, Paul/A-7832-2008; Kedev, Sasko/ABB-2637-2021;
   Simes, Robert John/P-1497-2014; west, malcolm J/C-9425-2009
OI Glasziou, Paul/0000-0001-7564-073X; Kedev, Sasko/0000-0003-4844-6434;
   west, malcolm J/0000-0002-7629-5277; Aylward,
   Philip/0000-0002-5358-8552; MacMahon, Stephen/0000-0003-2064-7699;
   Coupland, Lucy/0000-0002-8912-9534
CR [Anonymous], 1997, Eur Heart J, V18, P1569
   Avorn J, 1998, JAMA-J AM MED ASSOC, V279, P1458, DOI 10.1001/jama.279.18.1458
   Bjerre LM, 2001, AM J MED, V110, P716, DOI 10.1016/S0002-9343(01)00705-7
   BYINGTON RP, 1995, CIRCULATION, V92, P2419, DOI 10.1161/01.CIR.92.9.2419
   CANNER PL, 1986, J AM COLL CARDIOL, V8, P1245, DOI 10.1016/S0735-1097(86)80293-5
   Collins R, 2002, INT J CLIN PRACT, V56, P53
   GLASZIOU P, IN PRESS MED J AUST
   Keech A, 2000, ATHEROSCLEROSIS, V151, P83
   Kotseva K, 2001, LANCET, V357, P995, DOI 10.1016/S0140-6736(00)04235-5
   LAW MR, 1991, CANCER CAUSE CONTROL, V2, P253, DOI 10.1007/BF00052142
   Marschner IC, 2001, J AM COLL CARDIOL, V38, P56, DOI 10.1016/S0735-1097(01)01360-2
   McCormick D, 1999, ARCH INTERN MED, V159, P561, DOI 10.1001/archinte.159.6.561
   MULDOON MF, 1990, LOWERING CHOLESTEROL, P309
   Murray CJL, 1997, LANCET, V349, P1269, DOI 10.1016/S0140-6736(96)07493-4
   PEDERSEN TR, 1994, LANCET, V344, P1383
   Pedersen TR, 2000, AM J CARDIOL, V86, P257, DOI 10.1016/S0002-9149(00)00910-3
   Rauch U, 2000, ATHEROSCLEROSIS, V153, P181, DOI 10.1016/S0021-9150(00)00397-X
   Rosenson RS, 1998, JAMA-J AM MED ASSOC, V279, P1643, DOI 10.1001/jama.279.20.1643
   Sacks FM, 1996, NEW ENGL J MED, V335, P1001, DOI 10.1056/NEJM199610033351401
   Sacks FM, 2000, CIRCULATION, V102, P1893, DOI 10.1161/01.CIR.102.16.1893
   Schwartz GG, 2001, JAMA-J AM MED ASSOC, V285, P1711, DOI 10.1001/jama.285.13.1711
   Simes J, 2002, EUR HEART J, V23, P207, DOI 10.1053/euhj.2001.2775
   Simes RJ, 2002, CIRCULATION, V105, P1162, DOI 10.1161/hc1002.105136
   Simons LA, 1996, MED J AUSTRALIA, V164, P208, DOI 10.5694/j.1326-5377.1996.tb94138.x
   TONKIN A, 1995, AM J CARDIOL, V76, P474
   Tonkin A, 1998, NEW ENGL J MED, V339, P1349
   White HD, 2000, NEW ENGL J MED, V343, P317, DOI 10.1056/NEJM200008033430502
   Yusuf S, 1996, CIRCULATION, V93, P1774, DOI 10.1161/01.CIR.93.10.1774
NR 28
TC 200
Z9 203
U1 0
U2 12
PU ELSEVIER SCIENCE INC
PI NEW YORK
PA STE 800, 230 PARK AVE, NEW YORK, NY 10169 USA
SN 0140-6736
EI 1474-547X
J9 LANCET
JI Lancet
PD APR 20
PY 2002
VL 359
IS 9315
BP 1379
EP 1387
PG 9
WC Medicine, General & Internal
WE Science Citation Index Expanded (SCI-EXPANDED)
SC General & Internal Medicine
GA 542ZQ
UT WOS:000175076200010
PM 11978335
DA 2023-11-24
ER

PT J
AU Heeschen, C
   Hamm, CW
   Laufs, U
   Snapinn, S
   Böhm, M
   White, HD
AF Heeschen, C
   Hamm, CW
   Laufs, U
   Snapinn, S
   Böhm, M
   White, HD
CA Platelet Receptor Inhibition Ische
TI Withdrawal of statins increases event rates in patients with acute
   coronary syndromes
SO CIRCULATION
LA English
DT Article; Proceedings Paper
CT 73rd Annual Scientific Sessions of the American-Heart-Association
CY NOV 12-15, 2000
CL NEW ORLEANS, LA
SP Amer Heart Assoc
DE angina; coronary disease; statins; ischemia; prognosis
ID NITRIC-OXIDE SYNTHASE; ENDOTHELIAL PROGENITOR CELLS; C-REACTIVE PROTEIN;
   ISCHEMIC EVENTS; PRAVASTATIN; ATHEROSCLEROSIS; PREVENTION; DISEASE; MEN
AB Background-HMG-CoA Reductase Inhibitors (statins) reduce cardiac event rates in patients with stable coronary heart disease. Withdrawal of chronic statin treatment during acute coronary syndromes may impair vascular function independent of lipid-lowering, effects and thus increase cardiac event rate.
   Methods and Results-We investigated the effects of statins on the cardiac event rate in 1616 patients of the Platelet Receptor Inhibition in Ischemic Syndrome Management (PRISM) study who had coronary artery disease and chest pain in the previous 24 hours. We recorded death and nonfatal myocardial infarction during the 30-day follow-up. Baseline clinical characteristics did not differ among 1249 patients without statin therapy, 379 patients with continued statin therapy, and 86 patients with discontinued statin therapy after hospitalization. Statin therapy was associated with a reduced event rate at 30-day follow-up compared with patients without statins (adjusted hazard ratio, 0.49 [95% CI, 0.21 to 0.86] P=0.004). If the statin therapy was withdrawn after admission, cardiac risk increased compared with patients who continued to receive statins (2.93 [95% Cl, 1.64 to 6.27]; P=0.005) and tended to be higher compared with patients who never received statins (1.69 [95% CI, 0.92 to 3.56]; P=0.15). This was related to an increased event rate during the first week after onset of symptoms and was independent of cholesterol levels. In a multivariate model, troponin T elevation (P=0.005), ST changes (P=0.02), and continuation of statin therapy (P=0.008) were the only independent predictors of patient outcome.
   Conclusions-Statin pretreatment in patients with acute coronary syndromes is associated with improved clinical outcome. However, discontinuation of statins after onset of symptoms completely abrogates this beneficial effect.
C1 Green Lane Hosp, Auckland 3, New Zealand.
   Merck Res Labs, West Point, PA USA.
   Univ Hosp Homburg Saar, Homburg, Germany.
   Kerckhoff Heart Ctr, D-61231 Bad Nauheim, Germany.
   Univ Hosp Frankfurt, Frankfurt, Germany.
C3 Merck & Company; Universitatsklinikum des Saarlandes; Kerckhoff Clinic;
   Goethe University Frankfurt; Goethe University Frankfurt Hospital
RP Hamm, CW (通讯作者)，Kerckhoff Heart Ctr, Benekestr 2-8, D-61231 Bad Nauheim, Germany.
EM Christian.hamm@kerckhoff.med.uni-giessen.de
OI Heeschen, Christopher/0000-0002-1158-8554; Laufs,
   Ulrich/0000-0003-2620-9323
CR Asahara T, 1999, CIRC RES, V85, P221, DOI 10.1161/01.RES.85.3.221
   Bazzino O, 1998, NEW ENGL J MED, V338, P1498
   Dimmeler S, 2001, J CLIN INVEST, V108, P391, DOI 10.1172/JCI200113152
   Downs JR, 1998, JAMA-J AM MED ASSOC, V279, P1615, DOI 10.1001/jama.279.20.1615
   Fleming I, 1999, J MOL CELL CARDIOL, V31, P5, DOI 10.1006/jmcc.1998.0839
   Hansen PR, 1998, J MOL CELL CARDIOL, V30, P2555, DOI 10.1006/jmcc.1998.0827
   HARRELL FE, 1988, J NATL CANCER I, V80, P1198, DOI 10.1093/jnci/80.15.1198
   Haverkate F, 1997, LANCET, V349, P462, DOI 10.1016/S0140-6736(96)07591-5
   Heeschen C, 2000, J AM COLL CARDIOL, V35, P1535, DOI 10.1016/S0735-1097(00)00581-7
   Jeremy JY, 1999, CARDIOVASC RES, V43, P580, DOI 10.1016/S0008-6363(99)00171-6
   Kaesemeyer WH, 1999, J AM COLL CARDIOL, V33, P234, DOI 10.1016/S0735-1097(98)00514-2
   Kibbe M, 1999, CARDIOVASC RES, V43, P650, DOI 10.1016/S0008-6363(99)00130-3
   Kwak B, 2000, NAT MED, V6, P1399, DOI 10.1038/82219
   Laufs U, 2000, CIRCULATION, V102, P3104
   Laufs U, 1998, CIRCULATION, V97, P1129, DOI 10.1161/01.CIR.97.12.1129
   LIUZZO G, 1994, NEW ENGL J MED, V331, P417, DOI 10.1056/NEJM199408183310701
   Maron DJ, 2000, CIRCULATION, V101, P207, DOI 10.1161/01.CIR.101.2.207
   Maseri A, 1997, NEW ENGL J MED, V336, P1014, DOI 10.1056/NEJM199704033361409
   Massy ZA, 1996, LANCET, V347, P102, DOI 10.1016/S0140-6736(96)90217-2
   MullerBardorff M, 1997, CLIN CHEM, V43, P458
   PEDERSEN TR, 1994, LANCET, V344, P1383
   Rosenson RS, 1998, JAMA-J AM MED ASSOC, V279, P1643, DOI 10.1001/jama.279.20.1643
   Ross R, 1999, NEW ENGL J MED, V340, P115, DOI 10.1056/NEJM199901143400207
   Sacks FM, 1996, NEW ENGL J MED, V335, P1001, DOI 10.1056/NEJM199610033351401
   Schwartz GG, 2001, JAMA-J AM MED ASSOC, V285, P1711, DOI 10.1001/jama.285.13.1711
   SHEPHERD J, 1995, NEW ENGL J MED, V333, P1301, DOI 10.1056/NEJM199511163332001
   Thomas M, 1998, LANCET, V352, P1830, DOI 10.1016/S0140-6736(05)79893-7
   Tonkin A, 1998, NEW ENGL J MED, V339, P1349
   Vaughan CJ, 1996, LANCET, V348, P1079, DOI 10.1016/S0140-6736(96)05190-2
NR 29
TC 392
Z9 416
U1 0
U2 4
PU LIPPINCOTT WILLIAMS & WILKINS
PI PHILADELPHIA
PA TWO COMMERCE SQ, 2001 MARKET ST, PHILADELPHIA, PA 19103 USA
SN 0009-7322
EI 1524-4539
J9 CIRCULATION
JI Circulation
PD MAR 26
PY 2002
VL 105
IS 12
BP 1446
EP 1452
DI 10.1161/01.CIR.0000012530.68333.C8
PG 7
WC Cardiac & Cardiovascular Systems; Peripheral Vascular Disease
WE Science Citation Index Expanded (SCI-EXPANDED); Conference Proceedings Citation Index - Science (CPCI-S)
SC Cardiovascular System & Cardiology
GA 536EC
UT WOS:000174686900021
PM 11914253
DA 2023-11-24
ER

PT J
AU Aronow, WS
   Ahn, C
AF Aronow, WS
   Ahn, C
TI Incidence of new coronary events in older persons with prior myocardial
   infarction and serum low-density lipoprotein cholesterol ≥ 125 mg/dl
   treated with statins versus no lipid-lowering drug
SO AMERICAN JOURNAL OF CARDIOLOGY
LA English
DT Article
ID CARDIOVASCULAR EVENTS; ELDERLY-PATIENTS; PRAVASTATIN; DISEASE; WOMEN
AB In an observational prospective study of 1,410 persons, mean age 81 9 years, with prior myocardial infarction and a serum low-density lipoprotein cholesterol of greater than or equal to125 mg/dl, 679 (48%) were treated with statins and 731 (52%) with no lipid-lowering drugs. At 36-month follow-up, the stepwise Cox regression model showed that significant independent predictors of new coronary events were age (risk ratio 1.04 for a 1-year increase in age), cigarette smoking (risk ratio 2.3), systemic hypertension (risk ratio 1.5), diabetes mellitus (risk ratio 1.9), initial serum low-density lipoprotein cholesterol (risk ratio 1.01 for each 1-mg/dl increase), initial serum high-density lipoprotein cholesterol (risk ratio 0.96 for each 1-mg/dl increase), and use of statins (risk ratio 0.50).
C1 Westchester Cty Med Ctr, New York Med Coll, Dept Med, Valhalla, NY 10595 USA.
   Univ Texas, Sch Med, Div Clin Epidemiol, Houston, TX USA.
C3 Westchester Medical Center; New York Medical College; University of
   Texas System
RP Aronow, WS (通讯作者)，Westchester Cty Med Ctr, New York Med Coll, Dept Med, 23 Pebble Way, New Rochelle, NY 10804 USA.
CR ARONOW WS, 1994, AM J CARDIOL, V73, P702, DOI 10.1016/0002-9149(94)90938-5
   ARONOW WS, 1987, AM J CARDIOL, V60, P1182, DOI 10.1016/0002-9149(87)90418-8
   Aronow WS, 1996, AM J CARDIOL, V77, P864, DOI 10.1016/S0002-9149(97)89183-7
   CASTELLI WP, 1989, AM J CARDIOL, V63, pH12
   Gavin JR, 1997, DIABETES CARE, V20, P1183
   Hunt D, 2001, ANN INTERN MED, V134, P931, DOI 10.7326/0003-4819-134-10-200105150-00007
   Lewis SJ, 1998, ANN INTERN MED, V129, P681, DOI 10.7326/0003-4819-129-9-199811010-00002
   Miettinen TA, 1997, CIRCULATION, V96, P4211
   ROBERTS WC, 1986, AM J CARDIOL, V57, P1410, DOI 10.1016/0002-9149(86)90229-8
   1997, ARCH INTERN MED, V157, P2413, DOI DOI 10.1001/ARCHINTE.1997.00440420033005
NR 10
TC 77
Z9 81
U1 0
U2 12
PU EXCERPTA MEDICA INC-ELSEVIER SCIENCE INC
PI BRIDGEWATER
PA 685 ROUTE 202-206 STE 3, BRIDGEWATER, NJ 08807 USA
SN 0002-9149
EI 1879-1913
J9 AM J CARDIOL
JI Am. J. Cardiol.
PD JAN 1
PY 2002
VL 89
IS 1
BP 67
EP +
DI 10.1016/S0002-9149(01)02167-1
PG 4
WC Cardiac & Cardiovascular Systems
WE Science Citation Index Expanded (SCI-EXPANDED)
SC Cardiovascular System & Cardiology
GA 509UW
UT WOS:000173168900015
PM 11779527
DA 2023-11-24
ER

PT J
AU Harder, S
   Mohr, O
   Klepzig, H
AF Harder, S
   Mohr, O
   Klepzig, H
TI Lipid-lowering treatment in coronary artery disease: a survey in an
   ambulatory outpatient clinic
SO INTERNATIONAL JOURNAL OF CLINICAL PHARMACOLOGY AND THERAPEUTICS
LA English
DT Article
DE HMG-CoA reductase inhibitor; pharmacoepidemiology; coronary artery
   disease
ID DRUGS; PRAVASTATIN; STATINS; TRIALS; RISK
AB Objectives: In controlled trials, HMG-CoA reductase inhibitors (statins) effectively reduced cardiovascular events in patients-with coronary artery disease (CAD). However. recent pharmacoepidemiological studies indicate an underuse of statins in the target population. The objective of this study was to examine the extent to which CAD patients in Germany actually received statins under field conditions. Methods: We evaluated the medical records of 296 patients referred to the cardiology outpatient clinic of the Frankfurt University Hospital by their general practitioner (GP) in the period 1995 to 1998. All patients had symptomatic, angiographically proven CAD, 142 had previous myocardial infarction. A diagnosis of dyslipidemia was taken from the records. Most patients were visited on more than 1 occasion. In all. we were able to access 296 records for a 1st visit, 76 records for a 2nd visit and 29 records for a 3rd visit and 16 records for > 3 visits. Results: According to the entry criteria of the 4S Trial (total cholesterol 5.5 - 8.0 mmol/l or 212 -311 mg/dl), 108 patients were deemed as eligible for lipid-lowering treatment, criteria of the LIPID Trial (4.0 - 7.0 mmol/l or 154 - 270 mg/dl) gave a yield of 190 patients. The actual treatment rate with a statin at the 1st visit was 34% (LIPID Group) and 40% (4S Group). At later visits, the treatment rates with statins increased to 63% (LIPID Group) and 79% (4S Group), due to advice given to the GP by the outpatient clinic. When the observation period was devided into 2 periods (04/95 - 01/97; 02/97 - 09/98), actual treatment rates (all visits) for the 4S Group were 43% and 38%, respectively, indicating no further "penetration" of the 4S Study in the therapy decision-making of the GPs. Conclusions: The data indicate that necessary treatment with a HMG-CoA reductase inhibitor is often withheld in the ambulatory setting.
C1 Univ Hosp, Pharmazentrum Frankfurt, Inst Clin Pharmacol, D-60590 Frankfurt, Germany.
   Stadt Kliniken Offenbach, Offenbach, Germany.
C3 Goethe University Frankfurt; Goethe University Frankfurt Hospital; Sana
   Klinikum Offenbach
RP Harder, S (通讯作者)，Univ Hosp, Pharmazentrum Frankfurt, Inst Clin Pharmacol, Theodor Stern Kai 7, D-60590 Frankfurt, Germany.
EM harder@em.uni-frankfurt.de
CR Bucher HC, 1999, ARTERIOSCL THROM VAS, V19, P187, DOI 10.1161/01.ATV.19.2.187
   Fairhurst K, 1998, BMJ-BRIT MED J, V317, P1130
   Feely T, 2000, CLIN PHARMACOL THER, V67, P438, DOI 10.1067/mcp.2000.105152
   Harder S, 1998, INT J CLIN PHARM TH, V36, P195
   Krappweis J, 2000, PHARMACOEPIDEM DR S, V9, P119, DOI 10.1002/(SICI)1099-1557(200003/04)9:2<119::AID-PDS476>3.0.CO;2-R
   LaRosa JC, 1999, JAMA-J AM MED ASSOC, V282, P2340, DOI 10.1001/jama.282.24.2340
   Larsen J, 2000, BRIT J CLIN PHARMACO, V49, P463, DOI 10.1046/j.1365-2125.2000.00192.x
   Lennernas H, 1997, CLIN PHARMACOKINET, V32, P403, DOI 10.2165/00003088-199732050-00005
   LEVINE GN, 1995, NEW ENGL J MED, V332, P512, DOI 10.1056/NEJM199502233320807
   Meyer FP, 1999, NEW ENGL J MED, V340, P1115
   PEDERSEN TR, 1994, LANCET, V344, P1383
   Ross SD, 1999, ARCH INTERN MED, V159, P1793, DOI 10.1001/archinte.159.15.1793
   Sacks FM, 1996, NEW ENGL J MED, V335, P1001, DOI 10.1056/NEJM199610033351401
   Tonkin A, 1998, NEW ENGL J MED, V339, P1349
   Troche CJ, 1998, EUR HEART J, V19, pC59
   van de Laak M F, 2000, Ned Tijdschr Geneeskd, V144, P706
   Velasco JA, 1999, ATHEROSCLEROSIS, V147, pS39, DOI 10.1016/S0021-9150(99)00254-3
NR 17
TC 6
Z9 7
U1 0
U2 0
PU DUSTRI-VERLAG DR KARL FEISTLE
PI DEISENHOFEN-MUENCHEN
PA BAHNHOFSTRASSE 9 POSTFACH 49, D-82032 DEISENHOFEN-MUENCHEN, GERMANY
SN 0946-1965
J9 INT J CLIN PHARM TH
JI Int. J. Clin. Pharmacol. Ther.
PD DEC
PY 2001
VL 39
IS 12
BP 534
EP 538
PG 5
WC Pharmacology & Pharmacy
WE Science Citation Index Expanded (SCI-EXPANDED)
SC Pharmacology & Pharmacy
GA 499UA
UT WOS:000172587700003
PM 11770834
DA 2023-11-24
ER

PT J
AU Brown, BG
   Zhao, XQ
   Chait, A
   Fisher, LD
   Cheung, MC
   Morse, JS
   Dowdy, AA
   Marino, EK
   Bolson, EL
   Alaupovic, P
   Frohlich, J
   Albers, JJ
   Serafini, L
   Huss-Frechette, E
   Wang, S
   DeAngelis, D
   Dodek, A
AF Brown, BG
   Zhao, XQ
   Chait, A
   Fisher, LD
   Cheung, MC
   Morse, JS
   Dowdy, AA
   Marino, EK
   Bolson, EL
   Alaupovic, P
   Frohlich, J
   Albers, JJ
   Serafini, L
   Huss-Frechette, E
   Wang, S
   DeAngelis, D
   Dodek, A
TI Simvastatin and niacin, antioxidant vitamins, or the combination for the
   prevention of coronary disease
SO NEW ENGLAND JOURNAL OF MEDICINE
LA English
DT Article
ID LOW-DENSITY-LIPOPROTEIN; ARTERY-DISEASE; HEPATIC LIPASE; HEART-DISEASE;
   CHOLESTEROL; REGRESSION; THERAPY; PLASMA; ATHEROSCLEROSIS; PROGRESSION
AB Background: Both lipid-modifying therapy and antioxidant vitamins are thought to have benefit in patients with coronary disease. We studied simvastatin-niacin and antioxidant-vitamin therapy, alone and together, for cardiovascular protection in patients with coronary disease and low plasma levels of high-density lipoprotein (HDL) cholesterol.
   Methods: In a three-year, double-blind trial, 160 patients with coronary disease, low HDL cholesterol levels, and normal low-density lipoprotein (LDL) cholesterol levels were randomly assigned to receive one of four regimens: simvastatin plus niacin, antioxidants, simvastatin-niacin plus antioxidants, or placebos. The end points were arteriographic evidence of a change in coronary stenosis and the occurrence of a first cardiovascular event (death, myocardial infarction, stroke, or revascularization).
   Results: The mean levels of LDL and HDL cholesterol were unaltered in the antioxidant group and the placebo group; these levels changed substantially (by -42 percent and +26 percent, respectively) in the simvastatin-niacin group. The protective increase in HDL2 with simvastatin plus niacin was attenuated by concurrent therapy with antioxidants. The average stenosis progressed by 3.9 percent with placebos, 1.8 percent with antioxidants (P=0.16 for the comparison with the placebo group), and 0.7 percent with simvastatin-niacin plus antioxidants (P=0.004) and regressed by 0.4 percent with simvastatin-niacin alone (P<0.001). The frequency of the clinical end point was 24 percent with placebos, 3 percent with simvastatin-niacin alone, 21 percent in the antioxidant-therapy group, and 14 percent in the group given simvastatin-niacin plus antioxidants.
   Conclusions: Simvastatin plus niacin provides marked clinical and angiographically measurable benefits in patients with coronary disease and low HDL levels. The use of antioxidant vitamins in this setting must be questioned. (N Engl J Med 2001;345:1583-92.) Copyright (C) 2001 Massachusetts Medical Society.
C1 Univ Washington, Sch Med, Dept Med, Div Cardiol, Seattle, WA 98195 USA.
   Univ Washington, Sch Med, Div Metab Endocrinol & Nutr, Seattle, WA 98195 USA.
   Univ Washington, Sch Med, Dept Biostat, Seattle, WA 98195 USA.
   Oklahoma Med Res Fdn, Oklahoma City, OK 73104 USA.
   Univ British Columbia, Dept Pathol & Lab Med, Vancouver, BC V5Z 1M9, Canada.
C3 University of Washington; University of Washington Seattle; University
   of Washington; University of Washington Seattle; University of
   Washington; University of Washington Seattle; Oklahoma Medical Research
   Foundation; University of British Columbia
RP Brown, BG (通讯作者)，Univ Washington, Sch Med, Dept Med, Div Cardiol, Box 356422,Hlth Sci Bldg,Rm A509,1959 NE Pacific, Seattle, WA 98195 USA.
FU NHLBI NIH HHS [R01 HL49546] Funding Source: Medline; NIDDK NIH HHS [DK
   17047, DK 35816] Funding Source: Medline; PHS HHS [MO1 00037] Funding
   Source: Medline
CR Alpha-Tocopherol Beta Carotene Cancer Prevention Study Group, 1994, N Engl J Med, V330, P1029, DOI 10.1056/NEJM199404143301501
   [Anonymous], LANCET
   Assmann G, 1998, EUR HEART J, V19, pA2
   BROWN BG, 1993, CIRCULATION, V87, P66
   BROWN BG, 1986, PROG CARDIOVASC DIS, V28, P403
   Brown BG, 1998, CAN J CARDIOL, V14, p6A
   BROWN G, 1990, NEW ENGL J MED, V323, P1289, DOI 10.1056/NEJM199011083231901
   BRUCE RA, 1971, ANN CLIN RES, V3, P323
   CHEUNG MC, 1991, J LIPID RES, V32, P383
   Cheung MC, 2001, ARTERIOSCL THROM VAS, V21, P1320, DOI 10.1161/hq0801.095151
   Cohen JC, 1999, CURR OPIN LIPIDOL, V10, P259, DOI 10.1097/00041433-199906000-00008
   CURRY MD, 1980, BIOCHIM BIOPHYS ACTA, V617, P503, DOI 10.1016/0005-2760(80)90016-8
   DOBIASOVA M, 1991, ARTERIOSCLER THROMB, V11, P64, DOI 10.1161/01.ATV.11.1.64
   ESTERBAUER H, 1989, FREE RADICAL RES COM, V6, P67, DOI 10.3109/10715768909073429
   FISHER LD, 1993, BIOSTATISTICS METHOD, P973
   FRIEDEWALD WT, 1972, CLIN CHEM, V18, P499
   GENEST J, 1993, ARTERIOSCLER THROMB, V13, P1728, DOI 10.1161/01.ATV.13.12.1728
   GORDON DJ, 1989, CIRCULATION, V79, P8, DOI 10.1161/01.CIR.79.1.8
   GUYTON JR, 1985, ARTERIOSCLEROSIS, V5, P644, DOI 10.1161/01.ATV.5.6.644
   Hennekens CH, 1996, NEW ENGL J MED, V334, P1145, DOI 10.1056/NEJM199605023341801
   HENNEKENS CH, 1999, CLIN TRIALS CARDIOVA, P206
   JACOBS SM, 1999, MINIMUM DOSE CRYSTAL
   JOHANSSON J, 1995, ARTERIOSCL THROM VAS, V15, P1049, DOI 10.1161/01.ATV.15.8.1049
   Krauss RM, 1996, CIRCULATION, V94, P1795, DOI 10.1161/01.CIR.94.7.1795
   Mahley RW, 2000, J LIPID RES, V41, P1290
   Meade T, 1999, EUR HEART J, V20, P725
   PARTHASARATHY S, 1990, BIOCHIM BIOPHYS ACTA, V1044, P275, DOI 10.1016/0005-2760(90)90314-N
   PHILLIPS NR, 1993, CIRCULATION, V88, P2762, DOI 10.1161/01.CIR.88.6.2762
   Robins SJ, 2001, JAMA-J AM MED ASSOC, V285, P1585, DOI 10.1001/jama.285.12.1585
   STEINBERG D, 1989, NEW ENGL J MED, V320, P915
   Steingberg FM, 1999, AM J CLIN NUTR, V69, P1293
   Tonkin A, 1998, NEW ENGL J MED, V339, P1349
   Valagussa F, 1999, LANCET, V354, P447, DOI 10.1016/S0140-6736(99)07072-5
   WILSON, 1991, AM J MED, V90, P537
   Wilson PWF, 1998, CIRCULATION, V97, P1837, DOI 10.1161/01.CIR.97.18.1837
   WILSON PWF, 1991, AM J MED, V90, P11, DOI 10.1016/0002-9343(91)90500-W
   Yusuf S, 2000, NEW ENGL J MED, V342, P154, DOI 10.1056/NEJM200001203420302
   Zambon A, 1999, CIRCULATION, V99, P1959, DOI 10.1161/01.CIR.99.15.1959
   Zhao XQ, 2001, J AM COLL CARDIOL, V37, p268A
NR 39
TC 1483
Z9 1587
U1 0
U2 68
PU MASSACHUSETTS MEDICAL SOC
PI WALTHAM
PA WALTHAM WOODS CENTER, 860 WINTER ST,, WALTHAM, MA 02451-1413 USA
SN 0028-4793
EI 1533-4406
J9 NEW ENGL J MED
JI N. Engl. J. Med.
PD NOV 29
PY 2001
VL 345
IS 22
BP 1583
EP 1592
DI 10.1056/NEJMoa011090
PG 10
WC Medicine, General & Internal
WE Science Citation Index Expanded (SCI-EXPANDED)
SC General & Internal Medicine
GA 496EU
UT WOS:000172383900001
PM 11757504
OA Bronze
DA 2023-11-24
ER

PT J
AU Waters, DD
AF Waters, DD
TI Early pharmacologic intervention and plaque stability in acute coronary
   syndromes
SO AMERICAN JOURNAL OF CARDIOLOGY
LA English
DT Article; Proceedings Paper
CT Meeting of the Interventions-in-Cardiology-Study-Group
CY MAR 03-04, 2001
CL ST PETERSBURG, FL
SP Interventions Cardiol Study Group
ID ACUTE MYOCARDIAL-INFARCTION; LOW-DENSITY-LIPOPROTEIN; NITRIC-OXIDE
   SYNTHASE; IMPROVES ENDOTHELIAL FUNCTION; A REDUCTASE INHIBITOR; UNSTABLE
   ANGINA; DEPENDENT VASODILATATION; ISCHEMIC EVENTS; CHOLESTEROL; ASPIRIN
AB Remarkable therapeutic advances in the treatment of acute coronary syndromes (ACS) have been made with antiplatelet and antithrombotic therapy. However, these therapies alone do not appear to completely stabilize culprit lesions. Evidence from a variety of sources suggests that intensive cholesterol lowering with statins favorably influences culprit lesion stabilization in patients with ACS. Potential mechanisms of benefit include improvements in endothelial function, decreased propensity for platelet thrombus formation, and reduction in inflammation at the site of the lesion. The Myocardial Ischemia with Aggressive Cholesterol Lowering (MIR-ACL) study is the first large-scale clinical trial to examine whether these mechanisms translate into clinical-event reduction in patients with ACS as well as the substantial proved benefits in the chronic coronary syndromes. In this trial, early initiation of atorvastatin after an episode of unstable angina or non-Q-wave myocardial infarction reduced events over the ensuing 16 weeks. It is hoped that a growing awareness of the benefits of early statin therapy to stabilize culprit lesions in ACS will lead to an increase in the proportion of coronary patients who will receive this beneficial therapy. (C) 2001 by Excerpta Medica, Inc.
C1 San Francisco Gen Hosp, Div Cardiol, San Francisco, CA 94110 USA.
   Univ Calif San Francisco, Sch Med, San Francisco, CA USA.
C3 San Francisco General Hospital Medical Center; University of California
   System; University of California San Francisco
RP Waters, DD (通讯作者)，San Francisco Gen Hosp, Div Cardiol, Room 5G1,1001 Potrero Ave, San Francisco, CA 94110 USA.
EM dwaters@medsfgh.ucsf.edu
CR ANDERSON TJ, 1995, NEW ENGL J MED, V332, P488, DOI 10.1056/NEJM199502233320802
   Antman EM, 1999, CIRCULATION, V100, P1593, DOI 10.1161/01.CIR.100.15.1593
   Aronow HD, 2001, J AM COLL CARDIOL, V37, p334S
   Asakura M, 2001, J AM COLL CARDIOL, V37, P1284, DOI 10.1016/S0735-1097(01)01135-4
   BADIMON L, 1987, J LAB CLIN MED, V110, P706
   Bazzino O, 1998, NEW ENGL J MED, V338, P1498
   BOGATY P, 1994, CIRCULATION, V90, P5, DOI 10.1161/01.CIR.90.1.5
   Bustos C, 1998, J AM COLL CARDIOL, V32, P2057, DOI 10.1016/S0735-1097(98)00487-2
   CAIRNS JA, 1985, NEW ENGL J MED, V313, P1369, DOI 10.1056/NEJM198511283132201
   CANNON CP, 2000, J ENGL J MED, V344, P1879
   CARVALHO AC, 1974, NEW ENGL J MED, V290, P434, DOI 10.1056/NEJM197402212900805
   Chen LJ, 1996, J AM COLL CARDIOL, V28, P597, DOI 10.1016/0735-1097(96)00203-3
   Chew DP, 2001, CIRCULATION, V103, P201
   Chew DP, 2000, J AM COLL CARDIOL, V36, P2028, DOI 10.1016/S0735-1097(00)00979-7
   Cohen M, 1997, NEW ENGL J MED, V337, P447, DOI 10.1056/NEJM199708143370702
   Cox D, 2000, J AM COLL CARDIOL, V36, P1514, DOI 10.1016/S0735-1097(00)00919-0
   Crisby M, 2001, CIRCULATION, V103, P926, DOI 10.1161/01.cir.103.7.926
   DAVI G, 1992, CIRCULATION, V85, P1792, DOI 10.1161/01.CIR.85.5.1792
   DAVIES MJ, 1989, EUR HEART J, V10, P203, DOI 10.1093/oxfordjournals.eurheartj.a059467
   Davis ME, 2001, CIRCULATION, V103, P2
   Dupuis J, 1999, CIRCULATION, V99, P3227, DOI 10.1161/01.CIR.99.25.3227
   EGASHIRA K, 1994, CIRCULATION, V89, P2519, DOI 10.1161/01.CIR.89.6.2519
   Feron O, 2001, CIRCULATION, V103, P113
   Fonarow GC, 2001, CIRCULATION, V103, P38
   Jialal I, 2001, CIRCULATION, V103, P1933
   JUULMOLLER S, 1992, LANCET, V340, P1421, DOI 10.1016/0140-6736(92)92619-Q
   LACOSTE L, 1995, CIRCULATION, V92, P3172, DOI 10.1161/01.CIR.92.11.3172
   Laufs U, 1998, J BIOL CHEM, V273, P24266, DOI 10.1074/jbc.273.37.24266
   Laufs U, 1998, CIRCULATION, V97, P1129, DOI 10.1161/01.CIR.97.12.1129
   LEWIS HD, 1983, NEW ENGL J MED, V309, P396, DOI 10.1056/NEJM198308183090703
   MANGIN EL, 1993, CIRC RES, V72, P161, DOI 10.1161/01.RES.72.1.161
   Nofer JR, 1997, CIRCULATION, V95, P1370
   ODriscoll G, 1997, CIRCULATION, V95, P1126, DOI 10.1161/01.cir.95.5.1126
   Oler A, 1996, JAMA-J AM MED ASSOC, V276, P811, DOI 10.1001/jama.276.10.811
   Ortego M, 1999, ATHEROSCLEROSIS, V147, P253, DOI 10.1016/S0021-9150(99)00193-8
   PRISM PLUS Investigators, 1998, NEW ENGL J MED, V338, P1488
   PRITCHARD KA, 1995, CIRC RES, V77, P510, DOI 10.1161/01.RES.77.3.510
   Ridker PM, 2001, CIRCULATION, V103, P1191
   Ridker PM, 1999, CIRCULATION, V100, P230, DOI 10.1161/01.CIR.100.3.230
   Schwartz GG, 2001, JAMA-J AM MED ASSOC, V285, P1711, DOI 10.1001/jama.285.13.1711
   Selwyn AP, 1997, CIRCULATION, V95, P5, DOI 10.1161/01.CIR.95.1.5
   SIMOONS ML, 2000, 22 ANN C EUR SOC CAR
   Stenestrand U, 2001, JAMA-J AM MED ASSOC, V285, P430, DOI 10.1001/jama.285.4.430
   STUART MJ, 1980, NEW ENGL J MED, V302, P6, DOI 10.1056/NEJM198001033020102
   Tamai O, 1997, CIRCULATION, V95, P76, DOI 10.1161/01.CIR.95.1.76
   THEROUX P, 1988, NEW ENGL J MED, V319, P1105, DOI 10.1056/NEJM198810273191701
   Topol E, 1998, NEW ENGL J MED, V339, P436
   Topol E, 1998, CIRCULATION, V97, P2386
   Topol EJ, 1999, LANCET, V353, P227, DOI 10.1016/S0140-6736(98)11086-3
   TREASURE CB, 1995, NEW ENGL J MED, V332, P481, DOI 10.1056/NEJM199502233320801
   VITA JA, 1992, CIRCULATION, V85, P1390, DOI 10.1161/01.CIR.85.4.1390
   VITA JA, 1990, CIRCULATION, V81, P491, DOI 10.1161/01.CIR.81.2.491
   Wagner AH, 2000, ARTERIOSCL THROM VAS, V20, P61, DOI 10.1161/01.ATV.20.1.61
   Wallentin L, 1999, LANCET, V354, P701
   Wallentin L, 2000, LANCET, V356, P9, DOI 10.1016/S0140-6736(00)02427-2
   WALLENTIN L, 1990, LANCET, V336, P827
   Waters D, 1999, CIRCULATION, V99, P3215, DOI 10.1161/01.CIR.99.25.3215
   Waters D, 1997, CIRCULATION, V96, P3
   WATERS DD, 2001, HURSTS HEART, P1237
   YUSUF S, 2001, 50 ANN SCI SESS AM C
   Zwaka TP, 2001, CIRCULATION, V103, P1194
NR 61
TC 11
Z9 16
U1 0
U2 0
PU EXCERPTA MEDICA INC-ELSEVIER SCIENCE INC
PI BRIDGEWATER
PA 685 ROUTE 202-206 STE 3, BRIDGEWATER, NJ 08807 USA
SN 0002-9149
EI 1879-1913
J9 AM J CARDIOL
JI Am. J. Cardiol.
PD OCT 18
PY 2001
VL 88
IS 8A
BP 30K
EP 36K
PG 7
WC Cardiac & Cardiovascular Systems
WE Science Citation Index Expanded (SCI-EXPANDED); Conference Proceedings Citation Index - Science (CPCI-S)
SC Cardiovascular System & Cardiology
GA 486LW
UT WOS:000171820100008
PM 11694217
DA 2023-11-24
ER

PT J
AU Bae, JH
   Bassenge, E
   Lee, HJ
   Park, KR
   Park, CG
   Park, KY
   Lee, MS
   Schwemmer, M
AF Bae, JH
   Bassenge, E
   Lee, HJ
   Park, KR
   Park, CG
   Park, KY
   Lee, MS
   Schwemmer, M
TI Impact of postprandial hypertriglyceridemia on vascular responses in
   patients with coronary artery disease: effects of ACE inhibitors and
   fibrates
SO ATHEROSCLEROSIS
LA English
DT Article
DE angiotensin converting enzyme inhibitors; fibrates; triglycerides;
   endothelial function; oxidant stress; coronary artery disease
ID CONVERTING ENZYME-INHIBITION; ENDOTHELIAL FUNCTION; OXIDATIVE STRESS;
   DYSFUNCTION; CHOLESTEROL; RISK
AB We analyzed vascular responses (endothelial function, oxidant stress) to postprandial hypertriglyceridemia (PHTG) in patients with coronary artery disease (CAD) to reveal potential therapeutical effects of angiotensin converting enzyme inhibition (ACE-I) and of lipid lowering (fibrate). The study population (n = 39, mean age: 60 years) consisted of four groups, all of which had angiographically documented CAD. A high fat group (n = 9) consumed a high fat meal, a low fat group (n = 9) a low fat meal, and ACE-I (n = 10) or fibrate (n = 11) groups consumed a high fat meal plus lisinopril or fenofibrate. Serum triglycerides (TG) increased significantly 2 h after eating a test meal in all groups with the exception of the low fat group. In the high and low fat groups changes of serum TG were positively correlated (r = 0.664, P < 0.005) with changes of phorbol ester-activated leukocyte superoxide anion radical (O-2(-.)) formation and were negatively correlated (r = -0.488, P < 0.05) with flow-mediated brachial artery dilation (FMD). There was a negative correlation (r = -0.419, P = 0.094) between FMD and changes of O-2(-.) formation in the high and low fat groups. In the ACE-I and fibrate groups, O-2(-.) formation decreased 2 h after eating a test meal (from 5.34 +/- 1.01 to 3.81 +/- 1.15 nmol/10(6)cells per min, P < 0.01, and from 4.66 <plus/minus> 0.91 to 4.26 +/- 0.97 nmol/10(6)cells per min, P = 0.374, respectively). However, endothelial function did not show any significant changes 2 It after eating a test meal in all groups. PHTG increases oxidant stress and further deteriorates endothelial function, even in patients with CAD. Both ACE-I and fibrates have an antioxidant effect but no acute beneficial effects in terms of endothelial function under conditions of PHTG in CAD patients. (C) 2001 Elsevier Science Ireland Ltd. All rights reserved.
C1 Konyang Univ, Konyang Univ Hosp, Coll Med, Div Cardiol,Dept Internal Med,Seo Gu, Taejon, South Korea.
   Univ Freiburg, Inst Appl Physiol & Balneol, D-79104 Freiburg, Germany.
C3 Konyang University; Konyang University Hospital; University of Freiburg
RP Bae, JH (通讯作者)，Konyang Univ, Konyang Univ Hosp, Coll Med, Div Cardiol,Dept Internal Med,Seo Gu, 685 Gasoowon Dong, Taejon, South Korea.
CR Austin MA, 1998, AM J CARDIOL, V81, p7B, DOI 10.1016/S0002-9149(98)00031-9
   BAE JH, IN PRESS ATHEROSCLER
   BECHLAURSEN J, 1997, CIRCULATION, V95, P588
   CELERMAJER DS, 1992, LANCET, V340, P1111, DOI 10.1016/0140-6736(92)93147-F
   CHIN JH, 1992, J CLIN INVEST, V89, P10, DOI 10.1172/JCI115549
   CLARK RA, 1993, CURRENT PROTOCOLS IM
   Flather MD, 2000, LANCET, V355, P1575, DOI 10.1016/S0140-6736(00)02212-1
   FRIEDEWALD WT, 1972, CLIN CHEM, V18, P499
   Jeppesen J, 1998, CIRCULATION, V97, P1029, DOI 10.1161/01.CIR.97.11.1029
   KEANEY JF, 1995, J CLIN INVEST, V95, P2520, DOI 10.1172/JCI117953
   Koh KK, 1999, AM J CARDIOL, V83, P327, DOI 10.1016/S0002-9149(98)00862-5
   Mancini GBJ, 1996, CIRCULATION, V94, P258, DOI 10.1161/01.CIR.94.3.258
   MOREL DW, 1983, J LIPID RES, V24, P1070
   Oskarsson HJ, 1997, CIRCULATION, V95, P557, DOI 10.1161/01.CIR.95.3.557
   Plotnick GD, 1997, JAMA-J AM MED ASSOC, V278, P1682, DOI 10.1001/jama.278.20.1682
   Schnell GB, 1999, J AM COLL CARDIOL, V33, P2038, DOI 10.1016/S0735-1097(99)00104-7
   SIMPSON HS, 1990, ATHEROSCLEROSIS, V85, P193, DOI 10.1016/0021-9150(90)90111-U
   Wilmink HW, 1999, J AM COLL CARDIOL, V34, P140, DOI 10.1016/S0735-1097(99)00154-0
   YEN A, 1986, CANCER RES, V46, P4156
   YUSUF S, 1992, LANCET, V340, P1173, DOI 10.1016/0140-6736(92)92889-N
   ZILVERSMIT DB, 1979, CIRCULATION, V60, P473, DOI 10.1161/01.CIR.60.3.473
NR 21
TC 45
Z9 46
U1 0
U2 4
PU ELSEVIER SCI IRELAND LTD
PI CLARE
PA CUSTOMER RELATIONS MANAGER, BAY 15, SHANNON INDUSTRIAL ESTATE CO, CLARE,
   IRELAND
SN 0021-9150
J9 ATHEROSCLEROSIS
JI Atherosclerosis
PD SEP
PY 2001
VL 158
IS 1
BP 165
EP 171
DI 10.1016/S0021-9150(01)00408-7
PG 7
WC Cardiac & Cardiovascular Systems; Peripheral Vascular Disease
WE Science Citation Index Expanded (SCI-EXPANDED)
SC Cardiovascular System & Cardiology
GA 466YK
UT WOS:000170673600021
PM 11500188
DA 2023-11-24
ER

PT J
AU Haq, IU
   Ramsay, LE
   Wallis, EJ
   Isles, CG
   Ritchie, LD
   Jackson, PR
AF Haq, IU
   Ramsay, LE
   Wallis, EJ
   Isles, CG
   Ritchie, LD
   Jackson, PR
TI Population implications of lipid lowering for prevention of coronary
   heart disease: data from the 1995 Scottish Health Survey
SO HEART
LA English
DT Article
DE statins; coronary risk; secondary prevention; primary prevention
ID CHOLESTEROL; RISK; PRAVASTATIN; EVENTS; TRIALS; MEN
AB Objective-To determine the proportion of the population, firstly, with cholesterol greater than or equal to 5.0 mmol/l and, secondly, with any cholesterol concentration, who might benefit from statin treatment for the following: secondary prevention of coronary heart disease (CHD); primary prevention at CHD risk 30%, 20%, 15%, and 6% over 10 years; and primary prevention at projected CHID risk 20% over 10 years (CHD risk at age 60 years if actual age < 60 years).
   Subjects-Random stratified sample of 3963 subjects aged 35-64 years from the Scottish health survey 1995.
   Results-For secondary prevention 7.8% (95% confidence interval (CI) 6.9% to 8.6%) of the population with cholesterol <greater than or equal to> 5.0 mmol/l would benefit from statins. For primary prevention, the prevalence of people at CHD risk 30%, 20%, 15%, and 6% over 10 years is 1.5% (95% CI 1.2% to 1.9%), 5.4% (95% CI 4.7% to 6.1%), 9.7% (95% CI 8.8% to 10.6%), and 32.9% (95% CI 31.5% to 34.4%), respectively. At projected CHD risk 20% over 10 years, 12.4% (95% CI 11.4% to 13.5%) would be treated with statins. Removing the 5.0 mmol/l cholesterol threshold makes little difference to population prevalence at high CHD risk.
   Conclusions-Statin treatment would be required for 7.8% of the population for secondary prevention. For primary prevention, among other factors, guidelines should take into account the number of patients needing treatment at different levels of CHD risk when choosing the CHD risk to target. The analysis supports a policy of targeting treatment at CHD risk 30% over 10 years as a minimum, as recommended in current British guidelines, with a move to treating at CHD risk 15% over 10 years as resources permit.
C1 Royal Hallamshire Hosp, Dept Med & Pharmacol, Sect Clin Pharmacol & Therapeut, Sheffield S10 2JF, S Yorkshire, England.
   Dumfries & Galloway Royal Infirm, Dept Med, Dumfries DG1 4AP, Scotland.
   Univ Aberdeen, Forester Hill Hlth Ctr, Dept Gen Practice & Primary Care, Aberdeen AB25 2AY, Scotland.
C3 University of Sheffield; University of Aberdeen
RP Ramsay, LE (通讯作者)，Royal Hallamshire Hosp, Dept Med & Pharmacol, Sect Clin Pharmacol & Therapeut, Sheffield S10 2JF, S Yorkshire, England.
EM D.Colley@Sheffield.ac.uk
CR ANDERSON KM, 1991, AM HEART J, V121, P293, DOI 10.1016/0002-8703(91)90861-B
   COOK RJ, 1995, BRIT MED J, V310, P452, DOI 10.1136/bmj.310.6977.452
   Downs JR, 1998, JAMA-J AM MED ASSOC, V279, P1615, DOI 10.1001/jama.279.20.1615
   Durrington PN, 1999, LANCET, V353, P278, DOI 10.1016/S0140-6736(98)04027-6
   Ebrahim S, 1997, BMJ-BRIT MED J, V314, P1666, DOI 10.1136/bmj.314.7095.1666
   GLASZIOU PP, 1995, BMJ-BRIT MED J, V311, P1356, DOI 10.1136/bmj.311.7016.1356
   Haq IU, 1996, CLIN SCI, V91, P773
   Haq IU, 1999, QJM-INT J MED, V92, P379, DOI 10.1093/qjmed/92.7.379
   *JOINT HLTH SURV U, 1998, SCOTT HLTH SURV 1995
   PEDERSEN TR, 1994, LANCET, V344, P1383
   Pickin DM, 1999, HEART, V82, P325, DOI 10.1136/hrt.82.3.325
   RAMSAY LE, 1991, BMJ-BRIT MED J, V303, P953, DOI 10.1136/bmj.303.6808.953
   Ramsay LE, 1996, LANCET, V348, P1251, DOI 10.1016/S0140-6736(05)65536-5
   Sacks FM, 1996, NEW ENGL J MED, V335, P1001, DOI 10.1056/NEJM199610033351401
   *SCOTT INT GUID NE, 1998, LIP PRIM PREV COR HE
   SHEPHERD J, 1995, NEW ENGL J MED, V333, P1301, DOI 10.1056/NEJM199511163332001
   Tang JL, 1998, BMJ-BRIT MED J, V316, P1213, DOI 10.1136/bmj.316.7139.1213
   Tonkin A, 1998, NEW ENGL J MED, V339, P1349
   Wood D, 1998, HEART, V80, pS1
   Wood D, 1998, EUR HEART J, V19, P1434
NR 20
TC 4
Z9 5
U1 0
U2 0
PU BMJ PUBLISHING GROUP
PI LONDON
PA BRITISH MED ASSOC HOUSE, TAVISTOCK SQUARE, LONDON WC1H 9JR, ENGLAND
SN 1355-6037
EI 1468-201X
J9 HEART
JI Heart
PD SEP
PY 2001
VL 86
IS 3
BP 289
EP 295
DI 10.1136/heart.86.3.289
PG 7
WC Cardiac & Cardiovascular Systems
WE Science Citation Index Expanded (SCI-EXPANDED)
SC Cardiovascular System & Cardiology
GA 468DA
UT WOS:000170741800016
PM 11514481
OA Bronze, Green Published
DA 2023-11-24
ER

PT J
AU Nilsen, DWT
   Albrektsen, G
   Landmark, K
   Moen, S
   Aarsland, T
   Woie, L
AF Nilsen, DWT
   Albrektsen, G
   Landmark, K
   Moen, S
   Aarsland, T
   Woie, L
TI Effects of a high-dose concentrate of n-3 fatty acids or corn oil
   introduced early after an acute myocardial infarction on serum
   triacylglycerol and HDL cholesterol
SO AMERICAN JOURNAL OF CLINICAL NUTRITION
LA English
DT Article
DE n-3 fatty acids; randomized double-blind clinical study; myocardial
   infarction; serum triacyglycerol; serum triglyceride; HDL cholesterol
ID CORONARY HEART-DISEASE; FISH CONSUMPTION; INTERVENTION TRIAL;
   BLOOD-PRESSURE; DIETARY-INTAKE; RISK FACTOR; MORTALITY;
   OMEGA-3-FATTY-ACIDS; TRIGLYCERIDE; LIPIDS
AB Background: Results of epidemiologic studies and clinical trials indicate that moderate doses of n-3 fatty acids reduce the risk of cardiovascular disease and may improve prognosis.
   Objective: The objective was to evaluate the effect of a high dose ethylester concentrate of n-3 fatty acids administered early after an acute myocardial infarction (MI) on subsequent cardiac events and serum Lipids.
   Design: Three hundred patients with acute MI were randomly assigned to a daily dose of either 4 g highly concentrated n-3 fatty acids or corn oil, administered in a double-blind manner over 12-24 mo. Median follow-up time was 1.5 y. Clinical follow-up, including the drawing of blood samples, was performed after 6 wk of treatment and later at 0.5-year intervals.
   Results: Forty-two (28%) patients in the n-3 group and 36 (24%) in the corn oil group experienced at least one cardiac event (cardiac death, resuscitation, recurrent MI, or unstable angina). No significant difference in prognosis was observed between groups for single or combined: cardiac events. Total cholesterol concentrations decreased in both groups, with no significant intergroup differences. On average, the monthly increase in HDL cholesterol was 1.11% in the n-3 group and 0.55% in the corn oil group (P = 0.0016). Triacylglycerol concentrations decreased by 1.30%/mo in the n-3 group; whereas they increased by 0.35%/mo in the corn oil group (P < 0.0001).
   Conclusion: No clinical benefit of a high-dose concentrate of n-3 fatty acids compared with corn oil was found despite a favorable effect on serum lipids.
C1 Cent Hosp Rogaland, Div Cardiol, Dept Med, N-4011 Stavanger, Norway.
   Univ Bergen, Dept Publ Hlth & Primary Hlth Care, Sect Med Stat, Bergen, Norway.
   Univ Oslo, Dept Pharmacotherapy, N-0316 Oslo, Norway.
C3 University of Bergen; University of Oslo
RP Nilsen, DWT (通讯作者)，Cent Hosp Rogaland, Div Cardiol, Dept Med, N-4011 Stavanger, Norway.
RI Nilsen, Dennis/AAM-4344-2020
CR Albert CM, 1998, JAMA-J AM MED ASSOC, V279, P23, DOI 10.1001/jama.279.1.23
   ASCHERIO A, 1995, NEW ENGL J MED, V332, P977, DOI 10.1056/NEJM199504133321501
   Bang HO, 1980, ADV NUTR RES, P1, DOI DOI 10.1007/978-1-4757-4448-4_1
   BANG HO, 1987, COMPR THER, V3, P3
   BONAA KH, 1990, NEW ENGL J MED, V322, P795, DOI 10.1056/NEJM199003223221202
   BURR ML, 1989, LANCET, V2, P757
   Connor SL, 1997, AM J CLIN NUTR, V66, P1020
   CURB JD, 1985, NEW ENGL J MED, V313, P821
   Daviglus ML, 1997, NEW ENGL J MED, V336, P1046, DOI 10.1056/NEJM199704103361502
   DELORGERIL M, 1994, LANCET, V343, P1454, DOI 10.1016/S0140-6736(94)92580-1
   Dixon WJ, 1993, BMDP STAT SOFTWARE
   DOLECEK TA, 1992, P SOC EXP BIOL MED, V200, P177, DOI 10.3181/00379727-200-43413
   ERITSLAND J, 1995, AM J CLIN NUTR, V61, P831, DOI 10.1093/ajcn/61.4.831
   Gotto AM, 1998, CIRCULATION, V97, P1027, DOI 10.1161/01.CIR.97.11.1027
   GRUNDT H, 1995, J INTERN MED, V237, P249, DOI 10.1111/j.1365-2796.1995.tb01173.x
   GUALLAR E, 1995, J AM COLL CARDIOL, V25, P387, DOI 10.1016/0735-1097(94)00370-6
   HARRIS WS, 1989, J LIPID RES, V30, P785
   Hokanson J E, 1996, J Cardiovasc Risk, V3, P213, DOI 10.1097/00043798-199604000-00014
   INSENSEE H, 1994, J CARDIOVASC RISK, V1, P353
   Jeppesen J, 1998, CIRCULATION, V97, P1029, DOI 10.1161/01.CIR.97.11.1029
   Johansen O, 1999, ARTERIOSCL THROM VAS, V19, P1681, DOI 10.1161/01.ATV.19.7.1681
   Kang JX, 1996, EUR J PHARMACOL, V297, P97, DOI 10.1016/0014-2999(95)00701-6
   KROMHOUT D, 1995, INT J EPIDEMIOL, V24, P340, DOI 10.1093/ije/24.2.340
   KROMHOUT D, 1985, NEW ENGL J MED, V312, P1205, DOI 10.1056/NEJM198505093121901
   LEAF A, 1988, NEW ENGL J MED, V318, P549, DOI 10.1056/NEJM198803033180905
   MANNINEN V, 1992, CIRCULATION, V85, P37, DOI 10.1161/01.CIR.85.1.37
   MCLENNAN PL, 1990, AM J CLIN NUTR, V51, P53, DOI 10.1093/ajcn/51.1.53
   MCLENNAN PL, 1993, AM J CLIN NUTR, V57, P207, DOI 10.1093/ajcn/57.2.207
   PHILLIPSON BE, 1985, NEW ENGL J MED, V312, P1210, DOI 10.1056/NEJM198505093121902
   Rodriguez BL, 1996, CIRCULATION, V94, P952, DOI 10.1161/01.CIR.94.5.952
   SCHMIDT EB, 1994, DRUGS, V47, P405, DOI 10.2165/00003495-199447030-00003
   Seljeflot I, 1999, THROMB HAEMOSTASIS, V81, P566
   SELLMAYER A, 1995, AM J CARDIOL, V76, P974, DOI 10.1016/S0002-9149(99)80276-8
   SHEKELLE RB, 1985, NEW ENGL J MED, V313, P820
   Singh RB, 1997, CARDIOVASC DRUG THER, V11, P485, DOI 10.1023/A:1007757724505
   SISCOVICK DS, 1995, JAMA-J AM MED ASSOC, V274, P1363, DOI 10.1001/jama.274.17.1363
   Stone NJ, 1997, AM J CLIN NUTR, V65, P1083, DOI 10.1093/ajcn/65.4.1083
   Valagussa F, 1999, LANCET, V354, P447, DOI 10.1016/S0140-6736(99)07072-5
   VOLLSET SE, 1985, NEW ENGL J MED, V313, P820
   *WHO, 1976, MYOC INF COMM REG
NR 40
TC 146
Z9 151
U1 0
U2 8
PU AMER SOC CLINICAL NUTRITION
PI BETHESDA
PA 9650 ROCKVILLE PIKE, SUBSCRIPTIONS, RM L-3300, BETHESDA, MD 20814-3998
   USA
SN 0002-9165
J9 AM J CLIN NUTR
JI Am. J. Clin. Nutr.
PD JUL
PY 2001
VL 74
IS 1
BP 50
EP 56
PG 7
WC Nutrition & Dietetics
WE Science Citation Index Expanded (SCI-EXPANDED)
SC Nutrition & Dietetics
GA 445BF
UT WOS:000169437700008
PM 11451717
DA 2023-11-24
ER

PT J
AU Durrington, PN
   Bhatnagar, D
   Mackness, MI
   Morgan, J
   Julier, K
   Khan, MA
   France, M
AF Durrington, PN
   Bhatnagar, D
   Mackness, MI
   Morgan, J
   Julier, K
   Khan, MA
   France, M
TI An omega-3 polyunsaturated fatty acid concentrate administered for one
   year decreased triglycerides in simvastatin treated patients with
   coronary heart disease and persisting hypertriglyceridaemia
SO HEART
LA English
DT Article
DE coronary heart disease; hypertriglyceridaemia; polyunsaturated fat;
   statin treatment
ID PLASMA-LIPIDS; FISH-OIL; MYOCARDIAL-INFARCTION; GLYCEMIC CONTROL;
   RISK-FACTORS; OMEGA-3-FATTY-ACIDS; LIPOPROTEINS; CHOLESTEROL;
   PRAVASTATIN; METABOLISM
AB Background-Omega-3 fatty acids, such as those present in fish oil, have been reported to prolong life in myocardial infarction survivors. These fatty acids can decrease serum triglyceride concentrations, but so far the doses used in trials examining their effects on coronary end points have had only minimal triglyceride lowering effects.
   Objective-To examine the triglyceride lowering effectiveness, safety, and tolerability of Omacor, a concentrate of omega-3, long chain, polyunsaturated fatty acids from fish oil (84% of the total as opposed to an average of 35% in fish oil) over one year in patients with established coronary heart disease (CHD) and persisting hypertriglyceridaemia, despite receiving simvastatin in doses similar to those employed in the Scandinavian simvastatin survival study.
   Subjects and methods-59 patients with CHD, receiving simvastatin 10-40 mg daily with serum triglycerides > 2.3 mmol/l, were randomised to receive Omacor 2 g twice a day or placebo for 24 weeks in a double blind trial. Forty six patients accepted the offer of active treatment for a further 24 weeks in an open phase of the trial.
   Results-There was a sustained significant decrease in serum triglycerides by 20-30% (p < 0.005) and in very low density lipoprotein (VLDL) cholesterol by 30-40% (p < 0.005) in patients receiving active Omacor at three, six, and 12 months compared either to baseline or placebo. Omacor did not have any deleterious effect on low density or high density lipoprotein cholesterol or on biochemical and haematological safety tests. There was no adverse effect on glycaemic control in patients with diabetes, who showed a decrease in serum triglyceride, which was at least as great as in non-diabetic patients. One patient receiving placebo died of acute myocardial infarction. Three patients withdrew from the trial (two on placebo and one on active treatment). Omacor was generally well tolerated.
   Conclusion-Omacor was found to be a safe and effective means of lowering serum triglycerides over one year in patients with CHD and combined hyperlipidaemia, whose triglycerides remained elevated despite simvastatin treatment.
C1 Univ Manchester, Royal Infirm, Dept Med, Manchester M13 9WL, Lancs, England.
C3 University of Manchester
RP Durrington, PN (通讯作者)，Univ Manchester, Royal Infirm, Dept Med, Oxford Rd, Manchester M13 9WL, Lancs, England.
EM pdurrington@hq.cmht.nwest.nhs.uk
CR AXELROD L, 1994, DIABETES CARE, V17, P37, DOI 10.2337/diacare.17.1.37
   BURR ML, 1989, LANCET, V2, P757
   CONNOR WE, 1993, ANN NY ACAD SCI, V683, P337
   CONTACOS C, 1993, ARTERIOSCLER THROMB, V13, P1755, DOI 10.1161/01.ATV.13.12.1755
   de Lorgeril M, 1999, CIRCULATION, V99, P779, DOI 10.1161/01.CIR.99.6.779
   Durrington PN, 1998, CURR OPIN LIPIDOL, V9, P289, DOI 10.1097/00041433-199808000-00001
   FRIDAY KE, 1989, DIABETES CARE, V12, P276, DOI 10.2337/diacare.12.4.276
   Friedberg CE, 1998, DIABETES CARE, V21, P494, DOI 10.2337/diacare.21.4.494
   GLAUBER H, 1988, ANN INTERN MED, V108, P663, DOI 10.7326/0003-4819-108-5-663
   HARRIS WS, 1989, J LIPID RES, V30, P785
   KASIM SE, 1993, ANN NY ACAD SCI, V683, P250
   LINDEN T, 1994, EUR HEART J, V15, P747, DOI 10.1093/oxfordjournals.eurheartj.a060581
   MACKNESS MI, 1994, EUR J CLIN NUTR, V48, P859
   Nakamura N, 1999, INT J CLIN LAB RES, V29, P22, DOI 10.1007/s005990050057
   Nordoy A, 1998, J INTERN MED, V243, P163
   PEDERSEN TR, 1994, LANCET, V344, P1383
   PHILLIPSON BE, 1985, NEW ENGL J MED, V312, P1210, DOI 10.1056/NEJM198505093121902
   Rubins HB, 1999, NEW ENGL J MED, V341, P410, DOI 10.1056/NEJM199908053410604
   Sacks FM, 1996, NEW ENGL J MED, V335, P1001, DOI 10.1056/NEJM199610033351401
   Sirtori CR, 1997, AM J CLIN NUTR, V65, P1874, DOI 10.1093/ajcn/65.6.1874
   Stein EA, 1998, AM J CARDIOL, V81, p66B, DOI 10.1016/S0002-9149(98)00041-1
   Stone NJ, 1997, AM J CLIN NUTR, V65, P1083, DOI 10.1093/ajcn/65.4.1083
   Tonkin A, 1998, NEW ENGL J MED, V339, P1349
   Valagussa F, 1999, LANCET, V354, P447, DOI 10.1016/S0140-6736(99)07072-5
   WESTERVELD HT, 1993, DIABETES CARE, V16, P683, DOI 10.2337/diacare.16.5.683
   ZAMBON S, 1992, AM J CLIN NUTR, V56, P447, DOI 10.1093/ajcn/56.2.447
NR 26
TC 189
Z9 275
U1 0
U2 8
PU BMJ PUBLISHING GROUP
PI LONDON
PA BRITISH MED ASSOC HOUSE, TAVISTOCK SQUARE, LONDON WC1H 9JR, ENGLAND
SN 1355-6037
EI 1468-201X
J9 HEART
JI Heart
PD MAY
PY 2001
VL 85
IS 5
BP 544
EP 548
DI 10.1136/heart.85.5.544
PG 5
WC Cardiac & Cardiovascular Systems
WE Science Citation Index Expanded (SCI-EXPANDED)
SC Cardiovascular System & Cardiology
GA 431TN
UT WOS:000168646900025
PM 11303007
OA Green Published
DA 2023-11-24
ER

PT J
AU Aronow, HD
   Topol, EJ
   Roe, MT
   Houghtaling, PL
   Wolski, KE
   Lincoff, AM
   Harrington, RA
   Califf, RM
   Ohman, EM
   Kleiman, NS
   Keltai, M
   Wilcox, RG
   Vahanian, A
   Armstrong, PW
   Lauer, MS
AF Aronow, HD
   Topol, EJ
   Roe, MT
   Houghtaling, PL
   Wolski, KE
   Lincoff, AM
   Harrington, RA
   Califf, RM
   Ohman, EM
   Kleiman, NS
   Keltai, M
   Wilcox, RG
   Vahanian, A
   Armstrong, PW
   Lauer, MS
TI Effect of lipid-lowering therapy on early mortality after acute coronary
   syndromes: an observational study
SO LANCET
LA English
DT Article
ID ACUTE MYOCARDIAL-INFARCTION; INTERNATIONAL TRIAL; ACC/AHA GUIDELINES;
   UNSTABLE ANGINA; HEART-DISEASE; CHOLESTEROL; PREVENTION; STATINS; MEN;
   ENDOTHELIUM
AB Background Lipid-lowering agents are known to reduce longterm mortality in patients with stable coronary disease or significant risk factors. However, the effect of lipid-lowering therapy on short-term mortality immediately after an acute coronary syndrome has not been determined. We did an observational study using data from two randomised trials to investigate this issue.
   Methods We used data from the GUSTO IIb and PURSUIT trials to compare ail-cause mortality among patients with acute coronary syndromes who were discharged on lipid-lowering agents (n=3653) with those who were not (n=17 156). A propensity analysis was done to adjust for presumed selection biases in the prescription of lipid-lowering agents.
   Findings Lipid-lowering therapy was associated with a smaller proportion of deaths at 30 days (17 [0.5%] vs 179 [1.0%], hazard ratio 0.44 [95% CI 0.27-0.73], p=0.001) and at 6 months (63 [1.7%] vs 605 [3.5%], 0.48 [0.37-0.63], p<0.0001). After adjustment for the propensity to be prescribed lipid-lowering agents and other potential confounders, prescription of a lipid-lowering agent at discharge remained associated with a reduced risk of death at 6 months (0.67 [0.48-0.95], p=0.023).
   Interpretation Prescription of a lipid-lowering drug at hospital discharge was independently associated with reduced short-term mortality among patients after an acute coronary syndrome.
C1 Cleveland Clin Fdn, Dept Cardiol, Cleveland, OH 44195 USA.
   Duke Clin Res Inst, Durham, NC USA.
   Baylor Coll Med, Dept Med, Cardiol Sect, Houston, TX 77030 USA.
   Hungarian Inst Cardiol, Budapest, Hungary.
   Univ Nottingham Hosp, Queens Med Ctr, Nottingham NG7 2UH, England.
   Hop Bichat Claude Bernard, Serv Cardiol, F-75877 Paris, France.
   Univ Alberta, Dept Med, Div Cardiol, Edmonton, AB, Canada.
C3 Cleveland Clinic Foundation; Duke University; Baylor College of
   Medicine; University of Nottingham; Assistance Publique Hopitaux Paris
   (APHP); Universite Paris Cite; Hopital Universitaire Bichat-Claude
   Bernard - APHP; University of Alberta
RP Lauer, MS (通讯作者)，Cleveland Clin Fdn, Dept Cardiol, Desk F25,9500 Euclid Ave, Cleveland, OH 44195 USA.
EM lauerm@ccf.org
RI Lauer, Michael S/L-9656-2013
OI Lauer, Michael S/0000-0002-9217-8177; Armstrong,
   Paul/0000-0002-0460-3445; Topol, Eric/0000-0002-1478-4729
CR Benson K, 2000, NEW ENGL J MED, V342, P1878, DOI 10.1056/NEJM200006223422506
   Boersma E, 2000, CIRCULATION, V101, P2557, DOI 10.1161/01.CIR.101.22.2557
   Braunwald E, 2000, J AM COLL CARDIOL, V36, P970, DOI 10.1016/S0735-1097(00)00889-5
   Concato J, 2000, NEW ENGL J MED, V342, P1887, DOI 10.1056/NEJM200006223422507
   Downs JR, 1998, JAMA-J AM MED ASSOC, V279, P1615, DOI 10.1001/jama.279.20.1615
   Dupuis J, 1999, CIRCULATION, V99, P3227, DOI 10.1161/01.CIR.99.25.3227
   Harrington RA, 1997, AM J CARDIOL, V80, pB34, DOI 10.1016/S0002-9149(97)00575-4
   Joffe MM, 1999, AM J EPIDEMIOL, V150, P327
   Kalblleisch JD, 1980, COMPETING RISKS STAT, P163
   Kluft C, 1999, LANCET, V353, P1274, DOI 10.1016/S0140-6736(05)66951-6
   Knopp RH, 1999, NEW ENGL J MED, V341, P498, DOI 10.1056/NEJM199908123410707
   Krumholz HM, 1999, ANN INTERN MED, V131, P648, DOI 10.7326/0003-4819-131-9-199911020-00003
   Kwak B, 2000, NAT MED, V6, P1399, DOI 10.1038/82219
   LACOSTE L, 1995, CIRCULATION, V92, P3172, DOI 10.1161/01.CIR.92.11.3172
   Lauer MS, 1999, J AM COLL CARDIOL, V34, P618, DOI 10.1016/S0735-1097(99)00250-8
   Laufs U, 1998, CIRCULATION, V97, P1129, DOI 10.1161/01.CIR.97.12.1129
   LEE KL, 1995, CIRCULATION, V91, P1659, DOI 10.1161/01.CIR.91.6.1659
   NOTARBARTOLO A, 1995, ARTERIOSCL THROM VAS, V15, P247, DOI 10.1161/01.ATV.15.2.247
   PEDERSEN TR, 1994, LANCET, V344, P1383
   Prosser LA, 2000, ANN INTERN MED, V132, P769, DOI 10.7326/0003-4819-132-10-200005160-00002
   Rubin DB, 1997, ANN INTERN MED, V127, P757, DOI 10.7326/0003-4819-127-8_Part_2-199710151-00064
   Rubins HB, 1999, NEW ENGL J MED, V341, P410, DOI 10.1056/NEJM199908053410604
   Ryan TJ, 1999, CIRCULATION, V100, P1016, DOI 10.1161/01.CIR.100.9.1016
   Sacks FM, 1996, NEW ENGL J MED, V335, P1001, DOI 10.1056/NEJM199610033351401
   Schwartz GG, 1998, AM J CARDIOL, V81, P578, DOI 10.1016/S0002-9149(97)00963-6
   SHEPHERD J, 1995, NEW ENGL J MED, V333, P1301, DOI 10.1056/NEJM199511163332001
   Siegel D, 2000, AM J MED, V108, P496, DOI 10.1016/S0002-9343(00)00319-3
   Stenestrand U, 2001, JAMA-J AM MED ASSOC, V285, P430, DOI 10.1001/jama.285.4.430
   Strandberg TE, 1999, LANCET, V353, P118, DOI 10.1016/S0140-6736(05)76154-7
   STROES ESG, 1995, LANCET, V346, P467, DOI 10.1016/S0140-6736(95)91322-X
   Tonkin A, 1998, NEW ENGL J MED, V339, P1349
   Topol EJ, 1996, NEW ENGL J MED, V335, P775
   Weber C, 1997, J AM COLL CARDIOL, V30, P1212, DOI 10.1016/S0735-1097(97)00324-0
NR 33
TC 234
Z9 244
U1 0
U2 9
PU ELSEVIER SCIENCE INC
PI NEW YORK
PA STE 800, 230 PARK AVE, NEW YORK, NY 10169 USA
SN 0140-6736
EI 1474-547X
J9 LANCET
JI Lancet
PD APR 7
PY 2001
VL 357
IS 9262
BP 1063
EP 1068
DI 10.1016/S0140-6736(00)04257-4
PG 6
WC Medicine, General & Internal
WE Science Citation Index Expanded (SCI-EXPANDED)
SC General & Internal Medicine
GA 420GA
UT WOS:000167996200007
PM 11297956
DA 2023-11-24
ER

PT J
AU Piorunska-Stolzmann, M
   Piorunska-Mikolajczak, A
AF Piorunska-Stolzmann, M
   Piorunska-Mikolajczak, A
TI The influence of simvastatin on lipase and cholesterol esterase activity
   in the serum of men with coronary heart disease
SO PHARMACOLOGICAL RESEARCH
LA English
DT Article
DE lipase; cholesterol esterase; simvastatin; serum; CHD men
ID COA REDUCTASE INHIBITORS; LIPOPROTEIN METABOLISM; PLASMA-CHOLESTEROL;
   STATINS; HYPERTRIGLYCERIDEMIA; ATHEROSCLEROSIS
AB Several studies have demonstrated that any beneficial effects of 3-hydroxy-3-methylglutaryl-coenzyme A (HMG-CoA) reductase inhibitors (statins), of which simvastatin (Merck Sharp & Dohme) is an example, on coronary events are linked to their hypocholesterolemic properties. The in vivo effects of simvastatin treatment on lipase (GEH = glycerol ester hydrolase) and cholesterol esterase (CEase) activity in the serum of men with coronary heart disease (CHD) were examined. CEH and CEase activity in the serum olf men with CHD, before simvastatin treatment, was lower than in the control subjects. In our study we have provided evidence that simvastatin increases GEH activity in a time-dependent manner, but has no effect on CEase activity. This suggests that simvastatin can directly affect acylglycerol metabolism by an increase in GEH activity and may therefore be suitable for the treatment of combined lipoprotein disorders characterized by elevation of triacylglycerols. (C) 2001 Academic Press.
C1 Poznan Univ Med Sci, Dept Chem & Clin Biochem, PL-60780 Poznan, Poland.
C3 Poznan University of Medical Sciences
RP Piorunska-Stolzmann, M (通讯作者)，Poznan Univ Med Sci, Dept Chem & Clin Biochem, Grunwaldzka 6, PL-60780 Poznan, Poland.
EM stolzmar@eucalyptus.usoms.poznan.pl
CR AUER J, 1999, J CLIN BASIC CARDIOL, V2, P203
   AVIRAM M, 1988, J BIOL CHEM, V263, P15416
   Bocan TMA, 1998, ATHEROSCLEROSIS, V139, P21, DOI 10.1016/S0021-9150(98)00046-X
   BRODTEPPLEY J, 1995, BBA-MOL BASIS DIS, V1272, P69, DOI 10.1016/0925-4439(95)00083-G
   BROWN MS, 1983, ANNU REV BIOCHEM, V52, P223, DOI 10.1146/annurev.bi.52.070183.001255
   Byrne CD, 1999, ATHEROSCLEROSIS, V145, P1, DOI 10.1016/S0021-9150(99)00110-0
   Corsini A, 1998, J CARDIOVASC PHARM, V31, P773, DOI 10.1097/00005344-199805000-00017
   CORTES VL, 1999, ATHEROSCLEROSIS, V144, P335
   GAW A, 1993, ARTERIOSCLER THROMB, V13, P170, DOI 10.1161/01.ATV.13.2.170
   GRUNDY SM, 1992, ARCH INTERN MED, V152, P28, DOI 10.1001/archinte.152.1.28
   Grundy SM, 1998, AM J CARDIOL, V81, p18B, DOI 10.1016/S0002-9149(98)00033-2
   Jones P, 1998, AM J CARDIOL, V81, P582, DOI 10.1016/S0002-9149(97)00965-X
   Lagrost L, 1999, ATHEROSCLEROSIS, V143, P415, DOI 10.1016/S0021-9150(98)00299-8
   Lennernas H, 1997, CLIN PHARMACOKINET, V32, P403, DOI 10.2165/00003088-199732050-00005
   LOWRY OH, 1951, J BIOL CHEM, V193, P265
   Maron DJ, 2000, CIRCULATION, V101, P207, DOI 10.1161/01.CIR.101.2.207
   Miura S, 1997, ARTERIOSCL THROM VAS, V17, P3033, DOI 10.1161/01.ATV.17.11.3033
   NILSSONEHLE P, 1980, ANNU REV BIOCHEM, V49, P667, DOI 10.1146/annurev.bi.49.070180.003315
   PATELSKI J, 1978, ENZYME, V23, P135, DOI 10.1159/000458564
   PATELSKI J, 1975, ATHEROSCLEROSIS, V22, P287, DOI 10.1016/0021-9150(75)90009-X
   Pedersen TR, 1996, ARCH INTERN MED, V156, P2085, DOI 10.1001/archinte.156.18.2085
   PIORUNSKASTOLZMANN M, 1990, ACTA BIOCHIM POL, V37, P457
   Rainwater DL, 2000, ATHEROSCLEROSIS, V148, P151, DOI 10.1016/S0021-9150(99)00216-6
   Rosenson RS, 1998, JAMA-J AM MED ASSOC, V279, P1643, DOI 10.1001/jama.279.20.1643
   ROSS R, 1993, NATURE, V362, P801, DOI 10.1038/362801a0
   Schoonjans K, 1999, FEBS LETT, V452, P160, DOI 10.1016/S0014-5793(99)00632-8
   Stein EA, 1998, AM J CARDIOL, V81, p66B, DOI 10.1016/S0002-9149(98)00041-1
   TAN CE, 1995, ARTERIOSCL THROM VAS, V15, P1839, DOI 10.1161/01.ATV.15.11.1839
NR 28
TC 9
Z9 10
U1 0
U2 3
PU ACADEMIC PRESS LTD- ELSEVIER SCIENCE LTD
PI LONDON
PA 24-28 OVAL RD, LONDON NW1 7DX, ENGLAND
SN 1043-6618
J9 PHARMACOL RES
JI Pharmacol. Res.
PD APR
PY 2001
VL 43
IS 4
BP 359
EP 362
DI 10.1006/phrs.2000.0787
PG 4
WC Pharmacology & Pharmacy
WE Science Citation Index Expanded (SCI-EXPANDED)
SC Pharmacology & Pharmacy
GA 422AY
UT WOS:000168096800008
PM 11394370
DA 2023-11-24
ER

PT J
AU Muhlestein, JB
   Horne, BD
   Bair, TL
   Li, QY
   Madsen, TE
   Pearson, RR
   Anderson, JL
AF Muhlestein, JB
   Horne, BD
   Bair, TL
   Li, QY
   Madsen, TE
   Pearson, RR
   Anderson, JL
TI Usefulness of in-hospital prescription of statin agents after
   angiographic diagnosis of coronary artery disease in improving continued
   compliance and reduced mortality
SO AMERICAN JOURNAL OF CARDIOLOGY
LA English
DT Article
AB Despite well-documented clinical benefit of the use of statins in patients with coronary artery disease (CAD) and even mild lipid elevations, studies have documented the presence of a significant "treatment gap" between those patients in whom treatment is indicated and those patients who actually receive it. It has been proposed that a prescription for statin therapy given to indicated patients at the time of initial angiographic diagnosis of CAD has the potential to improve long-term medication compliance, but this requires further evaluation. We prospectively followed 600 patients with angiographically demonstrated CAD (diameter stenosis greater than or equal to 70%) who met the National Cholesterol Education Project (NCEP) guidelines for statin therapy for an overage of 3.0 years (range 2.0 to 4.6). Patients were an average of 65 years of age, 78% were men, 77% presented initially with acute ischemic syndrome, and 64 (10.7%) died during follow-vp. Overall, 105 patients (18%) were discharged from the initial hospitalization with a statin prescription. At long-term follow-up, the number of patients taking statins had increased to 47%. However, long-term statin compliance was significantly higher among patients initially discharged with a statin prescription than those who were not (77% vs 40%; p < 0.0001). Additionally, those patients discharged with a statin prescription had significantly reduced mortality rate at long-term follow-up (5.7% vs 11.7%; p = 0.05). Cox hazard regression analysis, controlling for all known clinical baseline variables, confirmed the absence of a prehospital discharge statin prescription to be an independent predictor of increased mortality (hazard ratio 2.4) with a statistical trend (p = 0.06). Thus, this study demonstrates that after angiographic diagnosis of CAD, prescription of appropriate statin therapy at the rime of hospital discharge improves long-term statin compliance and may significantly enhance survival. (C) 2001 by Excerpta Medico, Inc.
C1 Univ Utah, LDS Hosp, Dept Cardiovasc Med, Div Cardiol, Salt Lake City, UT 84112 USA.
C3 Utah System of Higher Education; University of Utah
RP Muhlestein, JB (通讯作者)，Univ Utah, LDS Hosp, Dept Cardiovasc Med, Div Cardiol, 8th Ave & C St, Salt Lake City, UT 84112 USA.
RI Horne, Benjamin/GQP-7851-2022; Madsen, Teresa E/J-2645-2013
CR EVANS RS, 1991, M D COMPUT, V8, P282
   FISHER L, 1984, NEW ENGL J MED, V310, P750
   GRUNDY SM, 1993, JAMA-J AM MED ASSOC, V269, P3015, DOI 10.1001/jama.269.23.3015
   Pearson TA, 1997, AM J CARDIOL, V80, pH45, DOI 10.1016/S0002-9149(97)00820-5
   Schwartz GG, 1998, AM J CARDIOL, V81, P578, DOI 10.1016/S0002-9149(97)00963-6
   Velasco JA, 1999, ATHEROSCLEROSIS, V147, pS39, DOI 10.1016/S0021-9150(99)00254-3
NR 6
TC 150
Z9 151
U1 0
U2 1
PU EXCERPTA MEDICA INC
PI NEW YORK
PA 650 AVENUE OF THE AMERICAS, NEW YORK, NY 10011 USA
SN 0002-9149
J9 AM J CARDIOL
JI Am. J. Cardiol.
PD FEB 1
PY 2001
VL 87
IS 3
BP 257
EP 261
DI 10.1016/S0002-9149(00)01354-0
PG 5
WC Cardiac & Cardiovascular Systems
WE Science Citation Index Expanded (SCI-EXPANDED)
SC Cardiovascular System & Cardiology
GA 396GZ
UT WOS:000166629100001
PM 11165956
DA 2023-11-24
ER

PT J
AU Arntz, HR
   Agrawal, R
   Wunderlich, W
   Schnitzer, L
   Stern, R
   Fischer, F
   Schultheiss, HP
AF Arntz, HR
   Agrawal, R
   Wunderlich, W
   Schnitzer, L
   Stern, R
   Fischer, F
   Schultheiss, HP
TI Beneficial effects of <i>Pravastatin</i> (±<i>colestyramine/niacin</i>)
   initiated immediately after a coronary event (the randomized
   lipid-coronary artery disease [L-CAD] study)
SO AMERICAN JOURNAL OF CARDIOLOGY
LA English
DT Article
ID REGRESSION; PROGRESSION; RESTENOSIS; THERAPY; MEN
[truncated: 101,117 more chars]
