# Supplementary material for: Research trends in lipid-lowering therapies for coronary heart disease combined with hyperlipidemia: a bibliometric study and visual analysis
Source: Front Pharmacol. 2024 May 17;15:1393333. doi: 10.3389/fphar.2024.1393333 (PMC11140088; doi:10.3389/fphar.2024.1393333)
Supplement: Supplementary file 2 [file DataSheet1.ZIP › literature information/savedrecs.txt]

FN Clarivate Analytics Web of Science
VR 1.0
PT J
AU Nakao, K
   Noguchi, T
   Miura, H
   Asaumi, Y
   Morita, Y
   Takeuchi, S
   Matama, H
   Sawada, K
   Doi, T
   Hosoda, H
   Nakashima, T
   Honda, S
   Fujino, M
   Yoneda, S
   Kawakami, S
   Nagai, T
   Nishihira, K
   Kanaya, T
   Otsuka, F
   Nakanishi, M
   Kataoka, Y
   Tahara, Y
   Goto, Y
   Kusano, K
   Yamamoto, H
   Omae, K
   Ogawa, H
   Yasuda, S
AF Nakao, Kazuhiro
   Noguchi, Teruo
   Miura, Hiroyuki
   Asaumi, Yasuhide
   Morita, Yoshiaki
   Takeuchi, Satoshi
   Matama, Hideo
   Sawada, Keniciro
   Doi, Takahito
   Hosoda, Hayato
   Nakashima, Takahiro
   Honda, Satoshi
   Fujino, Masashi
   Yoneda, Shuichi
   Kawakami, Shoji
   Nagai, Toshiyuki
   Nishihira, Kensaku
   Kanaya, Tomoaki
   Otsuka, Fumiyuki
   Nakanishi, Michio
   Kataoka, Yu
   Tahara, Yoshio
   Goto, Yoichi
   Kusano, Kengo
   Yamamoto, Haruko
   Omae, Katsuhiro
   Ogawa, Hisao
   Yasuda, Satoshi
TI Effect of Eicosapentaenoic Acid/Docosahexaenoic Acid on Coronary
   High-Intensity Plaques Detected Using Noncontrast T1-weighted Imaging:
   The AQUAMARINE EPA/DHA Randomized Study
SO JOURNAL OF ATHEROSCLEROSIS AND THROMBOSIS
LA English
DT Article; Early Access
DE Eicosapentaenoic acid; Docosahexaenoic acid; Statin; Coronary plaque;
   Cardiac magnetic resonance; Computed tomography angiography
ID STATIN THERAPY; EVENTS; TRIAL; RISK
AB Aim: Omega-3 fatty acids have emerged as a new option for controlling the residual risk for coronary artery disease (CAD) in the statin era. Eicosapentaenoic acid (EPA) is associated with reduced CAD risk in the Reduction of Cardiovascular Events with Icosapent Ethyl-Intervention trial, whereas the Statin Residual Risk with Epanova in High Cardiovascular Risk Patients with Hypertriglyceridemia trial that used the combination EPA/docosahexaenoic acid (DHA) has failed to derive any clinical benefit. These contradictory results raise important questions about whether investigating the antiatherosclerotic effect of omega-3 fatty acids could help to understand their significance for CAD-risk reduction.Methods: The Attempts at Plaque Vulnerability Quantification with Magnetic Resonance Imaging Using Noncontrast T1-weighted Technic EPA/DHA study is a single-center, triple-arm, randomized, controlled, open -label trial used to investigate the effect of EPA/DHA on high-risk coronary plaques after 12 months of treatment, detected using cardiac magnetic resonance (CMR) in patients with CAD receiving statin therapy. Eligible patients were randomly assigned to no-treatment, 2-g/day, and 4-g/day EPA/DHA groups. The primary endpoint was the change in the plaque-to-myocardium signal intensity ratio (PMR) of coronary high-intensity plaques detected by CMR. Coronary plaque assessment using computed tomography angiography (CTA) was also investigated.Results: Overall, 84 patients (mean age: 68.2 years, male: 85%) who achieved low-density lipoprotein cholesterol levels of <100 mg/dL were enrolled. The PMR was reduced in each group over 12 months. There were no significant differences in PMR changes among the three groups in the primary analysis or analysis including total lesions. The changes in CTA parameters, including indexes for detecting high-risk features, also did not differ.Conclusion: The EPA/DHA therapy of 2 or 4 g/day did not significantly improve the high-risk features of coronary atherosclerotic plaques evaluated using CMR under statin therapy.
C1 [Nakao, Kazuhiro; Noguchi, Teruo; Miura, Hiroyuki; Asaumi, Yasuhide; Takeuchi, Satoshi; Matama, Hideo; Sawada, Keniciro; Doi, Takahito; Hosoda, Hayato; Nakashima, Takahiro; Honda, Satoshi; Fujino, Masashi; Yoneda, Shuichi; Kawakami, Shoji; Nagai, Toshiyuki; Nishihira, Kensaku; Kanaya, Tomoaki; Otsuka, Fumiyuki; Nakanishi, Michio; Kataoka, Yu; Tahara, Yoshio; Goto, Yoichi; Kusano, Kengo; Ogawa, Hisao; Yasuda, Satoshi] Natl Cerebral & Cardiovasc Ctr, Dept Cardiovasc Med, Osaka, Japan.
   [Morita, Yoshiaki] Natl Cerebral & Cardiovasc Ctr, Dept Radiol, Osaka, Japan.
   [Takeuchi, Satoshi] Tohoku Univ, Grad Sch Med, Dept Adv Cardiovasc Med, Sendai, Japan.
   [Yamamoto, Haruko] Natl Cerebral & Cardiovasc Ctr, Ctr Adv Clin & Translat Sci, Osaka 5648565, Japan.
   [Omae, Katsuhiro] Natl Cerebral & Cardiovasc Ctr, Dept Data Sci, Osaka, Japan.
   [Yasuda, Satoshi] Tohoku Univ, Grad Sch Med, Dept Cardiovasc Med, Sendai, Japan.
   [Yasuda, Satoshi] Natl Cerebral & Cardiovasc Ctr, Dept Cardiovasc Med, 6-1 Kishibe Shinmachi, Suita, Osaka 5648565, Japan.
C3 National Cerebral & Cardiovascular Center - Japan; National Cerebral &
   Cardiovascular Center - Japan; Tohoku University; National Cerebral &
   Cardiovascular Center - Japan; National Cerebral & Cardiovascular Center
   - Japan; Tohoku University; National Cerebral & Cardiovascular Center -
   Japan
RP Yasuda, S (通讯作者)，Natl Cerebral & Cardiovasc Ctr, Dept Cardiovasc Med, Osaka, Japan.; Yasuda, S (通讯作者)，Natl Cerebral & Cardiovasc Ctr, Dept Cardiovasc Med, 6-1 Kishibe Shinmachi, Suita, Osaka 5648565, Japan.
EM yasuda.satoshi.hp@ncvc.go.jp
FU Takeda Pharmaceutical Co., Ltd. [OME-IIT-001 (142CR1-002)]
FX This work was supported by Takeda Pharmaceutical Co., Ltd. Funding No.
   OME-IIT-001 (142CR1-002) .
CR Alfaddagh A, 2017, J AM HEART ASSOC, V6, DOI 10.1161/JAHA.117.006981
   Baigent C, 2010, LANCET, V376, P1670, DOI 10.1016/S0140-6736(10)61350-5
   Bhatt DL, 2019, NEW ENGL J MED, V380, P11, DOI 10.1056/NEJMoa1812792
   Budoff MJ, 2020, EUR HEART J, V41, P3925, DOI 10.1093/eurheartj/ehaa652
   Hoshi T, 2015, EUR HEART J, V36, P1913, DOI 10.1093/eurheartj/ehv187
   Hosoda H, 2020, J CARDIOVASC MAGN R, V22, DOI 10.1186/s12968-019-0588-6
   Jo SH, 2021, ATHEROSCLEROSIS, V322, P15, DOI 10.1016/j.atherosclerosis.2021.02.014
   Kanaya T, 2018, EUR HEART J-CARD IMG
   Kapoor K, 2021, J CLIN LIPIDOL, V15, P545, DOI 10.1016/j.jacl.2021.06.004
   Kawasaki T, 2009, JACC-CARDIOVASC IMAG, V2, P720, DOI 10.1016/j.jcmg.2009.01.016
   Kita Y, 2020, J AM HEART ASSOC, V9, DOI 10.1161/JAHA.119.015593
   Kuroiwa Y, 2019, CARDIOVASC PATHOL, V40, P24, DOI 10.1016/j.carpath.2019.01.002
   Mason RP, 2020, ARTERIOSCL THROM VAS, V40, P1135, DOI 10.1161/ATVBAHA.119.313286
   Mora S, 2012, CIRCULATION, V125, P1979, DOI 10.1161/CIRCULATIONAHA.111.088591
   Nakao K, 2018, TRIALS, V19, DOI 10.1186/s13063-017-2353-1
   Nicholls SJ, 2020, JAMA-J AM MED ASSOC, V324, P2268, DOI 10.1001/jama.2020.22258
   Niki T, 2016, CIRC J, V80, P450, DOI 10.1253/circj.CJ-15-0813
   Nishio R, 2014, ATHEROSCLEROSIS, V234, P114, DOI 10.1016/j.atherosclerosis.2014.02.025
   Nissen SE, 2021, JAMA-J AM MED ASSOC, V325, P1334, DOI 10.1001/jama.2021.0839
   Nissen SE, 2021, JAMA-J AM MED ASSOC, V325, DOI 10.1001/jama.2021.0824
   Noguchi T, 2015, J AM COLL CARDIOL, V66, P245, DOI 10.1016/j.jacc.2015.05.056
   Noguchi T, 2014, J AM COLL CARDIOL, V63, P989, DOI 10.1016/j.jacc.2013.11.034
   Pirillo A, 2021, CIRCULATION, V144, P183, DOI 10.1161/CIRCULATIONAHA.121.053144
   Takashima A, 2016, ATHEROSCLEROSIS, V254, P142, DOI 10.1016/j.atherosclerosis.2016.10.002
   Watanabe T, 2017, J CARDIOL, V70, P537, DOI 10.1016/j.jjcc.2017.07.007
   Yokoyama M, 2007, LANCET, V369, P1090, DOI 10.1016/S0140-6736(07)60527-3
NR 26
TC 0
Z9 0
U1 0
U2 0
PU JAPAN ATHEROSCLEROSIS SOC
PI TOKYO
PA NICHINAI-KAIKAN B1, 3-28-8 HONGO BUNKYO-KU, TOKYO, 113-0033, JAPAN
SN 1340-3478
EI 1880-3873
J9 J ATHEROSCLER THROMB
JI J. Atheroscler. Thromb.
PD 2023 SEP 14
PY 2023
DI 10.5551/jat.64063
EA SEP 2023
PG 13
WC Peripheral Vascular Disease
WE Science Citation Index Expanded (SCI-EXPANDED)
SC Cardiovascular System & Cardiology
GA S6WV7
UT WOS:001072560100001
PM 37704431
OA gold
DA 2023-11-24
ER

PT J
AU Li, YM
   Sun, MN
   Li, R
   Dou, M
   Dong, HZ
   Xue, LQ
   Sun, GJ
AF Li, Yiming
   Sun, Minni
   Li, Ran
   Dou, Min
   Dong, Haozhe
   Xue, Liqi
   Sun, Guoju
TI Acute effect of proprotein convertase subtilisin/kexin type 9 inhibitor
   on oxidized low-density lipoprotein and lipid profile in patients at
   cardiovascular risk
SO JOURNAL OF CLINICAL BIOCHEMISTRY AND NUTRITION
LA English
DT Article; Early Access
DE PCSK9 inhibitor; Oxidized low-density lipoprotein; very high-risk
   atherosclerotic cardiovascular; lipid-lowering treatment
ID LDL-CHOLESTEROL; DISEASE; METAANALYSIS; EFFICACY; SAFETY
AB Background: Proprotein convertase subtilisin/kexin type 9 (PCSK9) inhibitors are a new class of potent lipid-lowering drugs. Oxidized low-density lipoprotein (ox-LDL) is the key pathogenic factor leading to atherosclerosis. However, its effect on ox-LDL levels has not been clinically reported. For the very high-risk Atherosclerotic cardiovascular disease (ASCVD) patients, guidelines propose stricter blood lipid control targets to reduce the recurrence of cardiovascular events.Methods: The clinical data of 290 very high-risk ASCVD patients diagnosed in the First Affiliated Hospital of Zhengzhou University from May 2022 to October 2022 were collected retrospectively. According to whether evolocumab (a PCSK9 inhibitor) was used after percutaneous coronary intervention (PCI), they were divided into evolocumab group (153 cases) and statin monotherapy group (137 cases). At hospital admission, ox-LDL, total cholesterol (TC), triglycerides (TG), high-density lipoprotein cholesterol (HDL-C), low-density lipoprotein cholesterol (LDL-C), apolipoproteinAl (apoA1), apolipoprotein B-100 (apoB), lipoprotein (a) (Lp(a)), and high-sensitivity reactive protein (hs-CRP) levels were collected and used as baseline data. The above mentioned indexes were collected from the outpatient chart approximately 2 weeks after discharge. We compared the lipid profiles and inflammatory markers between baseline and two weeks later.Results: After two weeks of treatment, TC, TG, LDL-C, apoB, and ox-LDL in the evolocumab group and statin monotherapy group were significantly lower than those before treatment (p<0.05). The decrease of TC, TG, LDL-C, apoB, and ox-LDL in the evolocumab group was more than in the stain monotherapy group (p<0.05). In the evolocumab group, the LDL-C levels decreased by approximately 64.49%. The oxLDL levels also decreased by 68.09%. The levels of TC and TG decreased 54.49% and 17.60%, respectively. The ApoB levels decreased 51.04%. However, the HDL-C and ApoAl levels were not significantly different, regardless of evolocumab administration. hs-CRP level in each group was higher than the baseline and the difference was statistically significant.Conclusion: PCSK9 inhibitors reduce ox-LDL levels in very high-risk ASCVD patients in a short time.
C1 [Li, Yiming; Li, Ran; Dou, Min; Dong, Haozhe; Xue, Liqi; Sun, Guoju] Zhengzhou Univ, Affiliated Hosp 1, Dept Cardiovasc Med, Zhengzhou 450000, Henan, Peoples R China.
   [Sun, Minni] Zhengzhou Univ, Affiliated Hosp 1, Dept Emergency internal Med, Zhengzhou 450000, Henan, Peoples R China.
C3 Zhengzhou University; Zhengzhou University
RP Sun, GJ (通讯作者)，Zhengzhou Univ, Affiliated Hosp 1, Dept Cardiovasc Med, Zhengzhou 450000, Henan, Peoples R China.
EM piratelim@l63.com; 847815416@qq.com; dr_liran@l63.com; 928240394@qq.com;
   1520625640@qq.com; lbjlbj56@qq.com; guojusun666@outlook.com
FU National Natural Science -Foundation of China [82100252]
FX Funding The National Natural Science -Foundation of China (Grant
   nos.82100252)
CR Ahotupa M, 2017, FREE RADICAL RES, V51, P439, DOI 10.1080/10715762.2017.1319944
   [Anonymous], KANDELOUEI 4 EFFECT
   Arevalo-Lorido, 2016, CLIN RELEVANCE LOWER
   Badimon L, 2012, ANN NY ACAD SCI, V1254, P18, DOI 10.1111/j.1749-6632.2012.06480.x
   Baigent C, 2010, LANCET, V376, P1670, DOI 10.1016/S0140-6736(10)61350-5
   Bentzon JF, 2014, CIRC RES, V114, P1852, DOI 10.1161/CIRCRESAHA.114.302721
   Bonaca MP, 2018, CIRCULATION, V137, P338, DOI 10.1161/CIRCULATIONAHA.117.032235
   Borén J, 2020, EUR HEART J, V41, P2313, DOI 10.1093/eurheartj/ehz962
   Cammisotto V, 2022, ANTIOXIDANTS-BASEL, V11, DOI 10.3390/antiox11030569
   Cammisotto V, 2021, INT J MOL SCI, V22, DOI 10.3390/ijms22137193
   Carnevale R, 2014, ATHEROSCLEROSIS, V237, P108, DOI 10.1016/j.atherosclerosis.2014.08.041
   Cholesterol Treatment Trialists' (CTT) Collaboration, 2015, Lancet, V385, P1397, DOI 10.1016/S0140-6736(14)61368-4
   Ference BA, 2018, J AM COLL CARDIOL, V72, P1141, DOI 10.1016/j.jacc.2018.06.046
   Ferri N, 2016, TRANSL RES, V173, P19, DOI 10.1016/j.trsl.2015.10.004
   Ford I, 2016, CIRCULATION, V133, P1073, DOI 10.1161/CIRCULATIONAHA.115.019014
   Gaba P, 2023, CIRCULATION, V147, P1192, DOI 10.1161/CIRCULATIONAHA.122.063399
   Gallego-Colon E, 2020, EUR J PHARMACOL, V878, DOI 10.1016/j.ejphar.2020.173114
   Gao S, 2017, CAN J CARDIOL, V33, P1624, DOI 10.1016/j.cjca.2017.07.015
   Goldstein JL, 2015, CELL, V161, P161, DOI 10.1016/j.cell.2015.01.036
   Grundy SM, 2019, J AM COLL CARDIOL, V73, pE285, DOI 10.1016/j.jacc.2018.11.003
   Guedeney P, 2022, EUR HEART J, V43, pE17, DOI 10.1093/eurheartj/ehz430
   Heart Protection Study Collaborative Group, 2011, Lancet, V378, P2013, DOI 10.1016/S0140-6736(11)61125-2
   Koenig, 2013, HIGH SENSITIVITY C R
   Kostis JB, 2020, J CARDIOVASC PHARM T, V25, P291, DOI 10.1177/1074248420907256
   Krychtiuk KA, CLIN CONSENSUS STATE
   Li Jian-Jun, 2022, JACC Asia, V2, P653, DOI 10.1016/j.jacasi.2022.08.015
   Li X, 2022, CLIN TRANSL MED, V12, DOI 10.1002/ctm2.729
   Mach F, 2019, ATHEROSCLEROSIS, V290, P140, DOI [10.1016/j.atherosclerosis.2019.08.014, 10.1093/eurheartj/ehz455]
   Meisinger C, 2005, CIRCULATION, V112, P651, DOI 10.1161/CIRCULATIONAHA.104.529297
   Moohebati M, 2014, INT J VASC MED, V2014, DOI 10.1155/2014/845960
   Naruko T, 2006, ARTERIOSCL THROM VAS, V26, P877, DOI 10.1161/01.ATV.0000209886.31510.7f
   Nicholls SJ, 2011, NEW ENGL J MED, V365, P2078, DOI 10.1056/NEJMoa1110874
   Nissen SE, 2017, CLEV CLIN J MED, V84, pE1, DOI 10.3949/ccjm.84.s4.01
   O'Donoghue ML, 2022, CIRCULATION, V146, P1109, DOI 10.1161/CIRCULATIONAHA.122.061620
   Obermayer G, 2018, J THROMB HAEMOST, V16, P418, DOI 10.1111/jth.13925
   Paone S, 2019, CELL MOL LIFE SCI, V76, P1093, DOI 10.1007/s00018-018-2983-9
   Sabatine MS, 2017, NEW ENGL J MED, V376, P1713, DOI [10.4997/JRCPE.2017.212, 10.1056/NEJMoa1615664]
   Stefanadis C, 2017, J AM HEART ASSOC, V6, DOI 10.1161/JAHA.117.005543
   Steinberg D, 2010, ARTERIOSCL THROM VAS, V30, P2311, DOI 10.1161/ATVBAHA.108.179697
   Tsimikas S, 2017, J AM COLL CARDIOL, V69, P692, DOI 10.1016/j.jacc.2016.11.042
   Esmel EV, 2020, NUTRIENTS, V12, DOI 10.3390/nu12113227
NR 41
TC 0
Z9 0
U1 1
U2 1
PU JOURNAL CLINICAL BIOCHEMISTRY & NUTRITION
PI KYOTO
PA KYOTO PREFECTURAL UNIV MED, GRAD SCH MEDICAL SCIENCE, DEPT MOLECULAR
   GASTROENTEROLOGY & HEPATOLOGY, KYOTO, 602-8566, JAPAN
SN 0912-0009
EI 1880-5086
J9 J CLIN BIOCHEM NUTR
JI J. Clin. Biochem. Nutr.
PD 2023 SEP 1
PY 2023
DI 10.3164/jcbn.23-45
EA SEP 2023
PG 18
WC Nutrition & Dietetics
WE Science Citation Index Expanded (SCI-EXPANDED)
SC Nutrition & Dietetics
GA S2WM0
UT WOS:001069825100001
PM 37970546
OA gold
DA 2023-11-24
ER

PT J
AU Zhang, YH
   Zhang, AJ
   Wu, Y
   Zhang, YH
   Hu, WW
   Chen, PL
   Chen, K
   Ding, JD
AF Zhang, Yahao
   Zhang, Anjian
   Wu, Yong
   Zhang, Yanghui
   Hu, Weiwei
   Chen, Penglei
   Chen, Kui
   Ding, Jiandong
TI Early Addition of Evolocumab to Statin Treatment in Patients with Acute
   Coronary Syndrome and Multivessel Disease Undergoing Percutaneous
   Coronary Intervention
SO REVIEWS IN CARDIOVASCULAR MEDICINE
LA English
DT Article
DE lipid lowering; acute coronary syndrome; multivessel disease; PCSK9
   inhibitor; percutaneous coronary intervention
ID REAL-WORLD DATA; CARDIOVASCULAR RISK; LYMPHOCYTE RATIO; ARTERY-DISEASE;
   PCSK9; INFARCTION; EFFICACY; SAFETY
AB Background: Evolocumab has been demonstrated to significantly reduce ischemic cardiovascular events in patients with stable coronary heart disease. However, it is currently unclear whether this benefit extends to patients with acute coronary syndrome (ACS) and multivessel disease (MVD) undergoing percutaneous coronary intervention (PCI). The objective of this study was to assess the safety, efficacy and feasibility of the early addition of evolocumab to statin treatment for ACS patients with MVD undergoing PCI. Methods: The authors conducted a multicenter, retrospective cohort study involving 1199 ACS patients with MVD undergoing PCI and with elevated low-density lipoprotein cholesterol (LDL-C) levels. Patients were divided into an evolocumab group or a standard-of-care group based on evolocumab use or not. The 18-month primary efficacy endpoint was a composite of ischemic stroke, death from cardiac causes, recurrent myocardial infarction (MI), unplanned coronary revascularization or unstable angina requiring hospitalization. The principal secondary efficacy endpoint was a composite of ischemic stroke, death from cardiac causes or recurrent MI. Results: After propensity score matching, the addition of evolocumab to statin treatment lowered LDL-C levels by 42.62% compared with statin therapy alone at 18 months, from a mean baseline level of 3.37-0.75 mmol/L (p < 0.001). Relative to standard therapy, evolocumab added to statins was associated with significant reductions in the primary efficacy endpoint (8.3% vs. 13.3%; adjusted hazard ratio [HR], 0.60; 95% confidence interval [CI], 0.39 to 0.91; p = 0.017) and the principal secondary efficacy endpoint (6.1% vs. 10.2%; adjusted HR, 0.61; 95% CI, 0.37 to 0.99; p = 0.048) after multivariable Cox regression adjustment. The treatment effect of evolocumab was consistent across all prespecified subgroups. There were no significant between-group differences in terms of adverse events. Conclusions: In ACS patients with MVD taken for PCI, early initiation of evolocumab along with statin treatment was associated with a significant reduction in LDL-C levels and a reduced risk of recurrent cardiovascular events.
C1 [Zhang, Yahao; Zhang, Anjian; Wu, Yong; Hu, Weiwei; Ding, Jiandong] Southeast Univ, Zhongda Hosp, Dept Cardiol, Nanjing 210009, Jiangsu, Peoples R China.
   [Zhang, Yanghui; Chen, Penglei; Chen, Kui] Zhengzhou Univ, Affiliated Hosp 1, Dept Cardiol, Zhengzhou 450052, Henan, Peoples R China.
C3 Southeast University - China; Zhengzhou University
RP Ding, JD (通讯作者)，Southeast Univ, Zhongda Hosp, Dept Cardiol, Nanjing 210009, Jiangsu, Peoples R China.
EM dingjiandong@163.com
CR Adamstein NH, 2021, EUR HEART J, V42, P896, DOI 10.1093/eurheartj/ehaa1034
   Baigent C, 2010, LANCET, V376, P1670, DOI 10.1016/S0140-6736(10)61350-5
   Banach M, 2015, ARCH MED SCI, V11, P1, DOI 10.5114/aoms.2015.49807
   Cariou B, 2017, DIABETES METAB, V43, P529, DOI 10.1016/j.diabet.2017.07.009
   Collet JP, 2021, EUR HEART J, V42, P1289, DOI 10.1093/eurheartj/ehaa575
   Ferri N, 2022, PHARMACOL RES, V184, DOI 10.1016/j.phrs.2022.106439
   Fox KAA, 2002, EUR HEART J, V23, P1177, DOI 10.1053/euhj.2001.3081
   GORDON T, 1981, ARCH INTERN MED, V141, P1128, DOI 10.1001/archinte.141.9.1128
   Grundy SM, 2019, J AM COLL CARDIOL, V73, P3168, DOI [10.1016/j.jacc.2018.11.002, 10.1161/CIR.0000000000000625]
   Grundy SM, 2019, J AM COLL CARDIOL, V73, pE285, DOI 10.1016/j.jacc.2018.11.003
   Guedeney P, 2022, EUR HEART J, V43, pE17, DOI 10.1093/eurheartj/ehz430
   Jernberg T, 2015, EUR HEART J, V36, P1163, DOI 10.1093/eurheartj/ehu505
   Jiang J, 2018, THER CLIN RISK MANAG, V14, P2255, DOI 10.2147/TCRM.S178318
   Kataoka Y, 2015, ARTERIOSCL THROM VAS, V35, P990, DOI 10.1161/ATVBAHA.114.304477
   Koskinas KC, 2019, J AM COLL CARDIOL, V74, P2452, DOI 10.1016/j.jacc.2019.08.010
   Libby P, 2005, J AM COLL CARDIOL, V46, P1225, DOI 10.1016/j.jacc.2005.07.006
   Mach F, 2019, ATHEROSCLEROSIS, V290, P140, DOI [10.1016/j.atherosclerosis.2019.08.014, 10.1093/eurheartj/ehz455]
   Maddox TM, 2014, JAMA-J AM MED ASSOC, V312, P1754, DOI 10.1001/jama.2014.14681
   Mehta SR, 2022, EUROINTERVENTION, V18, P888, DOI 10.4244/EIJ-D-22-00735
   Nayarese EP, 2017, INT J CARDIOL, V227, P644, DOI 10.1016/j.ijcard.2016.10.084
   Nicholls SJ, 2022, JACC-CARDIOVASC IMAG, V15, P1308, DOI 10.1016/j.jcmg.2022.03.002
   Özcan C, 2018, EUR HEART J-CARD PHA, V4, P25, DOI 10.1093/ehjcvp/pvx009
   Petersen-Uribe A, 2021, INT J MOL SCI, V22, DOI 10.3390/ijms222011179
   Reiner Z, 2016, ATHEROSCLEROSIS, V246, P243, DOI 10.1016/j.atherosclerosis.2016.01.018
   Ricci C, 2018, SCI REP-UK, V8, DOI 10.1038/s41598-018-20425-x
   Roffi M, 2016, EUR HEART J, V37, P267, DOI 10.1093/eurheartj/ehv320
   Sabatine MS, 2018, CIRCULATION, V138, P756, DOI 10.1161/CIRCULATIONAHA.118.034309
   Sabatine MS, 2017, NEW ENGL J MED, V376, P1713, DOI [10.4997/JRCPE.2017.212, 10.1056/NEJMoa1615664]
   Sabatine MS, 2016, AM HEART J, V173, P94, DOI 10.1016/j.ahj.2015.11.015
   Sabatine MS, 2015, NEW ENGL J MED, V372, P1500, DOI 10.1056/NEJMoa1500858
   Scicali R, 2021, NUTR METAB CARDIOVAS, V31, P3401, DOI 10.1016/j.numecd.2021.08.034
   Stone GW, 2011, NEW ENGL J MED, V364, P226, DOI 10.1056/NEJMoa1002358
   Voight BF, 2012, LANCET, V380, P564
   Xu M, 2021, ATHEROSCLEROSIS, V323, P20, DOI 10.1016/j.atherosclerosis.2021.02.012
NR 34
TC 0
Z9 0
U1 0
U2 0
PU IMR PRESS
PI ROBINSON
PA 112 ROBINSON RD, ROBINSON, SINGAPORE
SN 1530-6550
EI 2153-8174
J9 REV CARDIOVASC MED
JI Rev. Cardiovasc. Med.
PD SEP
PY 2023
VL 24
IS 9
AR 270
DI 10.31083/j.rcm2409270
PG 13
WC Cardiac & Cardiovascular Systems
WE Science Citation Index Expanded (SCI-EXPANDED)
SC Cardiovascular System & Cardiology
GA U5HA3
UT WOS:001085096700002
OA gold
DA 2023-11-24
ER

PT J
AU Kovach, CP
   Mesenbring, EC
   Gupta, P
   Glorioso, TJ
   Ho, PM
   Waldo, SW
   Schwartz, GG
AF Kovach, Christopher P.
   Mesenbring, Elise C.
   Gupta, Prerna
   Glorioso, Thomas J.
   Ho, P. Michael
   Waldo, Stephen W.
   Schwartz, Gregory G.
TI Projected Outcomes of Optimized Statin and Ezetimibe Therapy in US
   Military Veterans with Coronary Artery Disease
SO JAMA NETWORK OPEN
LA English
DT Article
ID ASSOCIATION; CHOLESTEROL; REDUCTION; ADHERENCE; EFFICACY; SAFETY; ADULTS
AB IMPORTANCE Many patients with coronary artery disease (CAD) do not achieve the guideline-directed goals for low-density lipoprotein cholesterol (LDL-C) levels.OBJECTIVE To estimate reductions in the rates of adverse events associated with CAD in a large US military veteran population that may be achieved through use of optimized statin therapy alone or with ezetimibe compared with the prevailing lipid-lowering therapy (LLT).DESIGN, SETTING, AND PARTICIPANTS In this observational cohort study, US military veterans with CAD were identified by coronary angiography between June 2015 and September 2020 across 82 US Department of Veterans Affairs health care facilities.EXPOSURES The exposures were observed LLT, LLT with an optimized statin regimen, and LLT with optimized statin and ezetimibe.MAIN OUTCOMES AND MEASURES Observed rates of death, myocardial infarction, stroke, and coronary revascularization, and potential reductions in those outcomes with optimized LLT based on expected further reductions in LDL-C levels and application of formulas from The Cholesterol Treatment Trialists' Collaboration.
C1 [Schwartz, Gregory G.] Rocky Mt Reg VA Med Ctr, 1700 N Wheeling St,Cardiol 111B, Aurora, CO 80045 USA.
   [Kovach, Christopher P.] Univ Washington, Dept Med, Div Cardiol, Seattle, WA USA.
   [Kovach, Christopher P.; Gupta, Prerna; Ho, P. Michael; Waldo, Stephen W.; Schwartz, Gregory G.] Univ Colorado, Dept Med, Div Cardiol, Aurora, CO USA.
   [Kovach, Christopher P.; Mesenbring, Elise C.; Ho, P. Michael; Waldo, Stephen W.; Schwartz, Gregory G.] Rocky Mt Reg VA Med Ctr, Aurora, CO USA.
   [Mesenbring, Elise C.] Denver Res Inst, Aurora, CO USA.
   [Glorioso, Thomas J.; Waldo, Stephen W.] Vet Hlth Adm, Off Qual & Patient Safety, Clin Assessment Reporting & Tracking Program, Washington, DC USA.
C3 University of Washington; University of Washington Seattle; University
   of Colorado System; University of Colorado Anschutz Medical Campus; US
   Department of Veterans Affairs; Veterans Health Administration (VHA)
RP Schwartz, GG (通讯作者)，Rocky Mt Reg VA Med Ctr, 1700 N Wheeling St,Cardiol 111B, Aurora, CO 80045 USA.
EM gregory.schwartz@va.gov
RI Gupta, Prerna/HTS-8582-2023
OI Gupta, Prerna/0000-0003-1975-5262
FU NIH [5T32HL007822-24]
FX This research did not receive any specific grant from funding agencies
   in the public,commercial, or not-for-profit sectors. Dr Gupta was
   supported by a training grant (5T32HL007822-24) from the NIH
CR Aggarwal R, 2022, JAMA-J AM MED ASSOC, V328, P737, DOI 10.1001/jama.2022.12567
   Allahyari A, 2020, EUR HEART J, V41, P3900, DOI 10.1093/eurheartj/ehaa034
   [Anonymous], 2020, Eur Heart J, V41, P4255, DOI 10.1093/eurheartj/ehz826
   Baigent C, 2010, LANCET, V376, P1670, DOI 10.1016/S0140-6736(10)61350-5
   Cannon CP, 2021, JAMA CARDIOL, V6, P1060, DOI 10.1001/jamacardio.2021.1810
   Cannon CP, 2017, JAMA CARDIOL, V2, P959, DOI 10.1001/jamacardio.2017.2289
   Cannon CP, 2015, NEW ENGL J MED, V372, P2387, DOI 10.1056/NEJMoa1410489
   Chobufo MD, 2022, EUR J PREV CARDIOL, V29, P1830, DOI 10.1093/eurjpc/zwac103
   Collins R, 2016, LANCET, V388, P2532, DOI 10.1016/S0140-6736(16)31357-5
   Doshi JA, 2009, CIRCULATION, V119, P390, DOI 10.1161/CIRCULATIONAHA.108.783944
   Feingold KR., 2022, ENDOTEXT
   Giugliano RP, 2018, CIRCULATION, V137, P1571, DOI 10.1161/CIRCULATIONAHA.117.030950
   Gray B., 2021, SUBDISTRIBUTION ANAL
   Grundy SM, 2019, CIRCULATION, V139, pE1082, DOI 10.1161/CIR.0000000000000625
   Hozawa A, 2007, ARCH INTERN MED, V167, P573, DOI 10.1001/archinte.167.6.573
   Hwang IC, 2019, ATHEROSCLEROSIS, V290, P66, DOI 10.1016/j.atherosclerosis.2019.09.018
   Kazerooni R, 2013, PHARMACOTHERAPY, V33, P1044, DOI 10.1002/phar.1305
   Kovach CP, 2022, JACC-CARDIOVASC INTE, V15, P2475, DOI 10.1016/j.jcin.2022.11.002
   Kyalwazi AN, 2022, CIRCULATION, V146, P211, DOI 10.1161/CIRCULATIONAHA.122.060199
   Maddox TM, 2017, JAMA INTERN MED, V177, P887, DOI 10.1001/jamainternmed.2017.0754
   Markovitz AA, 2017, HEALTH SERV RES, V52, P1996, DOI 10.1111/1475-6773.12788
   Michaeli DT, 2022, CLIN DRUG INVEST, V42, P643, DOI 10.1007/s40261-022-01173-3
   Miller RR, 2003, AM J CARDIOL, V92, P209, DOI 10.1016/S0002-9149(03)00541-1
   Piette JD, 2004, AM J MANAG CARE, V10, P861
   Raal FJ, 2020, NEW ENGL J MED, V382, P1520, DOI 10.1056/NEJMoa1913805
   Sabatine MS, 2018, JAMA CARDIOL, V3, P823, DOI [10.1001/JAMACARDIO.2018.2258, 10.1001/jamacardio.2018.2258]
   Sabatine MS, 2017, NEW ENGL J MED, V376, P1713, DOI [10.4997/JRCPE.2017.212, 10.1056/NEJMoa1615664]
   Sasidharan A, 2022, PLOS ONE, V17, DOI 10.1371/journal.pone.0264563
   Schroff P, 2017, J AM HEART ASSOC, V6, DOI 10.1161/JAHA.116.005449
   Schwartz GG, 2018, NEW ENGL J MED, V379, P2097, DOI DOI 10.1056/NEJMOA1801174
   US Department of Veteran Affairs, 2023, VA HLTH CAR COP RAT
   Valle JA, 2019, JAMA CARDIOL, V4, P727, DOI 10.1001/jamacardio.2019.1923
   Vandenbroucke JP, 2007, ANN INTERN MED, V147, pW163, DOI 10.7326/0003-4819-147-8-200710160-00010-w1
   Virani SS, 2015, AM J MED, V128, P1253, DOI 10.1016/j.amjmed.2015.05.027
NR 34
TC 0
Z9 0
U1 0
U2 0
PU AMER MEDICAL ASSOC
PI CHICAGO
PA 330 N WABASH AVE, STE 39300, CHICAGO, IL 60611-5885 USA
SN 2574-3805
J9 JAMA NETW OPEN
JI JAMA Netw. Open
PD AUG 28
PY 2023
VL 6
IS 8
AR e2329066
DI 10.1001/jamanetworkopen.2023.29066
PG 13
WC Medicine, General & Internal
WE Science Citation Index Expanded (SCI-EXPANDED)
SC General & Internal Medicine
GA Q8JO5
UT WOS:001059932000001
PM 37638630
OA Green Published, gold
DA 2023-11-24
ER

PT J
AU Lee, SJ
   Cha, JJ
   Choi, WG
   Lee, WS
   Jeong, JO
   Choi, S
   Cho, YH
   Park, W
   Yoon, CH
   Lee, YJ
   Hong, SJ
   Ahn, CM
   Kim, BK
   Ko, YG
   Choi, D
   Hong, MK
   Jang, Y
   Hong, SJ
   Kim, JS
   RACING Investigators
AF Lee, Seung-Jun
   Cha, Jung-Joon
   Choi, Woong Gil
   Lee, Wang-Soo
   Jeong, Jin-Ok
   Choi, Seonghoon
   Cho, Yoon-Haeng
   Park, Woojung
   Yoon, Chang-Hwan
   Lee, Yong-Joon
   Hong, Sung-Jin
   Ahn, Chul-Min
   Kim, Byeong-Keuk
   Ko, Young-Guk
   Choi, Donghoon
   Hong, Myeong-Ki
   Jang, Yangsoo
   Hong, Soon Jun
   Kim, Jung-Sun
   RACING Investigators
TI Moderate-Intensity Statin With Ezetimibe Combination Therapy vs
   High-Intensity Statin Monotherapy in Patients at Very High Risk of
   Atherosclerotic Cardiovascular Disease A Post Hoc Analysis From the
   RACING Randomized Clinical Trial
SO JAMA CARDIOLOGY
LA English
DT Article; Early Access
AB IMPORTANCE High-intensity statin is strongly recommended in patients at very high risk (VHR) of atherosclerotic cardiovascular disease (ASCVD). However, concerns about statin-associated adverse effects result in underuse of this strategy in practice. OBJECTIVE To evaluate the outcomes of a moderate-intensity statin with ezetimibe combination in VHR and non-VHR patients with ASCVD. DESIGN, SETTING, AND PARTICIPANTS Thiswas a post hoc analysis of the Randomized Comparison of Efficacy and Safety of Lipid Lowering With Statin Monotherapy vs Statin/Ezetimibe Combination for High-Risk Cardiovascular Disease (RACING) open-label, multicenter, randomized clinical trial. The study was conducted from February 2017 to December 2018 at 26 centers in Korea. Study participants included patients with documented ASCVD. Data were analyzed from April to June 2022. INTERVENTIONS Patients were randomly assigned to moderate-intensity statin with ezetimibe (rosuvastatin, 10mg, with ezetimibe, 10mg) or high-intensity statin monotherapy (rosuvastatin, 20mg). Patients at VHR for ASCVD were defined according to the 2018 American Heart Association/American College of Cardiology guidelines. MAIN OUTCOMES AND MEASURES The primary end pointwas the 3-year outcome of cardiovascular death, coronary or peripheral revascularization, hospitalization of cardiovascular events, or nonfatal stroke. RESULTS A total of 3780 patients (mean [SD] age, 64 [10] years; 2826 male [75%]) in the RACING trial, 1511 (40.0%) were categorized as VHR, which was associated with a greater occurrence of the primary end point (hazard ratio [HR], 1.42; 95% CI, 1.15-1.75). There was no significant difference in the primary end point between those who received combination therapy and high-intensity statin monotherapy among patients with VHR disease (11.2% vs 11.7%; HR, 0.96; 95% CI, 0.71-1.30) and non-VHR disease (7.7% vs 8.7%; HR, 0.88; 95% CI, 0.66-1.18). The median low-density lipoprotein cholesterol (LDL-C) level was significantly lower in the combination therapy group than in the high-intensity statin group (VHR, 1 year: 57 [47-71] mg/dL vs 65 [53-78] mg/dL; non-VHR, 1 year: 58mg/dL vs 68mg/dL; P <.001). Furthermore, in both the VHR and non-VHR groups, combination therapy was associated with a significantly greater mean change in LDL-C level (VHR, 1 year: -19.1mg/dL vs -10.1 mg/dL; 2 years: -22.3mg/dL vs -13.0mg/dL; 3 years: -18.8mg/dL vs -9.7mg/dL; non-VHR, 1 year: -23.7mg/dL vs -12.5mg/dL; 2 years: -25.2mg/dL vs -15.1mg/dL; 3 years: -23.5mg/dL vs -12.6mg/dL; all P <.001) and proportion of patients with LDL-C level less than 70mg/dL (VHR, 1 year: 73% vs 58%; non-VHR, 1 year: 72% vs 53%; P <.001). Discontinuation or dose reduction of the lipid-lowering drug due to intolerance occurred less frequently in the combination therapy group (VHR, 4.6% vs 7.7%; P =.02; non-VHR, 5.0% vs 8.7%; P =.001). CONCLUSIONS AND RELEVANCE Results suggest that the outcomes of ezetimibe combination observed in the RACING trial were consistent among patients at VHR of ASCVD.
C1 [Lee, Seung-Jun; Lee, Yong-Joon; Hong, Sung-Jin; Ahn, Chul-Min; Kim, Byeong-Keuk; Ko, Young-Guk; Choi, Donghoon; Hong, Myeong-Ki; Kim, Jung-Sun] Yonsei Univ, Severance Hosp, Div Cardiol, Coll Med, Seoul, South Korea.
   [Cha, Jung-Joon; Hong, Soon Jun] Korea Univ, Anam Hosp, Cardiovasc Ctr, Dept Cardiol,Coll Med, Seoul, South Korea.
   [Choi, Woong Gil] Konkuk Univ, Chungju Hosp, Chungju, South Korea.
   [Lee, Wang-Soo] Chung Ang Univ, Dept Internal Med, Div Cardiol, Coll Med, Seoul, South Korea.
   [Jeong, Jin-Ok] Chungnam Natl Univ Hosp, Daejeon, South Korea.
   [Choi, Seonghoon] Hallym Univ, Kangnam Sacred Heart Hosp, Dept Internal Med, Div Cardiol,Coll Med, Seoul, South Korea.
   [Cho, Yoon-Haeng] Soonchunhyang Univ, Buchon Soonchunhyang Hosp, Coll Med, Bucheon, South Korea.
   [Park, Woojung] Hallym Univ, Dept Internal Med, Cardiovasc Div, Med Ctr, Anyang, South Korea.
   [Yoon, Chang-Hwan] Seoul Natl Univ, Dept Internal Med, Div Cardiol, Bundang Hosp, Seongnam, South Korea.
   [Jang, Yangsoo] CHA Univ, Coll Med, Seongnam, South Korea.
   [Hong, Soon Jun] Korea Univ, Coll Med, Cardiovasc Ctr, Dept Cardiol,Anam Hosp, 73 Inchon Ro, Seoul 02841, South Korea.
   [Kim, Jung-Sun] Yonsei Univ, Severance Hosp, Div Cardiol, Coll Med, 50-1 Yonsei Ro, Seoul 03722, South Korea.
C3 Yonsei University; Yonsei University Health System; Korea University;
   Korea University Medicine (KU Medicine); Konkuk University; Konkuk
   University Medical Center; Chung Ang University; Chung Ang University
   Hospital; Chungnam National University; Chungnam National University
   Hospital; Hallym University; Soonchunhyang University; Hallym
   University; Seoul National University (SNU); Pochon Cha University;
   Korea University; Korea University Medicine (KU Medicine); Yonsei
   University; Yonsei University Health System
RP Hong, SJ (通讯作者)，Korea Univ, Coll Med, Cardiovasc Ctr, Dept Cardiol,Anam Hosp, 73 Inchon Ro, Seoul 02841, South Korea.; Kim, JS (通讯作者)，Yonsei Univ, Severance Hosp, Div Cardiol, Coll Med, 50-1 Yonsei Ro, Seoul 03722, South Korea.
EM psyche94@hanmail.net; kjs1218@yuhs.ac
RI Hong, Sung-Jin/GPC-6716-2022
OI Hong, Sung-Jin/0000-0003-4893-039X; Kim, Jung-Sun/0000-0003-2263-3274;
   Kim, Byeong-Keuk/0000-0003-2493-066X; Cha,
   Jung-Joon/0000-0002-8299-1877; Ahn, Chul-Min/0000-0002-7071-4370; Ko,
   Young-Guk/0000-0001-7748-5788; Lee, Seung-Jun/0000-0002-9201-4818; Hong,
   Myeong-Ki/0000-0002-2090-2031; Choi, Donghoon/0000-0002-2009-9760
FU Cardiovascular Research Center, Seoul, Korea; Hanmi Pharmaceutical,
   Korea
FX The study was supported by Cardiovascular Research Center, Seoul, Korea,
   and funded by unrestricted grants from Hanmi Pharmaceutical, Korea.
CR Banefelt J, 2020, EUR HEART J-QUAL CAR, V6, P323, DOI 10.1093/ehjqcco/qcaa023
   Bhatt DL, 2019, NEW ENGL J MED, V380, P11, DOI 10.1056/NEJMoa1812792
   Cannon CP, 2015, NEW ENGL J MED, V372, P2387, DOI 10.1056/NEJMoa1410489
   Colantonio LD, 2019, J AM COLL CARDIOL, V74, P2496, DOI 10.1016/j.jacc.2019.09.025
   Grundy SM, 2019, J AM COLL CARDIOL, V73, pE285, DOI 10.1016/j.jacc.2018.11.003
   Kim BK, 2022, LANCET, V400, P380, DOI 10.1016/S0140-6736(22)00916-3
   LaRosa JC, 2005, NEW ENGL J MED, V352, P1425, DOI 10.1056/NEJMoa050461
   Mach F, 2020, EUR HEART J, V41, P111, DOI [10.1093/eurheartj/ehz455, 10.15829/1560-4071-2020-3826]
   Navar AM, 2019, CIRC-CARDIOVASC QUAL, V12, DOI 10.1161/CIRCOUTCOMES.118.005041
   Nelson AJ, 2022, J AM COLL CARDIOL, V79, P1802, DOI 10.1016/j.jacc.2022.02.048
   Ray KK, 2022, EUR HEART J, V43, P830, DOI 10.1093/eurheartj/ehab718
   Rodriguez F, 2017, JAMA CARDIOL, V2, P47, DOI 10.1001/jamacardio.2016.4052
   Sabatine MS, 2017, NEW ENGL J MED, V376, P1713, DOI [10.4997/JRCPE.2017.212, 10.1056/NEJMoa1615664]
   Schubert J, 2021, EUR HEART J, V42, P243, DOI 10.1093/eurheartj/ehaa1011
   Schwartz GG, 2018, NEW ENGL J MED, V379, P2097, DOI 10.1056/NEJMoa1801174
NR 15
TC 0
Z9 0
U1 4
U2 4
PU AMER MEDICAL ASSOC
PI CHICAGO
PA 330 N WABASH AVE, STE 39300, CHICAGO, IL 60611-5885 USA
SN 2380-6583
EI 2380-6591
J9 JAMA CARDIOL
JI JAMA Cardiol.
PD 2023 AUG 2
PY 2023
DI 10.1001/jamacardio.2023.2222
EA AUG 2023
PG 6
WC Cardiac & Cardiovascular Systems
WE Science Citation Index Expanded (SCI-EXPANDED)
SC Cardiovascular System & Cardiology
GA O3MQ8
UT WOS:001042896600002
PM 37531130
DA 2023-11-24
ER

PT J
AU Lee, SJ
   Joo, JH
   Park, S
   Kim, C
   Choi, DW
   Hong, SJ
   Ahn, CM
   Kim, JS
   Kim, BK
   Ko, YG
   Choi, D
   Jang, Y
   Nam, CM
   Hong, MK
AF Lee, Seung-Jun
   Joo, Jae Hong
   Park, Sohee
   Kim, Choongki
   Choi, Dong-Woo
   Hong, Sung-Jin
   Ahn, Chul-Min
   Kim, Jung-Sun
   Kim, Byeong-Keuk
   Ko, Young-Guk
   Choi, Donghoon
   Jang, Yangsoo
   Nam, Chung-Mo
   Hong, Myeong-Ki
TI Combination Lipid-Lowering Therapy in Patients Undergoing Percutaneous
   Coronary Intervention
SO JOURNAL OF THE AMERICAN COLLEGE OF CARDIOLOGY
LA English
DT Article
DE coronary artery disease; dyslipidemia; statin
ID STATIN THERAPY; ASSOCIATION; INTENSITY; MORTALITY; IMPACT
AB BACKGROUND The RACING (randomized comparison of efficacy and safety of lipid-lowering with statin monotherapy versus statin/ezetimibe combination for high-risk cardiovascular diseases) trial examined the effects of combination therapy with moderate-intensity statin and ezetimibe in patients with atherosclerotic cardiovascular disease compared with high-intensity statin monotherapy. OBJECTIVES This observational study was conducted to evaluate the impact of 2 treatment strategies used in the RACING trial in clinical practice. METHODS After stabilized inverse probability of treatment weighting, a total of 72,050 patients who were prescribed rosuvastatin after drug-eluting stent implantation were identified from a nationwide cohort database: 10,794 patients with rosuvastatin 10 mg plus ezetimibe 10 mg (combination lipid-lowering therapy) and 61,256 patients with rosuvas-tatin 20 mg monotherapy. The primary endpoint was the 3-year composite event of cardiovascular death, myocardial infarction, coronary artery revascularization, hospitalization for heart failure treatment, or nonfatal stroke in accordance with the RACING trial. RESULTS Combination lipid-lowering therapy was associated with a lower occurrence of the primary endpoint (11.6% vs 15.2% for those with high-intensity statin monotherapy; HR: 0.75; 95% CI: 0.70-0.79; P < 0.001). Compared with high-intensity statin monotherapy, combination lipid-lowering therapy was associated with fewer discontinuations of statin (6.5% vs 7.6%; HR: 0.85; 95% CI: 0.78-0.94: P < 0.001) and a lower occurrence of new-onset diabetes requiring medication (7.7% vs 9.6%; HR: 0.80; 95% CI: 0.72-0.88; P < 0.001). CONCLUSIONS In clinical practice, combination lipid-lowering therapy with ezetimibe and moderate-intensity statin was associated with favorable clinical outcomes and drug compliance in patients treated with drug-eluting stent implantation. (CONNECT DES Registry; NCT04715594) (J Am Coll Cardiol 2023;82:401-410) & COPY; 2023 by the American College of Cardiology Foundation.
C1 [Lee, Seung-Jun; Hong, Sung-Jin; Ahn, Chul-Min; Kim, Jung-Sun; Kim, Byeong-Keuk; Ko, Young-Guk; Choi, Donghoon; Hong, Myeong-Ki] Yonsei Univ, Coll Med, Severance Hosp, Seoul, South Korea.
   [Joo, Jae Hong; Nam, Chung-Mo] Yonsei Univ, Coll Med, Dept Prevent Med, Seoul, South Korea.
   [Joo, Jae Hong; Park, Sohee] Yonsei Univ, Grad Sch Publ Hlth, Seoul, South Korea.
   [Kim, Choongki] Ewha Womans Univ, Seoul Hosp, Coll Med, Seoul, South Korea.
   [Choi, Dong-Woo] Natl Canc Ctr, Canc Big Data Ctr, Goyang, South Korea.
   [Jang, Yangsoo] CHA Univ, Coll Med, Seongnam, South Korea.
   [Hong, Myeong-Ki] Severance Hosp Univ, Coll Med, Div Cardiol, 50-1 Yonsei Ro, Seoul 03722, South Korea.
   [Nam, Chung-Mo] Yonsei Univ, Coll Med, Dept Prevent Med, 50-1 Yonsei ro, Seoul 03722, South Korea.
C3 Yonsei University; Yonsei University Health System; Yonsei University;
   Yonsei University Health System; Yonsei University; Yonsei University
   Health System; Ewha Womans University; National Cancer Center - Korea
   (NCC); Pochon Cha University; Yonsei University; Yonsei University
   Health System
RP Hong, MK (通讯作者)，Severance Hosp Univ, Coll Med, Div Cardiol, 50-1 Yonsei Ro, Seoul 03722, South Korea.; Nam, CM (通讯作者)，Yonsei Univ, Coll Med, Dept Prevent Med, 50-1 Yonsei ro, Seoul 03722, South Korea.
EM cmnam@yuhs.ac; mkhong61@yuhs.ac
RI Hong, Sung-Jin/GPC-6716-2022
OI Hong, Sung-Jin/0000-0003-4893-039X; Nam, Chung Mo/0000-0003-0985-0928;
   Kim, Jung-Sun/0000-0003-2263-3274; Choi, Donghoon/0000-0002-2009-9760;
   Ko, Young-Guk/0000-0001-7748-5788; Kim, Byeong-Keuk/0000-0003-2493-066X;
   Ahn, Chul-Min/0000-0002-7071-4370; Park, Sohee/0000-0001-8513-5163;
   Hong, Myeong-Ki/0000-0002-2090-2031; Choi, Dong-Woo/0000-0001-5462-7579;
   Lee, Seung-Jun/0000-0002-9201-4818
FU Cardiovascular Research Center, Seoul, Korea
FX This work was supported by the Cardiovascular Research Center, Seoul,
   Korea. The funder had no role in the design and conduct of the study;
   data collection, management, statistical analysis, and interpretation of
   the data; preparation, review, or approval of the manuscript; and
   decision to submit the manuscript for publication. All authors have
   reported that they have no relationships relevant to the contents of
   this paper to disclose.
CR Bin Abdulhak AA, 2018, J AM HEART ASSOC, V7, DOI 10.1161/JAHA.117.007370
   Cannon CP, 2015, NEW ENGL J MED, V372, P2387, DOI 10.1056/NEJMoa1410489
   Choi EK, 2020, KOREAN CIRC J, V50, P754, DOI 10.4070/kcj.2020.0171
   Colantonio LD, 2017, JAMA CARDIOL, V2, P890, DOI 10.1001/jamacardio.2017.0911
   Furtado RHM, 2022, CIRC-CARDIOVASC INTE, V15, DOI 10.1161/CIRCINTERVENTIONS.121.011382
   Gaba P, 2022, J AM COLL CARDIOL, V79, P1660, DOI 10.1016/j.jacc.2022.02.035
   Grundy SM, 2019, J AM COLL CARDIOL, V73, P3168, DOI [10.1016/j.jacc.2018.11.002, 10.1161/CIR.0000000000000625]
   Hirsh BJ, 2015, J AM COLL CARDIOL, V66, P184, DOI 10.1016/j.jacc.2015.05.030
   Kawashima H, 2021, J AM COLL CARDIOL, V78, P27, DOI 10.1016/j.jacc.2021.04.087
   Kim BK, 2022, LANCET, V400, P380, DOI 10.1016/S0140-6736(22)00916-3
   Kim C, 2022, ATHEROSCLEROSIS, V352, P69, DOI 10.1016/j.atherosclerosis.2022.05.019
   Lee YJ, 2023, EUR HEART J, V44, P972, DOI 10.1093/eurheartj/ehac709
   Mach F, 2019, ATHEROSCLEROSIS, V290, P140, DOI [10.1016/j.atherosclerosis.2019.08.014, 10.1093/eurheartj/ehz455]
   Navarese EP, 2013, AM J CARDIOL, V111, P1123, DOI 10.1016/j.amjcard.2012.12.037
   Nelson AJ, 2022, J AM COLL CARDIOL, V79, P1802, DOI 10.1016/j.jacc.2022.02.048
   Peterson BE, 2022, J AM HEART ASSOC, V11, DOI 10.1161/JAHA.121.022937
   Ray KK, 2022, EUR HEART J, V43, P830, DOI 10.1093/eurheartj/ehab718
   Ridker PM, 2012, LANCET, V380, P565, DOI 10.1016/S0140-6736(12)61190-8
   Rodriguez F, 2017, JAMA CARDIOL, V2, P47, DOI 10.1001/jamacardio.2016.4052
   Sabatine MS, 2017, NEW ENGL J MED, V376, P1713, DOI [10.4997/JRCPE.2017.212, 10.1056/NEJMoa1615664]
   Thompson PD, 2016, J AM COLL CARDIOL, V67, P2395, DOI 10.1016/j.jacc.2016.02.071
   Visseren FLJ, 2021, EUR HEART J, V2021, P1, DOI [10.1093/eurheartj/ehab484, DOI 10.1093/EURHEARTJ/EHAB484]
   You SC, 2020, JAMA-J AM MED ASSOC, V324, P1640, DOI 10.1001/jama.2020.16167
   원태영, 2007, [Journal of The Korean Society of Emergency Medicine, 대한응급의학회지], V18, P256
NR 24
TC 1
Z9 1
U1 5
U2 5
PU ELSEVIER SCIENCE INC
PI NEW YORK
PA STE 800, 230 PARK AVE, NEW YORK, NY 10169 USA
SN 0735-1097
EI 1558-3597
J9 J AM COLL CARDIOL
JI J. Am. Coll. Cardiol.
PD AUG 1
PY 2023
VL 82
IS 5
BP 401
EP 410
DI 10.1016/j.jacc.2023.05.042
PG 10
WC Cardiac & Cardiovascular Systems
WE Science Citation Index Expanded (SCI-EXPANDED)
SC Cardiovascular System & Cardiology
GA P3JH7
UT WOS:001049632900001
PM 37495276
DA 2023-11-24
ER

PT J
AU Lin, LL
   Luo, SH
   Cai, K
   Huang, HL
   Liang, H
   Zhong, LQ
   Xu, YH
AF Lin, Lili
   Luo, Sihua
   Cai, Kuan
   Huang, Huanliang
   Liang, Hao
   Zhong, Liqin
   Xu, Yunhong
TI The Effectiveness and Safety of Intensive Lipid-Lowering with Different
   Rosuvastatin-Based Regimens in Patients at High Cardiovascular Disease
   Risk: A Nonblind, Randomized, Controlled Trial
SO REVIEWS IN CARDIOVASCULAR MEDICINE
LA English
DT Article
DE statin; rosuvastatin; PCSK9 inhibitor; ezetimibe; intensive lipid
   -lowering therapy; cardiovascular disease risk
ID DENSITY-LIPOPROTEIN CHOLESTEROL; ACUTE CORONARY SYNDROME;
   MONOCLONAL-ANTIBODY; ALIROCUMAB; EFFICACY; EZETIMIBE; PCSK9;
   HYPERCHOLESTEROLEMIA; DYSLIPIDEMIA; ATORVASTATIN
AB Background: A statin alone or non-statins as add-ons have been introduced to intensive low-density lipoprotein cholesterol (LDL-C) -lowering therapy in patients at risk for high cardiovascular disease (CVD). The purpose of this study was to evaluate the effectiveness and safety of different rosuvastatin-based regimens for patients at high risk. Methods: Three hundred patients at high CVD risk were randomly assigned to the statin group (rosuvastatin, 20 mg/d), statin_EZ group (statin 10 mg/d + ezetimibe 10 mg/d), statin_pcsk group (statin 10 mg/d + alirocumab 75 mg/2 weeks) or combine3 group (statin 10 mg/d + ezetimibe 10 mg/d + alirocumab 75 mg/2 weeks). The primary outcome measure was cholesterol levels after 24 weeks of follow-up. Secondary outcomes included safety markers and the proportion of patients achieving the 70 mg/dL (1.8 mmol/L) target for LDL-C. A logistic regression model was performed to explore the factors affecting lipid target achievement. Results: The total cholesterol (TC) and LDL-C levels in the four groups after treatment were significantly lower than those before treatment. TC and LDL-C levels after treatment were significantly different among the four groups (p < 0.05). The levels in both the combine3 and statin_pcsk9 groups were significantly lower than those in the statin and statin_EZ groups (p < 0.05), but there was no significant difference between the combine3 and statin_pcsk9 groups. Fifty-one participants (69%) in the statin_pcsk9 group and 56 participants (78%) in the combine3 group achieved the target. Body mass index (BMI) and hypertensive status were related to LDL-C target achievement. The incidence of adverse events in the four groups was low. Conclusions: The combination of a statin and a PCSK9 inhibitor was safe and more effective for the treatment of high-risk CVD patients, while the addition of ezetimibe was unable to significantly lower lipid levels any further. The rate of achieving the target was higher in patients with hypertension and a low BMI. Clinical Trial Registration: Chinese Clinical Trial Registry, Identifier: ChiCTR2200058389, Date of Registration: 2022-04-08.
C1 [Lin, Lili] Guangzhou Med Univ, Affiliated Hosp 3, Fever Clin, Guangzhou 510150, Guangdong, Peoples R China.
   [Luo, Sihua; Xu, Yunhong] Guangzhou Med Univ, Affiliated Hosp 3, Dept Cardiol, Guangzhou 510150, Guangdong, Peoples R China.
   [Cai, Kuan] Guangzhou Med Univ, Affiliated Hosp 3, Dept Ultrasound Med, Guangzhou 510150, Guangdong, Peoples R China.
   [Huang, Huanliang] Guangzhou Med Univ, Affiliated Hosp 3, Dept Gen Med, Guangzhou 510150, Guangdong, Peoples R China.
   [Liang, Hao; Zhong, Liqin] Hunan Univ Chinese Med, Hunan Prov Key Lab TCM Diagnost, Changsha 410208, Hunan, Peoples R China.
C3 Guangzhou Medical University; Guangzhou Medical University; Guangzhou
   Medical University; Guangzhou Medical University; Hunan University of
   Chinese Medicine
RP Xu, YH (通讯作者)，Guangzhou Med Univ, Affiliated Hosp 3, Dept Cardiol, Guangzhou 510150, Guangdong, Peoples R China.
EM xuyunhong553@163.com
RI lin, lili/JKH-7869-2023; Liang, Hao/AAX-1295-2020
OI Liang, Hao/0000-0002-9045-9717
FU Natural Science Foundation of Hunan Province [2022JJ40300]; Science and
   Technology Innovation Program of Hunan Province [2022RC1021]
FX This work was supported by grants from Natural Science Foundation of
   Hunan Province (No. 2022JJ40300) and Science and Technology Innovation
   Program of Hunan Province (No. 2022RC1021).
CR Akhtar F, 2018, CUREUS J MED SCIENCE, V10, DOI 10.7759/cureus.2651
   Ali AH, 2021, CURR MED CHEM, V28, P7427, DOI 10.2174/0929867328666210222092628
   Avis HJ, 2010, J AM COLL CARDIOL, V55, P1121, DOI 10.1016/j.jacc.2009.10.042
   Banegas JR, 2011, EUR HEART J, V32, P2143, DOI 10.1093/eurheartj/ehr080
   Bays H, 2015, J CLIN ENDOCR METAB, V100, P3140, DOI 10.1210/jc.2015-1520
   Borghi C, 2022, NUTR METAB CARDIOVAS, V32, P815, DOI 10.1016/j.numecd.2021.11.015
   Califf RM, 2009, NEW ENGL J MED, V361, P712, DOI 10.1056/NEJMsr0900910
   Cannon CP, 2015, EUR HEART J, V36, P1186, DOI 10.1093/eurheartj/ehv028
   Catapano AL, 2016, ATHEROSCLEROSIS, V253, P281, DOI 10.1016/j.atherosclerosis.2016.08.018
   Cerqueira NMFSA, 2016, BIOCHEMISTRY-US, V55, P5483, DOI 10.1021/acs.biochem.6b00342
   Farnier M, 2016, ATHEROSCLEROSIS, V244, P138, DOI 10.1016/j.atherosclerosis.2015.11.010
   Farnier M, 2013, CURR OPIN LIPIDOL, V24, P251, DOI 10.1097/MOL.0b013e3283613a3d
   Feig JE, 2016, CORONARY ARTERY DIS, V27, P592, DOI 10.1097/MCA.0000000000000408
   Ghandehari H, 2008, AM HEART J, V156, P112, DOI 10.1016/j.ahj.2008.03.005
   Giugliano RP, 2017, JAMA CARDIOL, V2, P547, DOI 10.1001/jamacardio.2017.0083
   Grundy SM, 2019, J AM COLL CARDIOL, V73, pE285, DOI 10.1016/j.jacc.2018.11.003
   Hao QK, 2022, BMJ-BRIT MED J, V377, DOI 10.1136/bmj-2021-069066
   Johri AM, 2020, J AM SOC ECHOCARDIOG, V33, P917, DOI 10.1016/j.echo.2020.04.021
   Kirkpatrick CF, 2019, J CLIN LIPIDOL, V13, P689, DOI 10.1016/j.jacl.2019.08.003
   Knopp RH, 2003, EUR HEART J, V24, P729, DOI 10.1016/S0195-668X(02)00807-2
   Lee M, 2022, JAMA NEUROL, V79, P349, DOI 10.1001/jamaneurol.2021.5578
   Leiter LA, 2017, DIABETES OBES METAB, V19, P1781, DOI 10.1111/dom.13114
   Leitner DR, 2020, CURR MED RES OPIN, V36, P1419, DOI 10.1080/03007995.2020.1786678
   Lloyd-Jones DM, 2016, J AM COLL CARDIOL, V68, P92, DOI 10.1016/j.jacc.2016.03.519
   Mach F, 2019, ATHEROSCLEROSIS, V290, P140, DOI [10.1016/j.atherosclerosis.2019.08.014, 10.1093/eurheartj/ehz455]
   Marais AD, 2015, PHARMACOL THERAPEUT, V145, P58, DOI 10.1016/j.pharmthera.2014.07.004
   Milionis H, 2020, INT J STROKE, V15, P377, DOI 10.1177/1747493019873594
   Miller M, 2004, NEW ENGL J MED, V351, P714
   Moriarty PM, 2015, J CLIN LIPIDOL, V9, P758, DOI 10.1016/j.jacl.2015.08.006
   Neutel JM, 2009, J CLIN HYPERTENS, V11, P22, DOI 10.1111/j.1751-7176.2008.00058.x
   Olsson AG, 2002, AM HEART J, V144, P1044, DOI 10.1067/mhj.2002.128049
   Ostadal P, 2022, LANCET DIABETES ENDO, V10, P330, DOI 10.1016/S2213-8587(22)00043-2
   Probstfield JL, 2018, J CLIN LIPIDOL, V12, P1413, DOI 10.1016/j.jacl.2018.07.007
   Ran D, 2017, INT J CARDIOL, V235, P49, DOI 10.1016/j.ijcard.2017.02.099
   Ray KK, 2018, DIABETES OBES METAB, V20, P1479, DOI 10.1111/dom.13257
   Ray KK, 2014, EUR HEART J, V35, P960, DOI 10.1093/eurheartj/ehu107
   Reston JT, 2020, ANN INTERN MED, V173, P806, DOI 10.7326/M20-4680
   Robinson JG, 2015, NEW ENGL J MED, V372, P1489, DOI 10.1056/NEJMoa1501031
   Schwartz GG, 2021, CIRCULATION, V143, P1109, DOI 10.1161/CIRCULATIONAHA.120.049447
   Stein EA, 2012, LANCET, V380, P29, DOI 10.1016/S0140-6736(12)60771-5
   Stein EA, 2012, NEW ENGL J MED, V366, P1108, DOI 10.1056/NEJMoa1105803
   Strilchuk L, 2020, EXPERT OPIN PHARMACO, V21, P531, DOI 10.1080/14656566.2020.1714028
   Sun J, 2021, INT J CARDIOVAS IMAG, V37, P1415, DOI 10.1007/s10554-020-02115-w
   Toyota T, 2019, CIRC-CARDIOVASC QUAL, V12, DOI 10.1161/CIRCOUTCOMES.118.005460
   Visseren FLJ, 2021, EUR HEART J, V2021, P1, DOI [10.1093/eurheartj/ehab484, DOI 10.1093/EURHEARTJ/EHAB484]
   Zeitouni M, 2021, EUR HEART J-CARD PHA, V7, P324, DOI 10.1093/ehjcvp/pvaa077
   Zhou RH, 2021, J CARDIOVASC PHARM T, V26, P533, DOI 10.1177/10742484211023632
NR 47
TC 0
Z9 0
U1 0
U2 0
PU IMR PRESS
PI ROBINSON
PA 112 ROBINSON RD, ROBINSON, SINGAPORE
SN 1530-6550
EI 2153-8174
J9 REV CARDIOVASC MED
JI Rev. Cardiovasc. Med.
PD AUG
PY 2023
VL 24
IS 8
AR 222
DI 10.31083/j.rcm2408222
PG 11
WC Cardiac & Cardiovascular Systems
WE Science Citation Index Expanded (SCI-EXPANDED)
SC Cardiovascular System & Cardiology
GA R9WB9
UT WOS:001067770500022
OA gold
DA 2023-11-24
ER

PT J
AU Yamashita, S
   Sakamoto, A
   Shoji, S
   Kawaguchi, Y
   Wakabayashi, Y
   Matsunaga, M
   Suguro, K
   Matsumoto, Y
   Takase, H
   Onodera, T
   Tawarahara, K
   Muto, M
   Shirasaki, Y
   Katoh, H
   Sano, M
   Suwa, K
   Naruse, Y
   Ohtani, H
   Saotome, M
   Urushida, T
   Kohsaka, S
   Okada, E
   Maekawa, Y
AF Yamashita, Satoshi
   Sakamoto, Atsushi
   Shoji, Satoshi
   Kawaguchi, Yoshitaka
   Wakabayashi, Yasushi
   Matsunaga, Masaki
   Suguro, Kiyohisa
   Matsumoto, Yuji
   Takase, Hiroyuki
   Onodera, Tomoya
   Tawarahara, Kei
   Muto, Masahiro
   Shirasaki, Yasutaka
   Katoh, Hideki
   Sano, Makoto
   Suwa, Kenichiro
   Naruse, Yoshihisa
   Ohtani, Hayato
   Saotome, Masao
   Urushida, Tsuyoshi
   Kohsaka, Shun
   Okada, Eisaku
   Maekawa, Yuichiro
TI Feasibility of Short-Term Aggressive Lipid-Lowering Therapy with the
   PCSK9 Antibody in Acute Coronary Syndrome
SO JOURNAL OF CARDIOVASCULAR DEVELOPMENT AND DISEASE
LA English
DT Article
DE PCSK9 antibody; acute coronary syndrome; lipid-lowering therapy;
   low-density lipoprotein cholesterol
ID DENSITY-LIPOPROTEIN CHOLESTEROL; STATIN THERAPY; CARDIOVASCULAR EVENTS;
   COST-EFFECTIVENESS; JAPANESE PATIENTS; FOLLOW-UP; OUTCOMES;
   ATORVASTATIN; ALIROCUMAB; PREVENTION
AB Background: The guideline-recommended low-density lipoprotein cholesterol target level of <70 mg/dL may not be achieved with statin administration in some patients with acute coronary syndrome (ACS). Therefore, the proprotein convertase subtilisin-kexin type 9 (PCSK9) antibody can be added to high-risk patients with ACS. Nevertheless, the optimal duration of PCSK9 antibody administration remains unclear. Methods and Results: Patients were randomized to receive either 3 months of lipid lowering therapy (LLT) with the PCSK9 antibody followed by conventional LLT (with-PCSK9-antibody group) or 12 months of conventional LLT alone (without-PCSK9-antibody group). The primary endpoint was the composite of all-cause death, myocardial infarction, stroke, unstable angina, and ischemia-driven revascularization. A total of 124 patients treated with percutaneous coronary intervention (PCI) were randomly assigned to the two groups (n = 62 in each). The primary composite outcome occurred in 9.7% and 14.5% of the patients in the with- and without-PCSK9-antibody groups, respectively (hazard ratio: 0.70; 95% confidence interval: 0.25 to 1.97; p = 0.498). The two groups showed no significant differences in hospitalization for worsening heart failure and adverse events. Conclusions: In ACS patients who underwent PCI, short-term PCSK9 antibody therapy with conventional LLT was feasible in this pilot clinical trial. Long-term follow-up in a larger scale clinical trial is warranted.
C1 [Yamashita, Satoshi; Sakamoto, Atsushi; Sano, Makoto; Suwa, Kenichiro; Naruse, Yoshihisa; Ohtani, Hayato; Saotome, Masao; Urushida, Tsuyoshi; Maekawa, Yuichiro] Hamamatsu Univ Sch Med, Div Cardiol, Internal Med 3, Hamamatsu 4313192, Japan.
   [Shoji, Satoshi] Hino Municipal Hosp, Dept Cardiol, Hino 1910062, Japan.
   [Kawaguchi, Yoshitaka; Wakabayashi, Yasushi] Seirei Mikatahara Hosp, Dept Cardiol, Hamamatsu 4338558, Japan.
   [Matsunaga, Masaki] Iwata City Hosp, Dept Cardiol, Iwata 4388550, Japan.
   [Suguro, Kiyohisa] Fujinomiya City Hosp, Dept Cardiol, Fujinomiya 4180076, Japan.
   [Matsumoto, Yuji] Kikugawa City Hosp, Dept Cardiol, Kikugawa 4390022, Japan.
   [Takase, Hiroyuki] Enshu Hosp, Dept Internal Med, Hamamatsu 4300929, Japan.
   [Onodera, Tomoya] Shizuoka City Shizuoka Hosp, Dept Cardiol, Shizuoka 4208630, Japan.
   [Tawarahara, Kei] Hamamatsu Red Cross Hosp, Dept Cardiol, Hamamatsu 4348533, Japan.
   [Muto, Masahiro] Hamamatsu Med Ctr, Dept Cardiol, Hamamatsu 4328580, Japan.
   [Shirasaki, Yasutaka] Shirasaki Clin, Kuki 3460031, Japan.
   [Katoh, Hideki] Kosai Gen Hosp, Dept Cardiol, Kosai 4310431, Japan.
   [Kohsaka, Shun] Keio Univ, Dept Cardiol, Sch Med, Tokyo 1608582, Japan.
   [Okada, Eisaku] Hosei Univ, Dept Fac Social Policy & Adm, Tokyo 1028160, Japan.
C3 Hamamatsu University School of Medicine; Hamamatsu University School of
   Medicine; Keio University; Hosei University
RP Maekawa, Y (通讯作者)，Hamamatsu Univ Sch Med, Div Cardiol, Internal Med 3, Hamamatsu 4313192, Japan.
EM sassy.y.0209.1031.1216@gmail.com; asakamo@hama-med.ac.jp;
   sshoji0116@gmail.com; y.kawaguchi@sis.seirei.or.jp;
   ywakabayashi@sis.seirei.or.jp; masaki@hospital.iwata.shizuoka.jp;
   fujinomiya_suguro@hospital.fujinomiya.shizuoka.jp;
   yumat3@kikugawa-hosp.jp; h-takase.ken@shizuokakouseiren.jp;
   bravetomtom@yahoo.co.jp; tkei1220@gmail.com; m-mutou@hmedc.or.jp;
   yasutaka.shirasaki@shirasaki-heart.jp; hkatoh56@gmail.com;
   makosano@hama-med.ac.jp; k-suwa@hama-med.ac.jp; ynaruse@hama-med.ac.jp;
   ohtani@hama-med.ac.jp; msaotome@hama-med.ac.jp; uru173jrc@gmail.com;
   sk@keio.jp; eisaku.okada0129@gmail.com; ymaekawa@hama-med.ac.jp
RI Kohsaka, Shun/L-8695-2013
OI Naruse, Yoshihisa/0000-0001-9630-951X; Suwa,
   Kenichiro/0000-0001-6934-7932; Sakamoto, Atsushi/0000-0002-6372-9224;
   Kohsaka, Shun/0000-0003-3779-2972; Shoji, Satoshi/0000-0002-2223-7215
CR Abdullah SM, 2018, CIRCULATION, V138, P2315, DOI 10.1161/CIRCULATIONAHA.118.034273
   Baigent C, 2010, LANCET, V376, P1670, DOI 10.1016/S0140-6736(10)61350-5
   Bhatt DL, 2020, J AM COLL CARDIOL, V75, P2297, DOI 10.1016/j.jacc.2020.03.029
   Bosch J, 2021, EUR HEART J, V42, P2995, DOI 10.1093/eurheartj/ehab225
   Cannon CP, 2015, NEW ENGL J MED, V372, P2387, DOI 10.1056/NEJMoa1410489
   Curneen JMG, 2021, OPEN HEART, V8, DOI 10.1136/openhrt-2021-001659
   Gao F, 2021, LIPIDS HEALTH DIS, V20, DOI 10.1186/s12944-021-01528-3
   Grundy SM, 2019, J AM COLL CARDIOL, V73, pE285, DOI 10.1016/j.jacc.2018.11.003
   Hlatky MA, 2017, J AM COLL CARDIOL, V70, P2677, DOI 10.1016/j.jacc.2017.10.001
   Holman RR, 2008, NEW ENGL J MED, V359, P1577, DOI 10.1056/NEJMoa0806470
   Koskinas KC, 2019, J AM COLL CARDIOL, V74, P2452, DOI 10.1016/j.jacc.2019.08.010
   Laiteerapong N, 2019, DIABETES CARE, V42, P416, DOI 10.2337/dc17-1144
   Liang Z, 2021, FRONT PHARMACOL, V12, DOI 10.3389/fphar.2021.648244
   Mach F, 2020, EUR HEART J, V41, P111, DOI [10.1093/eurheartj/ehz455, 10.15829/1560-4071-2020-3826]
   Mehta SR, 2019, NEW ENGL J MED, V381, P1411, DOI [10.1056/NEJMc2000278, 10.1056/NEJMoa1907775]
   Natsuaki M, 2012, CIRC J, V76, P1369, DOI 10.1253/circj.CJ-11-1356
   Nicholls SJ, 2018, J AM COLL CARDIOL, V72, P2012, DOI 10.1016/j.jacc.2018.06.078
   Omori H, 2021, CIRC J, V85, P1404, DOI 10.1253/circj.CJ-21-0211
   Oyama K, 2021, J AM COLL CARDIOL, V78, P1499, DOI 10.1016/j.jacc.2021.08.011
   Patti G, 2007, J AM COLL CARDIOL, V49, P1272, DOI 10.1016/j.jacc.2007.02.025
   Ray KK, 2005, J AM COLL CARDIOL, V46, P1405, DOI 10.1016/j.jacc.2005.03.077
   Sabatine MS, 2017, NEW ENGL J MED, V376, P1713, DOI [10.4997/JRCPE.2017.212, 10.1056/NEJMoa1615664]
   Schleyer T, 2019, J MANAG CARE SPEC PH, V25, P544, DOI 10.18553/jmcp.2019.25.5.544
   Schwartz GG, 2018, NEW ENGL J MED, V379, P2097, DOI 10.1056/NEJMoa1801174
   Schwartz GG, 2001, JAMA-J AM MED ASSOC, V285, P1711, DOI 10.1001/jama.285.13.1711
   Taguchi I, 2018, CIRCULATION, V137, P1997, DOI 10.1161/CIRCULATIONAHA.117.032615
   Takahashi N, 2021, EUR HEART J-CASE REP, V5, DOI 10.1093/ehjcr/ytab095
   Vavuranakis MA, 2022, AM J CARDIOL, V171, P1, DOI 10.1016/j.amjcard.2022.01.058
   Yano H, 2020, J CARDIOL, V75, P289, DOI 10.1016/j.jjcc.2019.08.002
NR 29
TC 0
Z9 0
U1 1
U2 1
PU MDPI
PI BASEL
PA ST ALBAN-ANLAGE 66, CH-4052 BASEL, SWITZERLAND
EI 2308-3425
J9 J CARDIOVASC DEV DIS
JI J. Cardiovasc. Dev. Dis.
PD MAY 9
PY 2023
VL 10
IS 5
AR 204
DI 10.3390/jcdd10050204
PG 12
WC Cardiac & Cardiovascular Systems
WE Science Citation Index Expanded (SCI-EXPANDED)
SC Cardiovascular System & Cardiology
GA H7XZ6
UT WOS:000998060200001
PM 37233171
OA gold, Green Published
DA 2023-11-24
ER

PT J
AU Watanabe, H
   Morimoto, T
   Yamamoto, K
   Obayashi, Y
   Natsuaki, M
   Yamaji, K
   Ogita, M
   Suwa, S
   Isawa, T
   Domei, T
   Ando, K
   Tatsushima, S
   Watanabe, H
   Oya, M
   Kadota, K
   Tokuyama, H
   Tada, T
   Sakamoto, H
   Mori, H
   Suzuki, H
   Nishikura, T
   Wakabayashi, K
   Kimura, T
AF Watanabe, Hirotoshi
   Morimoto, Takeshi
   Yamamoto, Ko
   Obayashi, Yuki
   Natsuaki, Masahiro
   Yamaji, Kyohei
   Ogita, Manabu
   Suwa, Satoru
   Isawa, Tsuyoshi
   Domei, Takenori
   Ando, Kenji
   Tatsushima, Shojiro
   Watanabe, Hiroki
   Oya, Masanobu
   Kadota, Kazushige
   Tokuyama, Hideo
   Tada, Tomohisa
   Sakamoto, Hiroki
   Mori, Hiroyoshi
   Suzuki, Hiroshi
   Nishikura, Tenjin
   Wakabayashi, Kohei
   Kimura, Takeshi
CA STOPDAPT-2 ACS Investigators
TI Prevalence and Effects of High-Intensity Statins for Japanese Patients
   Presenting With Acute Coronary Syndrome-A Post Hoc Secondary Analysis of
   STOPDAPT-2 ACS
SO CIRCULATION JOURNAL
LA English
DT Article
DE Cardiovascular event; Percutaneous coronary intervention; Statin
ID DENSITY-LIPOPROTEIN CHOLESTEROL; HIGH-DOSE ATORVASTATIN;
   MYOCARDIAL-INFARCTION; INTRACEREBRAL HEMORRHAGE; SIMVASTATIN; DISEASE;
   EVENTS; STROKE; RISK; INDIVIDUALS
AB Background: The REAL-CAD trial, reported in 2017, demonstrated a significant reduction in cardiovascular events with high-intensity statins in patients with chronic coronary syndrome. However, data are scarce on the use of high-intensity statins in Japanese patients with acute coronary syndrome (ACS).Methods and Results: In STOPDAPT-2 ACS, which exclusively enrolled ACS patients between March 2018 and June 2020, 1,321 (44.2%) patients received high-intensity statins at discharge, whereas of the remaining 1,667 patients, 96.0% were treated with lowdose statins. High-intensity statins were defined as the maximum approved doses of strong statins in Japan. The incidence of the cardiovascular composite endpoint (cardiovascular death, myocardial infarction, definite stent thrombosis, stroke) was significantly lower in patients with than without high-intensity statins (1.44% vs. 2.69% [log-rank P=0.025]; adjusted hazard ratio [aHR] 0.48, 95% confidence interval [CI] 0.24-0.94, P=0.03) and the effect was evident beyond 60 days after the index percutaneous coronary intervention (log-rank P=0.01; aHR 0.38, 95% CI 0.17-0.86, P=0.02). As for the bleeding endpoint, there was no significant difference between the 2 groups (0.99% vs. 0.73% [log-rank P=0.43]; aHR 0.96, 95% CI 0.35-2.60, P=0.93).Conclusions: The prevalence of high-intensity statins has increased substantially in Japan. The use of the higher doses of statins in ACS patients recommended in the guidelines was associated with a significantly lower risk of the primary cardiovascular composite endpoint compared with lower-dose statins.
C1 [Watanabe, Hirotoshi; Kimura, Takeshi] Hirakata Kohsai Hosp, Dept Cardiol, Hirakata, Japan.
   [Morimoto, Takeshi] Hyogo Coll Med, Dept Clin Epidemiol, Nishinomiya, Japan.
   [Yamamoto, Ko; Obayashi, Yuki; Yamaji, Kyohei] Kyoto Univ, Grad Sch Med, Dept Cardiovasc Med, Kyoto, Japan.
   [Natsuaki, Masahiro] Saga Univ, Dept Cardiovasc Med, Saga, Japan.
   [Ogita, Manabu; Suwa, Satoru] Juntendo Univ, Dept Cardiol, Shizuoka Hosp, Izunokuni, Japan.
   [Isawa, Tsuyoshi] Sendai Kousei Hosp, Dept Cardiol, Sendai, Japan.
   [Domei, Takenori; Ando, Kenji] Kokura Mem Hosp, Dept Cardiol, Kitakyushu, Japan.
   [Tatsushima, Shojiro; Watanabe, Hiroki] Japanese Red Cross Wakayama Med Ctr, Dept Cardiol, Wakayama, Japan.
   [Ogita, Manabu; Kadota, Kazushige] Kurashiki Cent Hosp, Dept Cardiol, Kurashiki, Japan.
   [Tokuyama, Hideo] Kawaguchi Cardiovasc & Resp Hosp, Dept Cardiol, Kawaguchi, Japan.
   [Tada, Tomohisa; Sakamoto, Hiroki] Shizuoka Prefectural Gen Hosp, Dept Cardiol, Shizuoka, Japan.
   [Mori, Hiroyoshi; Suzuki, Hiroshi] Showa Univ, Dept Cardiol, Fujigaoka Hosp, Yokohama, Japan.
   [Nishikura, Tenjin; Wakabayashi, Kohei] Showa Univ, Dept Cardiol, Koto Toyosu Hosp, Tokyo, Japan.
   [Kimura, Takeshi] Hirakata Kohsai Hosp, 1-2-1 Fujisaka Higashi Machi, Hirakata 5730153, Japan.
C3 Hyogo College of Medicine; Kyoto University; Saga University; Juntendo
   University; Sendai Kousei Hospital; Kokura Memorial Hospital; Kurashiki
   Central Hospital; Shizuoka General Hospital; Showa University; Showa
   University
RP Kimura, T (通讯作者)，Hirakata Kohsai Hosp, 1-2-1 Fujisaka Higashi Machi, Hirakata 5730153, Japan.
EM taketaka@kuhp.kyoto-u.ac.jp
OI Obayashi, Yuki/0000-0002-0387-8877
FU Abbott Medical Japan
FX STOPDAPT-2 ACS was funded by Abbott Medical Japan. The funder was not
   involved in the design and conduct of the study; the collection,
   management, analysis, and interpretation of the data; the preparation
   and review of the manuscript. However, final approval and permission to
   submit the manuscript were obtained from the funder.
CR [Anonymous], 1994, LANCET, V344, P1383
   Armitage J, 2010, LANCET, V376, P1658, DOI 10.1016/S0140-6736(10)60310-8
   Cannon CP, 2004, NEW ENGL J MED, V350, P1495, DOI 10.1056/NEJMoa040583
   Collins R, 2004, LANCET, V363, P757
   Collins R, 2002, LANCET, V360, P7, DOI 10.1016/S0140-6736(02)09327-3
   Cutlip DE, 2007, CIRCULATION, V115, P2344, DOI 10.1161/CIRCULATIONAHA.106.685313
   de Lemos JA, 2004, JAMA-J AM MED ASSOC, V292, P1307, DOI 10.1001/jama.292.11.1307
   FRIEDEWALD WT, 1972, CLIN CHEM, V18, P499
   Goldstein LB, 2008, NEUROLOGY, V70, P2364, DOI 10.1212/01.wnl.0000296277.63350.77
   Grundy SM, 2019, CIRCULATION, V139, pE1082, DOI 10.1161/CIR.0000000000000625
   Hackam DG, 2011, CIRCULATION, V124, P2233, DOI 10.1161/CIRCULATIONAHA.111.055269
   Kimura K, 2019, CIRC J, V83, P1085, DOI 10.1253/circj.CJ-19-0133
   LaRosa JC, 2005, NEW ENGL J MED, V352, P1425, DOI 10.1056/NEJMoa050461
   Mach F, 2020, EUR HEART J, V41, P111, DOI [10.1093/eurheartj/ehz455, 10.15829/1560-4071-2020-3826]
   Nakamura M, 2022, CIRC J, V86, P477, DOI 10.1253/circj.CJ-20-1282
   Nakano S, 2022, CIRC J, V86, P882, DOI 10.1253/circj.CJ-21-1041
   Natsuaki M, 2012, CIRC J, V76, P1369, DOI 10.1253/circj.CJ-11-1356
   Newman CB, 2019, ARTERIOSCL THROM VAS, V39, pE38, DOI 10.1161/ATV.0000000000000073
   Pedersen TR, 2005, JAMA-J AM MED ASSOC, V294, P2437, DOI 10.1001/jama.294.19.2437
   Ribe AR, 2020, STROKE, V51, P1111, DOI 10.1161/STROKEAHA.119.027301
   Sacks FM, 1996, NEW ENGL J MED, V335, P1001, DOI 10.1056/NEJM199610033351401
   Taguchi I, 2018, CIRCULATION, V137, P1997, DOI 10.1161/CIRCULATIONAHA.117.032615
   Tonkin A, 1998, NEW ENGL J MED, V339, P1349
   Watanabe H, 2022, JAMA CARDIOL, V7, P407, DOI 10.1001/jamacardio.2021.5244
   Watanabe H, 2019, JAMA-J AM MED ASSOC, V321, P2414, DOI 10.1001/jama.2019.8145
   Waters DD, 2006, J AM COLL CARDIOL, V48, P1793, DOI 10.1016/j.jacc.2006.07.041
   Yamashita S, 2022, J ATHEROSCLER THROMB, V29, P608, DOI 10.5551/jat.62764
   Zhang X, 2003, INT J EPIDEMIOL, V32, P563, DOI 10.1093/ije/dyg106
NR 28
TC 0
Z9 0
U1 1
U2 1
PU JAPANESE CIRCULATION SOC
PI TOYKO
PA 6th Floor, Uchikanda Central Building, 1-18-13 Uchikanda, Chiyoda-ku,
   TOYKO, 101-0047, JAPAN
SN 1346-9843
EI 1347-4820
J9 CIRC J
JI Circ. J.
PD MAY
PY 2023
VL 87
IS 5
BP 657
EP +
DI 10.1253/circj.CJ-22-0650
PG 27
WC Cardiac & Cardiovascular Systems
WE Science Citation Index Expanded (SCI-EXPANDED)
SC Cardiovascular System & Cardiology
GA F8FG5
UT WOS:000984645500014
PM 36477579
OA gold
DA 2023-11-24
ER

PT J
AU Park, JI
   Lee, SJ
   Hong, BK
   Cho, YH
   Shin, WY
   Lim, SW
   Kang, WC
   Park, Y
   Lee, SY
   Lee, YJ
   Hong, SJ
   Ahn, CM
   Kim, BK
   Ko, YG
   Choi, D
   Hong, MK
   Jang, Y
   Kim, JS
AF Park, Jong -Il
   Lee, Seung-Jun
   Hong, Bum-Kee
   Cho, Yun-Hyeong
   Shin, Won-Yong
   Lim, Sang-Wook
   Kang, Woong-Chol
   Park, Yongwhi
   Lee, Sung-Yoon
   Lee, Yong-Joon
   Hong, Sung-Jin
   Ahn, Chul-Min
   Kim, Byeong-Keuk
   Ko, Young-Guk
   Choi, Donghoon
   Hong, Myeong-Ki
   Jang, Yangsoo
   Kim, Jung-Sun
CA RACING investigators
TI Efficacy and safety of moderate-intensity statin with ezetimibe
   combination therapy in patients after percutaneous coronary
   intervention: a post-hoc analysis of the RACING trial
SO ECLINICALMEDICINE
LA English
DT Article
DE Percutaneous coronary intervention; Hydroxymethylglutaryl-CoA reductase
   inhibitors; Dyslipidaemias
ID LIPID-LOWERING THERAPY; MYOCARDIAL-INFARCTION; OUTCOMES
AB Background Moderate-intensity statin role with ezetimibe combination therapy following percutaneous coronary intervention (PCI) has not been thoroughly investigated, particularly compared to high-intensity statin monotherapy. We aimed to investigate the effect of ezetimibe combination with moderate-intensity statin in patients with atherosclerotic cardiovascular disease following PCI. Methods This was a post-hoc analysis of a subset of patients who underwent PCI in the RACING trial. At 26 centres in South Korea, patients with atherosclerotic cardiovascular disease (ASCVD) were randomly assigned to receive either moderate-intensity statin with ezetimibe combination therapy (rosuvastatin 10 mg with ezetimibe 10 mg) or high-intensity statin monotherapy (rosuvastatin 20 mg). The prespecified endpoints of the RACING trial were used. The primary endpoint was the 3-year composite of cardiovascular death, major cardiovascular events, and nonfatal stroke. Event rates between the two groups were compared using log-rank tests, and hazard ratios (HR) with 95% confidence intervals (CI) were estimated using Cox regression analysis. Consistent with the RACING trial, the primary and secondary efficacy endpoints were evaluated using an intention-to-treatment approach, and the safety endpoints were assessed in the safety population. The RACING trial was registered at ClinicalTrials.gov (NCT03044665). Findings Between Feb 14, 2017, and Dec 18, 2018, 3780 participants were enrolled in the RACING trial. Prior history of PCI was found in 2497 patients (67%, median 64 years, 79% male), and was associated with higher rates of the primary endpoint (hazard ratio [HR], 1.34; 95% confidence interval [CI], 1.06-1.69; p = 0.014). Among patients with prior PCI, moderate-intensity statin therapy with ezetimibe combination versus high-intensity statin therapy did not increase the risk of the primary endpoint (HR, 0.95; 95% CI, 0.74-1.24; p = 0.781). The proportion of patients with low-density lipoprotein cholesterol (LDL-C) <70 mg/dL at 1, 2, and 3 years was 74%, 76%, and 73%, respectively, in the combination therapy group, and was significantly higher than that in the high-intensity statin monotherapy group (57%, 62%, and 59%, respectively, all p < 0.001). Discontinuation of lipid-lowering drugs occurred less frequently in the combination group (4.2% vs. 7.6%, p = 0.001). Interpretation The effects of ezetimibe combination therapy observed in the RACING trial were consistently preserved among patients with ASCVD following PCI. Ezetimibe combination could be considered as a suitable therapeutic strategy to achieve strict control of LDL-C and reduce drug intolerance in patients who underwent PCI.
C1 [Park, Jong -Il; Lee, Seung-Jun; Lee, Yong-Joon; Hong, Sung-Jin; Ahn, Chul-Min; Kim, Byeong-Keuk; Ko, Young-Guk; Choi, Donghoon; Hong, Myeong-Ki; Kim, Jung-Sun] Yonsei Univ, Severance Hosp, Coll Med, Seoul, South Korea.
   [Park, Jong -Il] Yeungnam Univ, Coll Med, Daegu, South Korea.
   [Hong, Bum-Kee] Gangnam Severance Hosp, Seoul, South Korea.
   [Cho, Yun-Hyeong] Hanyang Univ, Coll Med, Myongji Hosp, Goyang, South Korea.
   [Shin, Won-Yong; Jang, Yangsoo] Soonchunhyang Univ, Cheonan Hosp, Cheonan, South Korea.
   [Lim, Sang-Wook] CHA Univ, Coll Med, Seongnam, South Korea.
   [Kang, Woong-Chol] Gachon Univ, Coll Med, Incheon, South Korea.
   [Park, Yongwhi] Gyeongsang Natl Univ, Changwon Hosp, Chang Won, South Korea.
   [Lee, Sung-Yoon] Inje Univ, Ilsan Paik Hosp, Ilsan, South Korea.
   [Kim, Jung-Sun] Yonsei Univ, Severance Hosp, Coll Med, Div Cardiol, 50-1 Yonsei Ro, Seoul 03722, South Korea.
   [Hong, Bum-Kee] Yonsei Univ, Gangnam Severance Hosp, Heart Ctr, Div Cardiol,Coll Med, 211 Eonju Ro, Seoul 06273, South Korea.
C3 Yonsei University; Yonsei University Health System; Yeungnam University;
   Yonsei University; Yonsei University Health System; Myongji Hospital;
   Hanyang University; Soonchunhyang University; Pochon Cha University;
   Gachon University; Gyeongsang National University; Inje University;
   Yonsei University; Yonsei University Health System; Yonsei University;
   Yonsei University Health System
RP Kim, JS (通讯作者)，Yonsei Univ, Severance Hosp, Coll Med, Seoul, South Korea.; Hong, BK (通讯作者)，Gangnam Severance Hosp, Seoul, South Korea.; Kim, JS (通讯作者)，Yonsei Univ, Severance Hosp, Coll Med, Div Cardiol, 50-1 Yonsei Ro, Seoul 03722, South Korea.; Hong, BK (通讯作者)，Yonsei Univ, Gangnam Severance Hosp, Heart Ctr, Div Cardiol,Coll Med, 211 Eonju Ro, Seoul 06273, South Korea.
EM bkhong@yuhs.ac; kjs1218@yuhs.ac
RI Hong, Sung-Jin/GPC-6716-2022
OI Hong, Sung-Jin/0000-0003-4893-039X; Hong, Myeong-Ki/0000-0002-2090-2031;
   Kim, Byeong-Keuk/0000-0003-2493-066X; Lee,
   Seung-Jun/0000-0002-9201-4818; Choi, Donghoon/0000-0002-2009-9760; Kim,
   Jung-Sun/0000-0003-2263-3274; Lee, Wang-Soo/0000-0002-8264-0866; Hong,
   Bum Kee/0000-0002-6456-0184; Ko, Young-Guk/0000-0001-7748-5788; Ahn,
   Chul-Min/0000-0002-7071-4370
FU Hanmi Pharmaceutical, Seoul, South Korea
FX Hanmi Pharmaceutical, Seoul, South Korea
CR Authors/Task Force Members:, 2016, Atherosclerosis, V253, P281, DOI 10.1016/j.atherosclerosis.2016.08.018
   Bhatt DL, 2019, NEW ENGL J MED, V380, P11, DOI 10.1056/NEJMoa1812792
   Bin Abdulhak AA, 2018, J AM HEART ASSOC, V7, DOI 10.1161/JAHA.117.007370
   Cannon CP, 2015, NEW ENGL J MED, V372, P2387, DOI 10.1056/NEJMoa1410489
   Chen PS, 2020, CAN J CARDIOL, V36, P886, DOI 10.1016/j.cjca.2019.10.027
   Furtado RHM, 2022, CIRC-CARDIOVASC INTE, V15, DOI 10.1161/CIRCINTERVENTIONS.121.011382
   Gerhard-Herman MD, 2017, J AM COLL CARDIOL, V69, pE71, DOI [10.1016/j.jacc.2016.11.007, 10.1161/CIR.0000000000000471]
   Gibson CM, 2009, J AM COLL CARDIOL, V54, P2290, DOI 10.1016/j.jacc.2009.09.010
   Grundy SM, 2019, J AM COLL CARDIOL, V73, pE285, DOI 10.1016/j.jacc.2018.11.003
   Hirsh BJ, 2015, J AM COLL CARDIOL, V66, P184, DOI 10.1016/j.jacc.2015.05.030
   Ihm SH, 2022, KOREAN CIRC J, V52, P1, DOI 10.4070/kcj.2021.0226
   Kim BK, 2022, LANCET, V400, P380, DOI 10.1016/S0140-6736(22)00916-3
   Kim J, 2018, J AM HEART ASSOC, V7, DOI 10.1161/JAHA.118.009517
   Kosmidou I, 2020, J AM COLL CARDIOL, V75, P1631, DOI 10.1016/j.jacc.2020.01.056
   Mach F, 2020, EUR HEART J, V41, P111, DOI [10.1093/eurheartj/ehz455, 10.15829/1560-4071-2020-3826]
   Oyama K, 2021, J AM COLL CARDIOL, V77, P259, DOI 10.1016/j.jacc.2020.11.011
   Peterson BE, 2022, J AM HEART ASSOC, V11, DOI 10.1161/JAHA.121.022937
   Räber L, 2015, EUR HEART J, V36, P490, DOI 10.1093/eurheartj/ehu373
   Ray KK, 2022, EUR HEART J, V43, P830, DOI 10.1093/eurheartj/ehab718
   Ray KK, 2021, EUR J PREV CARDIOL, V28, P1279, DOI 10.1093/eurjpc/zwaa047
   Rosenson RS, 2015, J AM COLL CARDIOL, V65, P270, DOI 10.1016/j.jacc.2014.09.088
   Sabatine MS, 2017, NEW ENGL J MED, V376, P1713, DOI [10.4997/JRCPE.2017.212, 10.1056/NEJMoa1615664]
   Schwartz GG, 2018, NEW ENGL J MED, V379, P2097, DOI DOI 10.1056/NEJMOA1801174
   Visseren FLJ, 2021, EUR HEART J, V2021, P1, DOI [10.1093/eurheartj/ehab484, DOI 10.1093/EURHEARTJ/EHAB484]
NR 24
TC 2
Z9 2
U1 3
U2 3
PU ELSEVIER
PI AMSTERDAM
PA RADARWEG 29, 1043 NX AMSTERDAM, NETHERLANDS
EI 2589-5370
J9 ECLINICALMEDICINE
JI EClinicalMedicine
PD APR
PY 2023
VL 58
AR 101933
DI 10.1016/j.eclinm.2023.101933
EA APR 2023
PG 10
WC Medicine, General & Internal
WE Science Citation Index Expanded (SCI-EXPANDED)
SC General & Internal Medicine
GA H2XC1
UT WOS:000994637600001
PM 37090440
OA Green Published, gold
DA 2023-11-24
ER

PT J
AU Lee, SH
   Lee, YJ
   Heo, JH
   Hur, SH
   Choi, HH
   Kim, KJ
   Kim, JH
   Park, KH
   Lee, JH
   Choi, YJ
   Lee, SJ
   Hong, SJ
   Ahn, CM
   Kim, BK
   Ko, YG
   Choi, D
   Hong, MK
   Jang, Y
   Kim, JS
AF Lee, Sang-Hyup
   Lee, Yong -Joon
   Heo, Jung Ho
   Hur, Seung-Ho
   Choi, Hyun Hee
   Kim, Kyung-Jin
   Kim, Ju Han
   Park, Keun-Ho
   Lee, Jung Hee
   Choi, Yu Jeong
   Lee, Seung-Jun
   Hong, Sung-Jin
   Ahn, Chul-Min
   Kim, Byeong-Keuk
   Ko, Young-Guk
   Choi, Donghoon
   Hong, Myeong-Ki
   Jang, Yangsoo
   Kim, Jung-Sun
TI Combination Moderate-Intensity Statin and Ezetimibe Therapy for Elderly
   Patients With Atherosclerosis
SO JOURNAL OF THE AMERICAN COLLEGE OF CARDIOLOGY
LA English
DT Article
DE atherosclerotic cardiovascular disease; elderly; ezetimibe; statin
ID OLDER PATIENTS; CHOLESTEROL ABSORPTION; CARDIOVASCULAR EVENTS;
   MYOCARDIAL-INFARCTION; LDL-CHOLESTEROL; END-POINTS; PRAVASTATIN;
   DISEASE; TRIALS; PARTICIPANTS
AB BACKGROUND The routine use of high-intensity statins should be considered carefully in elderly patients because of their higher risk of intolerance or adverse events.
   OBJECTIVES We evaluated the impact of moderate-intensity statin with ezetimibe combination therapy compared with high-intensity statin monotherapy in elderly patients with atherosclerotic cardiovascular disease (ASCVD).
   METHODS In this post hoc analysis of the RACING (RAndomized Comparison of Efficacy and Safety of Lipid-lowerING With Statin Monotherapy Versus Statin/Ezetimibe Combination for High-risk Cardiovascular Diseases) trial, patients were stratified by age (>= 75 years and <75 years). The primary endpoint was a 3-year composite of cardiovascular death, major cardiovascular events, or nonfatal stroke.
   RESULTS Among the 3,780 enrolled patients, 574 (15.2%) were aged >= 75 years. The rates of the primary endpoint were not different between the moderate-intensity statin with ezetimibe combination therapy group and the high-intensity statin monotherapy group among patients aged >= 75 years (10.6% vs 12.3%; HR: 0.87; 95% CI: 0.54-1.42; P = 0.581) and those <75 years (8.8% vs 9.4%; HR: 0.94; 95% CI: 0.74-1.18; P = 0.570) (P for interaction = 0.797). Moderate-intensity statin with ezetimibe combination therapy was associated with lower rates of intolerance-related drug discontinuation or dose reduction among patients aged >= 75 years (2.3% vs 7.2%; P = 0.010) and those <75 years (5.2% vs 8.4%; P < 0.001) (P for interaction = 0.159).
   CONCLUSIONS Moderate-intensity statin with ezetimibe combination therapy showed similar cardiovascular benefits to those of high-intensity statin monotherapy with lower intolerance-related drug discontinuation or dose reduction in elderly patients with ASCVD having a higher risk of intolerance, nonadherence, and discontinuation with high-intensity statin therapy. (RAndomized Comparison of Efficacy and Safety of Lipid-lowerING With Statin Monotherapy Versus Statin/Ezetimibe Combination for High-risk Cardiovascular Diseases [RACING Trial]; NCT03044665) (c) 2023 by the American College of Cardiology Foundation.
C1 [Heo, Jung Ho] Yonsei Univ, Severance Hosp, Coll Med, Seoul, South Korea.
   [Hur, Seung-Ho] Kosin Univ, Gospel Hosp, Pusan, South Korea.
   [Choi, Hyun Hee] Keimyung Univ, Dongsan Med Ctr, Daegu, South Korea.
   [Kim, Kyung-Jin] Hallym Univ, Chuncheon Sacred Heart Hosp, Chunchon, South Korea.
   [Kim, Ju Han] Ewha Womans Univ, Mokdong Hosp, Seoul, South Korea.
   [Park, Keun-Ho] Chonnam Natl Univ, Hosp, Gwangju, South Korea.
   [Lee, Jung Hee] Chosun Univ, Hosp, Gwangju, South Korea.
   [Lee, Jung Hee] Yeungnam Univ Hosp, Daegu, South Korea.
   [Choi, Yu Jeong] Wonju Severance Christian Hosp, Wonju, South Korea.
   [Jang, Yangsoo] Eulji Univ, Daejeon Eulji Med Ctr, Daejeon, South Korea.
   [Kim, Jung-Sun] CHA Univ, CHA Bundang Med Ctr, Coll Med, Seongnam, South Korea.
   [Kim, Jung-Sun] Yonsei Univ, Severance Cardiovasc Hosp, Div Cardiol, Coll Med, 50 1 Yonsei, Seoul 03722, South Korea.
   [Heo, Jung Ho] Kosin Univ, Dept Internal Med, Div Cardiol, Gospel Hosp, 262 Gamcheon ro, Busan 49267, South Korea.
C3 Yonsei University; Yonsei University Health System; Keimyung University;
   Hallym University; Ewha Womans University; Chonnam National University;
   Chosun University; Yeungnam University; Yeungnam University Hospital;
   Eulji University; Pochon Cha University; Yonsei University; Yonsei
   University Health System
RP Kim, JS (通讯作者)，Yonsei Univ, Severance Cardiovasc Hosp, Div Cardiol, Coll Med, 50 1 Yonsei, Seoul 03722, South Korea.; Heo, JH (通讯作者)，Kosin Univ, Dept Internal Med, Div Cardiol, Gospel Hosp, 262 Gamcheon ro, Busan 49267, South Korea.
EM duggymdc@gmail.com; kjs1218@yuhs.ac
RI Hong, Sung-Jin/GPC-6716-2022
OI Hong, Sung-Jin/0000-0003-4893-039X; Hong, Myeong-Ki/0000-0002-2090-2031;
   Kim, Jung-Sun/0000-0003-2263-3274; Choi, Donghoon/0000-0002-2009-9760;
   Ahn, Chul-Min/0000-0002-7071-4370; Heo, Jung Ho/0000-0002-6491-2426;
   Lee, Seung-Jun/0000-0002-9201-4818; Ko, Young-Guk/0000-0001-7748-5788;
   Lee, Sang-Hyup/0000-0001-7667-0199; Kim, Byeong-Keuk/0000-0003-2493-066X
FU Hanmi Pharmaceutical, Seoul, Korea
FX Hanmi Pharmaceutical, Seoul, Korea, has provided funding for this paper.
   Dr Byeong-Keuk Kim has received speaker fees from Medtronic and Abbott
   Vascular. Dr Myeong-Ki Hong has received speaker fees from Medtronic,
   Abbott Vascular, and Pfizer. Dr Yangsoo Jang has received institutional
   research grants from Biotronik and Hanmi. Dr Jung-Sun Kim has received
   proctoring fees from Abbott Vascular. All other authors have reported
   that they have no relationships relevant to the contents of this paper
   to disclose.
CR Adhyaru BB, 2018, NAT REV CARDIOL, V15, P757, DOI 10.1038/s41569-018-0098-5
   Amer Diabet Assoc Professional Pra, 2022, DIABETES CARE, V45, pS144, DOI 10.2337/dc22-S010
   [Anonymous], 2015, DIABETES CARE, V38, pS8, DOI 10.2337/dc15-S005
   Authors/Task Force Members:, 2016, Atherosclerosis, V253, P281, DOI 10.1016/j.atherosclerosis.2016.08.018
   Avezum A, 2005, AM HEART J, V149, P67, DOI 10.1016/j.ahj.2004.06.003
   Bach RG, 2019, JAMA CARDIOL, V4, P846, DOI 10.1001/jamacardio.2019.2306
   Baigent C, 2010, LANCET, V376, P1670, DOI 10.1016/S0140-6736(10)61350-5
   Baigent C, 2005, LANCET, V366, P1267, DOI 10.1016/S0140-6736(05)67394-1
   Cannon CP, 2015, NEW ENGL J MED, V372, P2387, DOI 10.1056/NEJMoa1410489
   Cannon CP, 2004, NEW ENGL J MED, V350, P1495, DOI 10.1056/NEJMoa040583
   Cholesterol Treatment Trialists' Collaboration, 2019, LANCET, V393, P407, DOI DOI 10.1016/S0140-6736(18)31942-1
   Cortese F, 2016, PHARMACOL RES, V107, P1, DOI 10.1016/j.phrs.2016.02.012
   Gerhard-Herman MD, 2017, J AM COLL CARDIOL, V69, pE71, DOI [10.1016/j.jacc.2016.11.007, 10.1161/CIR.0000000000000471]
   Grundy SM, 2019, J AM COLL CARDIOL, V73, P3168, DOI [10.1016/j.jacc.2018.11.002, 10.1161/CIR.0000000000000625]
   Gudzune KA, 2014, ANN INTERN MED, V160, P468, DOI 10.7326/M13-2526
   Heinzl H, 1997, COMPUT METH PROG BIO, V54, P201, DOI 10.1016/S0169-2607(97)00043-6
   Hicks KA, 2015, J AM COLL CARDIOL, V66, P403, DOI 10.1016/j.jacc.2014.12.018
   Hunt D, 2001, ANN INTERN MED, V134, P931, DOI 10.7326/0003-4819-134-10-200105150-00007
   Kim BK, 2022, LANCET, V400, P380, DOI 10.1016/S0140-6736(22)00916-3
   Knopp RH, 2003, EUR HEART J, V24, P729, DOI 10.1016/S0195-668X(02)00807-2
   LaRosa JC, 2005, NEW ENGL J MED, V352, P1425, DOI 10.1056/NEJMoa050461
   Lewis SJ, 1998, ANN INTERN MED, V129, P681, DOI 10.7326/0003-4819-129-9-199811010-00002
   Mach F, 2020, EUR HEART J, V41, P111, DOI [10.1093/eurheartj/ehz455, 10.15829/1560-4071-2020-3826]
   Mazhar F, 2022, J AM HEART ASSOC, V11, DOI 10.1161/JAHA.122.025813
   Nanna MG, 2018, J AM HEART ASSOC, V7, DOI 10.1161/JAHA.118.008546
   Nurmohamed NS, 2021, J AM COLL CARDIOL, V77, P1564, DOI 10.1016/j.jacc.2020.11.079
   Patel MR, 2015, J AM COLL CARDIOL, V65, P931, DOI 10.1016/j.jacc.2014.12.036
   Pedersen TR, 2005, JAMA-J AM MED ASSOC, V294, P2437, DOI 10.1001/jama.294.19.2437
   Preiss D, 2011, JAMA-J AM MED ASSOC, V305, P2556, DOI 10.1001/jama.2011.860
   Sabatine MS, 2017, NEW ENGL J MED, V376, P1713, DOI [10.4997/JRCPE.2017.212, 10.1056/NEJMoa1615664]
   Sacco RL, 2013, STROKE, V44, P2064, DOI 10.1161/STR.0b013e318296aeca
   Sattar N, 2010, LANCET, V375, P735, DOI 10.1016/S0140-6736(09)61965-6
   Schwartz GG, 2018, NEW ENGL J MED, V379, P2097, DOI DOI 10.1056/NEJMOA1801174
   Sever P, 2021, EUR J PREV CARDIOL, V28, P805, DOI 10.1177/2047487320902750
   Shepherd J, 2002, LANCET, V360, P1623, DOI 10.1016/S0140-6736(02)11600-X
   Sinnaeve PR, 2020, EUR HEART J, V41, P2248, DOI 10.1093/eurheartj/ehz809
   Strandberg TE, 2014, JAMA-J AM MED ASSOC, V312, P1136, DOI 10.1001/jama.2014.10924
   Sudhop T, 2002, CIRCULATION, V106, P1943, DOI 10.1161/01.CIR.0000034044.95911.DC
   Zannad F, 2013, EUR J HEART FAIL, V15, P1082, DOI 10.1093/eurjhf/hft095
NR 39
TC 2
Z9 2
U1 8
U2 9
PU ELSEVIER SCIENCE INC
PI NEW YORK
PA STE 800, 230 PARK AVE, NEW YORK, NY 10169 USA
SN 0735-1097
EI 1558-3597
J9 J AM COLL CARDIOL
JI J. Am. Coll. Cardiol.
PD APR 11
PY 2023
VL 81
IS 14
BP 1339
EP 1349
DI 10.1016/j.jacc.2023.02.007
EA APR 2023
PG 11
WC Cardiac & Cardiovascular Systems
WE Science Citation Index Expanded (SCI-EXPANDED)
SC Cardiovascular System & Cardiology
GA H3CS6
UT WOS:000994785900001
PM 37019580
DA 2023-11-24
ER

PT J
AU Conde, CB
   Martínez, NR
   Ibarbia, CG
   Ruíz, ARG
   Miguel, IO
   Belaustegui, MC
   Lavín, BA
   Vilchez, FJG
   Hernández, JMD
   Hernández, JLH
AF Conde, C. Baldeon
   Martinez, N. Royuela
   Ibarbia, C. Garcia
   Ruiz, A. R. Guerra
   Miguel, I. Olavarri
   Belaustegui, M. Cobo
   Lavin, B. Alio
   Vilchez, F. J. Gonzalez
   Hernandez, J. M. de la Torre
   Hernandez, J. L. Hernandez
TI Achievement of long-term lipid targets in a cohort of patients with
   acute coronary syndrome in real-world clinical practice
SO REVISTA CLINICA ESPANOLA
LA English
DT Article
DE Acute coronary syndrome; Dyslipidemia; LDL cholesterol; ESC; EAS
   dyslipidemia guidelines
ID MYOCARDIAL-INFARCTION; HEART-DISEASE; FOLLOW-UP
AB Introduction and objectives: According to the recent European epidemiological studies, the degree of lipid control in patients with very high vascular risk is suboptimal. This study analyzes the epidemiological characteristics, cardiovascular risk factors, lipid profile, recurrence, and degree of achievement of long-term lipid targets, according to the ESC/EAS Guidelines, in a cohort of patients with acute coronary syndrome (ACS) in a real-world clinical practice setting.Methods: This work is a retrospective cohort study of patients diagnosed with ACS admitted to the Coronary Unit of a tertiary hospital from January 1, 2012 to December 31, 2015 and followed-up on until March 2022.Results: A total of 826 patients were studied. During the follow-up period, greater prescribing of combined lipid-lowering therapy was observed, mainly high-and moderate-intensity statins and ezetimibe. At 24 months after the ACS, 33.6% of living patients had LDL levels <70 mg/dl and 9.3% had LDL levels <55 mg/dl. At the end of the follow-up (101 [88-111] months), the corresponding figures were 54.5% and 21.1%. Some 22.1% of patients had a recurrent coronary event and only 24.6% achieved a LDL level <55 mg/dl.Conclusions: Achievement of the LDL targets recommended by the ESC/EAS guidelines is subop-timal in patients with ACS, both at two years and in the long-term (7-10 years), especially in patients with recurrent ACS.(c) 2023 Elsevier Espana, S.L.U. and Sociedad Espanola de Medicina Interna (SEMI). All rights reserved.
C1 [Conde, C. Baldeon; Ibarbia, C. Garcia; Hernandez, J. L. Hernandez] Hosp Marques Valdecilla, Serv Med Interna, Unidad Lipidos & Riesgo Vasc, Santander, Cantabria, Spain.
   [Martinez, N. Royuela; Miguel, I. Olavarri; Belaustegui, M. Cobo; Vilchez, F. J. Gonzalez] Hosp Marques Valdecilla, Serv Cardiol, Santander, Cantabria, Spain.
   [Ruiz, A. R. Guerra; Lavin, B. Alio] Hosp Marques Valdecilla, Serv Anal Clin, Santander, Cantabria, Spain.
   [Ibarbia, C. Garcia; Hernandez, J. M. de la Torre; Hernandez, J. L. Hernandez] Univ Cantabria, Dept Med & Psiquiatria, Santander, Cantabria, Spain.
   [Miguel, I. Olavarri; Belaustegui, M. Cobo; Vilchez, F. J. Gonzalez] Inst Invest Valdecilla IDIVAL, Santander, Cantabria, Spain.
C3 Hospital Universitario Marques de Valdecilla (HUMV); Hospital
   Universitario Marques de Valdecilla (HUMV); Universidad de Cantabria;
   Hospital Universitario Marques de Valdecilla (HUMV); Universidad de
   Cantabria; Hospital Universitario Marques de Valdecilla (HUMV)
RP Conde, CB (通讯作者)，Hosp Marques Valdecilla, Serv Med Interna, Unidad Lipidos & Riesgo Vasc, Santander, Cantabria, Spain.
EM cristina.baldeon@scsalud.es
RI Guerra Ruiz, Armando Raul/ACH-5623-2022
OI Guerra Ruiz, Armando Raul/0000-0001-8896-8611
CR Alberts MJ, 2009, EUR HEART J, V30, P2318, DOI 10.1093/eurheartj/ehp355
   Andrés E, 2012, REV ESP CARDIOL, V65, P414, DOI 10.1016/j.recesp.2011.09.009
   Cannon CP, 2015, NEW ENGL J MED, V372, P2387, DOI 10.1056/NEJMoa1410489
   Catapano AL, 2017, REV ESP CARDIOL, V70, P72
   De Backer G, 2019, ATHEROSCLEROSIS, V285, P135, DOI 10.1016/j.atherosclerosis.2019.03.014
   Ference BA, 2017, EUR HEART J, V38, P2459, DOI 10.1093/eurheartj/ehx144
   Fiscella K, 2007, AM J MED, V120, P1047, DOI 10.1016/j.amjmed.2007.08.024
   Galve E, 2016, REV ESP CARDIOL, V69, P931, DOI 10.1016/j.rec.2016.02.012
   Instituto Nacional de Estadistica, EST DEF SEG CAUS MUE
   Mach F, 2020, EUR HEART J, V73, P403
   Ministerio de Sanidad Servicios Sociales e Igualdad, 2016, INF POS TER PT ALIRO
   Nicholls SJ, 2016, JAMA-J AM MED ASSOC, V316, P2373, DOI 10.1001/jama.2016.16951
   Ray KK, 2021, EUR J PREV CARDIOL, V28, P1279, DOI 10.1093/eurjpc/zwaa047
   Sabatine MS, 2017, NEW ENGL J MED, V376, P1713, DOI [10.4997/JRCPE.2017.212, 10.1056/NEJMoa1615664]
   Schwartz GG, 2018, NEW ENGL J MED, V379, P2097, DOI 10.1056/NEJMoa1801174
   Vella Ramirez JC, 2019, LANCET RESP MED, V12, P57, DOI [10.1016/j.labcli.2018.08.002, DOI 10.1016/J.LABCLI.2018.08.002]
NR 16
TC 1
Z9 1
U1 0
U2 0
PU EDICIONES DOYMA S A
PI BARCELONA
PA TRAV DE GRACIA 17-21, 08021 BARCELONA, SPAIN
SN 0014-2565
EI 1578-1860
J9 REV CLIN ESP
JI Rev. Clin. Esp.
PD APR
PY 2023
VL 223
IS 4
BP 223
EP 230
DI 10.1016/j.rce.2023.02.001
PG 8
WC Medicine, General & Internal
WE Science Citation Index Expanded (SCI-EXPANDED)
SC General & Internal Medicine
GA E9AX2
UT WOS:000978395400001
PM 36933696
DA 2023-11-24
ER

PT J
AU Meng, PN
   Nong, JC
   Xu, Y
   You, W
   Xu, T
   Wu, XQ
   Wu, ZM
   Tao, BL
   Guo, YJ
   Yin, DL
   Jia, HB
   Yang, S
   Ye, F
AF Meng, Pei-na
   Nong, Jia-cong
   Xu, Yi
   You, Wei
   Xu, Tian
   Wu, Xiang-qi
   Wu, Zhi-ming
   Tao, Bi-lin
   Guo, Ya-jie
   Yin, De-lu
   Jia, Hai-bo
   Yang, Song
   Ye, Fei
TI Morphologies and composition changes in nonculprit subclinical
   atherosclerosis in diabetic versus nondiabetic patients with acute
   coronary syndrome who underwent long-term statin therapy
SO SCIENTIFIC REPORTS
LA English
DT Article
ID OPTICAL COHERENCE TOMOGRAPHY; FRACTIONAL FLOW RESERVE; LIPID-LOWERING
   THERAPY; INTRAVASCULAR ULTRASOUND; PLAQUE PROGRESSION;
   CLINICAL-SIGNIFICANCE; ARTERY-DISEASE; RISK REDUCTION; IMPACT;
   REGRESSION
AB Although patients are undergoing similar lipid-lowering therapy (LLT) with statins, the outcomes of coronary plaque in diabetic mellitus (DM) and non-DM patients are different. Clinical data of 239 patients in this observational study with acute coronary syndrome was from our previous randomized trial were analyzed at 3 years, and 114 of them underwent OCT detection at baseline and the 1-year follow-up were re-anlayzed by a novel artificial intelligence imaging software for nonculprit subclinical atherosclerosis (nCSA). Normalized total atheroma volume changes (Delta TAVn) of nCSA were the primary endpoint. Plaque progression (PP) was defined as any increase in Delta TAVn. DM patients showed more PP in nCSA (Delta TAVn; 7.41 (- 2.82, 11.85) mm(3) vs. - 1.12 (- 10.67, 9.15) mm(3), p = 0.009) with similar reduction of low-density lipoprotein cholesterol (LDL-C) from baseline to 1-year. The main reason is that the lipid component in nCSA increases in DM patients and non-significantly decreases in non-DM patients, which leads to a significantly higher lipid TAVn (24.26 (15.05, 40.12) mm(3) vs. 16.03 (6.98, 26.54) mm(3), p = 0.004) in the DM group than in the non-DM group at the 1-year follow-up. DM was an independent predictor of PP in multivariate logistic regression analysis (OR = 2.731, 95% CI 1.160-6.428, p = 0.021). Major adverse cardiac events (MACEs) related to nCSA at 3 years were higher in the DM group than in the non-DM group (9.5% vs. 1.7%, p = 0.027). Despite a comparable reduction in LDL-C levels after LLT, more PP with an increase in the lipid component of nCSA and a higher incidence of MACEs at the 3-year follow-up was observed in DM patients.Trial registration: ClinicalTrials.gov. identifier: NCT02140801.
C1 [Meng, Pei-na; Nong, Jia-cong; Xu, Yi; You, Wei; Xu, Tian; Wu, Xiang-qi; Wu, Zhi-ming; Guo, Ya-jie; Jia, Hai-bo; Ye, Fei] Nanjing Med Univ, Nanjing Hosp 1, Dept Cardiol, 68 Changle Rd, Nanjing 210006, Peoples R China.
   [Tao, Bi-lin] Nanjing Med Univ, Ctr Global Hlth, Sch Publ Hlth, Dept Epidemiol & Biostat, 101 Longmian Ave, Nanjing 211166, Peoples R China.
   [Yin, De-lu] Xuzhou Med Univ, Hosp Lianyungang 1, Dept Cardiol, 6 East Zhenhua Rd, Lianyungang 222061, Peoples R China.
   [Yang, Song] Peoples Hosp Yixing City, Dept Cardiol, 75 Tongzhenguan Rd, Yixing 214200, Peoples R China.
C3 Nanjing Medical University; Nanjing Medical University; Xuzhou Medical
   University
RP Jia, HB; Ye, F (通讯作者)，Nanjing Med Univ, Nanjing Hosp 1, Dept Cardiol, 68 Changle Rd, Nanjing 210006, Peoples R China.; Yang, S (通讯作者)，Peoples Hosp Yixing City, Dept Cardiol, 75 Tongzhenguan Rd, Yixing 214200, Peoples R China.
EM jhb7185@foxmail.com; staff052@yxph.com; doctor_ye@126.com
CR Adriaenssens T, 2021, J AM COLL CARDIOL, V78, P1275, DOI 10.1016/j.jacc.2021.07.032
   Ahmadi A, 2019, J AM COLL CARDIOL, V74, P1608, DOI 10.1016/j.jacc.2019.08.012
   Amano H, 2017, AM J CARDIOL, V119, P1512, DOI 10.1016/j.amjcard.2017.02.025
   Amer Diabet Assoc Professional Pra, 2022, DIABETES CARE, V45, pS17, DOI 10.2337/dc22-S002
   Araki M, 2022, NAT REV CARDIOL, V19, P684, DOI 10.1038/s41569-022-00687-9
   Araki M, 2021, JACC-CARDIOVASC IMAG, V14, P1628, DOI 10.1016/j.jcmg.2020.08.014
   Arnett DK, 2019, CIRCULATION, V140, pE596, DOI [10.1161/CIR.0000000000000678, 10.1016/j.jacc.2019.03.010, 10.1161/CIR.0000000000000677, 10.1016/j.jacc.2019.03.009]
   Bayturan O, 2010, J AM COLL CARDIOL, V55, P2736, DOI 10.1016/j.jacc.2010.01.050
   Benjamin EJ, 2019, CIRCULATION, V139, pE56, DOI [10.1161/CIR.0000000000000659, 10.1161/CIR.0000000000000746]
   Björkegren JLM, 2022, CELL, V185, P1630, DOI 10.1016/j.cell.2022.04.004
   Blaha MJ, 2021, JACC-CARDIOVASC IMAG, V14, P2411, DOI 10.1016/j.jcmg.2021.07.005
   Brener SJ, 2012, JACC-CARDIOVASC IMAG, V5, pS86, DOI 10.1016/j.jcmg.2011.12.007
   Brown AJ, 2015, CIRC-CARDIOVASC IMAG, V8, DOI 10.1161/CIRCIMAGING.115.003487
   Calvert PA, 2011, JACC-CARDIOVASC IMAG, V4, P894, DOI 10.1016/j.jcmg.2011.05.005
   Chu M, 2021, EUROINTERVENTION, V17, P41, DOI 10.4244/EIJ-D-20-01355
   Colhoun HM, 2020, CARDIOVASC DIABETOL, V19, DOI 10.1186/s12933-020-0991-1
   Cosentino F, 2020, EUR HEART J, V41, P255, DOI 10.1093/eurheartj/ehz486
   Dawson LP, 2022, J AM COLL CARDIOL, V79, P66, DOI 10.1016/j.jacc.2021.10.035
   Farhan S, 2019, JACC-CARDIOVASC IMAG, V12, P733, DOI 10.1016/j.jcmg.2017.06.023
   Fedewa R, 2020, CURR CARDIOL REP, V22, DOI 10.1007/s11886-020-01299-w
   Ference BA, 2017, EUR HEART J, V38, P2459, DOI 10.1093/eurheartj/ehx144
   Fischer LT, 2021, CARDIOVASC DIABETOL, V20, DOI 10.1186/s12933-021-01283-w
   Fujii K, 2015, JACC-CARDIOVASC IMAG, V8, P451, DOI 10.1016/j.jcmg.2014.10.015
   Gavin JR, 1999, DIABETES CARE, V22, pS5
   Goyal A, 2020, CURR ATHEROSCLER REP, V22, DOI 10.1007/s11883-020-00876-2
   Hattori K, 2012, JACC-CARDIOVASC IMAG, V5, P169, DOI 10.1016/j.jcmg.2011.11.012
   Homorodean C, 2022, EUR J CLIN INVEST, V52, DOI 10.1111/eci.13671
   Inaba S, 2012, EUR HEART J-CARD IMG, V13, P717, DOI 10.1093/ehjci/jes033
   Jellinger PS, 2020, J DIABETES, V12, P105, DOI 10.1111/1753-0407.12998
   Kato K, 2012, JACC-CARDIOVASC INTE, V5, P1150, DOI 10.1016/j.jcin.2012.06.019
   Kelsey MD, 2022, J AM COLL CARDIOL, V79, P1849, DOI 10.1016/j.jacc.2022.02.046
   Kennedy MW, 2016, AM J CARDIOL, V118, P1293, DOI 10.1016/j.amjcard.2016.07.059
   Kennedy MW, 2016, CARDIOVASC DIABETOL, V15, DOI 10.1186/s12933-016-0417-2
   Koskinas KC, 2021, EUROINTERVENTION, V16, P1389, DOI 10.4244/EIJ-D-20-00999
   Kovarnik T, 2017, CARDIOVASC DIABETOL, V16, DOI 10.1186/s12933-017-0637-0
   Kuku KO, 2022, EUR HEART J-CARD IMG, V23, P1365, DOI 10.1093/ehjci/jeab160
   Kwon O, 2017, CIRC-CARDIOVASC IMAG, V10, DOI 10.1161/CIRCIMAGING.116.005934
   Mach F, 2019, ATHEROSCLEROSIS, V290, P140, DOI [10.1016/j.atherosclerosis.2019.08.014, 10.1093/eurheartj/ehz455]
   Marso SP, 2010, DIABETES VASC DIS RE, V7, P14, DOI 10.1177/1479164109346764
   Michos ED, 2019, NEW ENGL J MED, V381, P1557, DOI 10.1056/NEJMra1806939
   Motoyama S, 2015, J AM COLL CARDIOL, V66, P337, DOI 10.1016/j.jacc.2015.05.069
   Nicholls SJ, 2022, JACC-CARDIOVASC IMAG, V15, P1308, DOI 10.1016/j.jcmg.2022.03.002
   Nicholls SJ, 2011, NEW ENGL J MED, V365, P2078, DOI 10.1056/NEJMoa1110874
   Nissen SE, 2006, JAMA-J AM MED ASSOC, V295, P1556, DOI 10.1001/jama.295.13.jpc60002
   Nissen SE, 2004, JAMA-J AM MED ASSOC, V291, P1071, DOI 10.1001/jama.291.9.1071
   Nong JC, 2022, ATHEROSCLEROSIS, V356, P1, DOI 10.1016/j.atherosclerosis.2022.07.013
   Nowbar AN, 2019, CIRC-CARDIOVASC QUAL, V12, DOI 10.1161/CIRCOUTCOMES.118.005375
   Polonsky TS, 2022, J AM HEART ASSOC, V11, DOI 10.1161/JAHA.122.025973
   Poznyak A, 2020, INT J MOL SCI, V21, DOI 10.3390/ijms21051835
   Puri R, 2013, EUR HEART J, V34, P1818, DOI 10.1093/eurheartj/eht084
   Räber L, 2022, JAMA-J AM MED ASSOC, V327, P1771, DOI 10.1001/jama.2022.5218
   Räber L, 2019, JACC-CARDIOVASC IMAG, V12, P1518, DOI 10.1016/j.jcmg.2018.08.024
   Ruscica M, 2021, CURR ATHEROSCLER REP, V23, DOI 10.1007/s11883-021-00918-3
   Sabatine MS, 2017, LANCET DIABETES ENDO, V5, P941, DOI 10.1016/S2213-8587(17)30313-3
   Seo YH, 2019, BMC CARDIOVASC DISOR, V19, DOI 10.1186/s12872-019-1173-5
   Shimamura K, 2021, EXPERT REV CARDIOVAS, V19, P379, DOI 10.1080/14779072.2021.1914588
   Slomski A, 2021, JAMA-J AM MED ASSOC, V326, P800, DOI 10.1001/jama.2021.14709
   Stone GW, 2011, NEW ENGL J MED, V364, P226, DOI 10.1056/NEJMoa1002358
   Takayama T, 2009, CIRC J, V73, P2110, DOI 10.1253/circj.CJ-09-0358
   Taruya A, 2015, J AM COLL CARDIOL, V65, P2469, DOI 10.1016/j.jacc.2015.04.020
   Tearney GJ, 2012, J AM COLL CARDIOL, V59, P1058, DOI 10.1016/j.jacc.2011.09.079
   Tomaniak M, 2020, EUR HEART J, V41, P2997, DOI 10.1093/eurheartj/ehaa227
   Tsujita K, 2015, J AM COLL CARDIOL, V66, P495, DOI 10.1016/j.jacc.2015.05.065
   Uemura S, 2012, EUR HEART J, V33, P78, DOI 10.1093/eurheartj/ehr284
   van Rosendael AR, 2021, JAMA CARDIOL, V6, P1257, DOI 10.1001/jamacardio.2021.3055
   Visseren FLJ, 2021, EUR HEART J, V42, P3227, DOI 10.1093/eurheartj/ehab484
   Wu XQ, 2021, PLATELETS, V32, P404, DOI 10.1080/09537104.2020.1754381
   Zeng XL, 2022, CARDIOVASC DIAGN THE, V12, P155, DOI 10.21037/cdt-21-505
NR 68
TC 0
Z9 0
U1 0
U2 0
PU NATURE PORTFOLIO
PI BERLIN
PA HEIDELBERGER PLATZ 3, BERLIN, 14197, GERMANY
SN 2045-2322
J9 SCI REP-UK
JI Sci Rep
PD APR 1
PY 2023
VL 13
IS 1
AR 5338
DI 10.1038/s41598-023-32638-w
PG 15
WC Multidisciplinary Sciences
WE Science Citation Index Expanded (SCI-EXPANDED)
SC Science & Technology - Other Topics
GA F7KQ5
UT WOS:000984099000012
PM 37005448
OA gold, Green Published
DA 2023-11-24
ER

PT J
AU Hong, SJ
   Lee, YJ
   Lee, SJ
   Hong, BK
   Kang, WC
   Lee, JY
   Lee, JB
   Yang, TH
   Yoon, J
   Ahn, CM
   Kim, JS
   Kim, BK
   Ko, YG
   Choi, D
   Jang, Y
   Hong, MK
AF Hong, Sung-Jin
   Lee, Yong-Joon
   Lee, Seung-Jun
   Hong, Bum-Kee
   Kang, Woong Chol
   Lee, Jong-Young
   Lee, Jin-Bae
   Yang, Tae-Hyun
   Yoon, Junghan
   Ahn, Chul-Min
   Kim, Jung-Sun
   Kim, Byeong-Keuk
   Ko, Young-Guk
   Choi, Donghoon
   Jang, Yangsoo
   Hong, Myeong-Ki
TI Treat-to-Target or High-Intensity Statin in Patients With Coronary
   Artery Disease A Randomized Clinical Trial
SO JAMA-JOURNAL OF THE AMERICAN MEDICAL ASSOCIATION
LA English
DT Article
ID MYOCARDIAL-INFARCTION; DYSLIPIDEMIA; MANAGEMENT; ATORVASTATIN;
   ASSOCIATION; GUIDELINES; RECOMMENDATIONS; METAANALYSIS; CHOLESTEROL;
   PREVENTION
AB IMPORTANCE In patients with coronary artery disease, some guidelines recommend initial statin treatment with high-intensity statins to achieve at least a 50% reduction in low-density lipoprotein cholesterol (LDL-C). An alternative approach is to begin with moderate-intensity statins and titrate to a specific LDL-C goal. These alternatives have not been compared head-to-head in a clinical trial involving patients with known coronary artery disease.OBJECTIVE To assess whether a treat-to-target strategy is noninferior to a strategy of high-intensity statins for long-term clinical outcomes in patients with coronary artery disease.DESIGN, SETTING, AND PARTICIPANTS A randomized, multicenter, noninferiority trial in patients with a coronary disease diagnosis treated at 12 centers in South Korea (enrollment: September 9, 2016, through November 27, 2019; final follow-up: October 26, 2022).INTERVENTIONS Patients were randomly assigned to receive either the LDL-C target strategy, with an LDL-C level between 50 and 70 mg/dL as the target, or high-intensity statin treatment, which consisted of rosuvastatin, 20 mg, or atorvastatin, 40 mg.MAIN OUTCOMES AND MEASURES Primary end point was a 3-year composite of death, myocardial infarction, stroke, or coronary revascularization with a noninferiority margin of 3.0 percentage points.RESULTS Among 4400 patients, 4341 patients (98.7%) completed the trial (mean [SD] age, 65.1 [9.9] years; 1228 females [27.9%]). In the treat-to-target group (n = 2200), which had 6449 person-years of follow-up, moderate-intensity and high-intensity dosing were used in 43% and 54%, respectively. The mean (SD) LDL-C level for 3 years was 69.1 (17.8) mg/dL in the treat-to-target group and 68.4 (20.1) mg/dL in the high-intensity statin group (n = 2200) (P = .21, compared with the treat-to-target group). The primary end point occurred in 177 patients (8.1%) in the treat-to-target group and 190 patients (8.7%) in the high-intensity statin group (absolute difference, -0.6 percentage points [upper boundary of the 1-sided 97.5% CI, 1.1 percentage points]; P < .001 for noninferiority).CONCLUSIONS AND RELEVANCE Among patients with coronary artery disease, a treat-to-target LDL-C strategy of 50 to 70 mg/dL as the goal was noninferior to a high-intensity statin therapy for the 3-year composite of death, myocardial infarction, stroke, or coronary revascularization. These findings provide additional evidence supporting the suitability of a treat-to-target strategy that may allow a tailored approach with consideration for individual variability in drug response to statin therapy.
C1 [Hong, Sung-Jin; Lee, Yong-Joon; Lee, Seung-Jun; Ahn, Chul-Min; Kim, Jung-Sun; Kim, Byeong-Keuk; Ko, Young-Guk; Choi, Donghoon; Hong, Myeong-Ki] Yonsei Univ, Coll Med, Severance Hosp, Seoul, South Korea.
   [Hong, Bum-Kee] Gangnam Severance Hosp, Seoul, South Korea.
   [Kang, Woong Chol] Gachon Univ, Coll Med, Incheon, South Korea.
   [Lee, Jong-Young] Sungkyunkwan Univ, Kangbuk Samsung Hosp, Sch Med, Seoul, South Korea.
   [Lee, Jin-Bae] Daegu Catholic Univ Med Ctr, Daegu, South Korea.
   [Yang, Tae-Hyun] Inje Univ, Busan Paik Hosp, Pusan, South Korea.
   [Yoon, Junghan] Wonju Severance Christian Hosp, Wonju, South Korea.
   [Jang, Yangsoo] CHA Univ, Coll Med, Seongnam, South Korea.
   [Hong, Myeong-Ki] Yonsei Univ, Severance Hosp, Coll Med, Div Cardiol, 50-1 Yonsei ro, Seoul 03722, South Korea.
C3 Yonsei University; Yonsei University Health System; Yonsei University;
   Yonsei University Health System; Gachon University; Sungkyunkwan
   University (SKKU); Samsung Medical Center; Catholic University of Daegu;
   Inje University; Pochon Cha University; Yonsei University; Yonsei
   University Health System
RP Hong, MK (通讯作者)，Yonsei Univ, Severance Hosp, Coll Med, Div Cardiol, 50-1 Yonsei ro, Seoul 03722, South Korea.
EM mkhong61@yuhs.ac
RI Hong, Sung-Jin/GPC-6716-2022; Lee, JIn/HTL-6278-2023
OI Hong, Sung-Jin/0000-0003-4893-039X; Hong, Myeong-Ki/0000-0002-2090-2031;
   Ko, Young-Guk/0000-0001-7748-5788; Choi, Donghoon/0000-0002-2009-9760;
   Hong, Bum Kee/0000-0002-6456-0184; Kim, Jung-Sun/0000-0003-2263-3274;
   Ahn, Chul-Min/0000-0002-7071-4370; Kim, Byeong-Keuk/0000-0003-2493-066X;
   Lee, Seung-Jun/0000-0002-9201-4818
FU Samjin Pharmaceutical; Chong Kun Dang Pharmaceutical - Cardiovascular
   Research Center, Seoul, Korea
FX This study was funded by Samjin Pharmaceutical and Chong Kun Dang
   Pharmaceutical, and supported by the Cardiovascular Research Center,
   Seoul, Korea.
CR Allahyari A, 2020, EUR HEART J, V41, P3900, DOI 10.1093/eurheartj/ehaa034
   Amarenco P, 2020, NEW ENGL J MED, V382, P9, DOI 10.1056/NEJMoa1910355
   Anderson TJ, 2016, CAN J CARDIOL, V32, P1263, DOI 10.1016/j.cjca.2016.07.510
   Baigent C, 2010, LANCET, V376, P1670, DOI 10.1016/S0140-6736(10)61350-5
   Boekholdt SM, 2014, J AM COLL CARDIOL, V64, P485, DOI 10.1016/j.jacc.2014.02.615
   Cannon CP, 2004, NEW ENGL J MED, V350, P1495, DOI 10.1056/NEJMoa040583
   Gao YM, 2023, J AM HEART ASSOC, V12, DOI 10.1161/JAHA.122.028205
   Gibson CM, 2009, J AM COLL CARDIOL, V54, P2290, DOI 10.1016/j.jacc.2009.09.010
   Grundy SM, 2019, J AM COLL CARDIOL, V73, P3168, DOI [10.1016/j.jacc.2018.11.002, 10.1161/CIR.0000000000000625]
   Grundy SM, 2014, J CLIN LIPIDOL, V8, P29, DOI 10.1016/j.jacl.2013.12.005
   Hicks KA, 2015, J AM COLL CARDIOL, V66, P403, DOI 10.1016/j.jacc.2014.12.018
   Itoh H, 2018, DIABETES CARE, V41, P1275, DOI 10.2337/dc17-2224
   Jacobson TA, 2015, J CLIN LIPIDOL, V9, P129, DOI 10.1016/j.jacl.2015.02.003
   Koskinas KC, 2019, J AM COLL CARDIOL, V74, P2452, DOI 10.1016/j.jacc.2019.08.010
   LaRosa JC, 2005, NEW ENGL J MED, V352, P1425, DOI 10.1056/NEJMoa050461
   Mach F, 2019, ATHEROSCLEROSIS, V290, P140, DOI [10.1016/j.atherosclerosis.2019.08.014, 10.1093/eurheartj/ehz455]
   Pedersen TR, 2005, JAMA-J AM MED ASSOC, V294, P2437, DOI 10.1001/jama.294.19.2437
   Reiner Z, 2011, EUR HEART J, V32, P1769, DOI [10.1093/eurheartj/ehr158, 10.1016/j.atherosclerosis.2011.06.012]
   Sacco RL, 2013, STROKE, V44, P2064, DOI 10.1161/STR.0b013e318296aeca
   Schubert J, 2021, EUR HEART J, V42, P243, DOI 10.1093/eurheartj/ehaa1011
   Silverman MG, 2016, JAMA-J AM MED ASSOC, V316, P1289, DOI 10.1001/jama.2016.13985
   Smith SC, 2014, J AM COLL CARDIOL, V64, P601, DOI 10.1016/j.jacc.2014.06.1159
   Stone NJ, 2014, CIRCULATION, V129, pS1, DOI 10.1161/01.cir.0000437738.63853.7a
   Thygesen K, 2012, GLOB HEART, V7, DOI 10.1016/j.gheart.2012.08.001
   Ward NC, 2019, CIRC RES, V124, P328, DOI 10.1161/CIRCRESAHA.118.312782
NR 25
TC 9
Z9 8
U1 5
U2 13
PU AMER MEDICAL ASSOC
PI CHICAGO
PA 330 N WABASH AVE, STE 39300, CHICAGO, IL 60611-5885 USA
SN 0098-7484
EI 1538-3598
J9 JAMA-J AM MED ASSOC
JI JAMA-J. Am. Med. Assoc.
PD APR 4
PY 2023
VL 329
IS 13
BP 1078
EP 1087
DI 10.1001/jama.2023.2487
EA MAR 2023
PG 10
WC Medicine, General & Internal
WE Science Citation Index Expanded (SCI-EXPANDED)
SC General & Internal Medicine
GA F8XC9
UT WOS:000946807900001
PM 36877807
OA Green Published, Bronze
DA 2023-11-24
ER

PT J
AU Schwartz, GG
   Szarek, M
   Bhatt, DL
   Bittner, VA
   Bujas-Bobanovic, M
   Diaz, R
   Fazio, S
   Fras, Z
   Goodman, SG
   Harrington, RA
   Jukema, JW
   Manvelian, G
   Pordy, R
   Ray, KK
   Scemama, M
   White, HD
   Steg, PG
AF Schwartz, Gregory G.
   Szarek, Michael
   Bhatt, Deepak L.
   Bittner, Vera A.
   Bujas-Bobanovic, Maja
   Diaz, Rafael
   Fazio, Sergio
   Fras, Zlatko
   Goodman, Shaun G.
   Harrington, Robert A.
   Jukema, J. Wouter
   Manvelian, Garen
   Pordy, Robert
   Ray, Kausik K.
   Scemama, Michel
   White, Harvey D.
   Steg, Ph Gabriel
CA ODYSSEY OUTCOMES Investigators
TI Transiently achieved very low low-density lipoprotein cholesterol levels
   by statin and alirocumab after acute coronary syndrome are associated
   with cardiovascular risk reduction: the ODYSSEY OUTCOMES trial
SO EUROPEAN HEART JOURNAL
LA English
DT Article; Early Access
DE Low-density lipoprotein cholesterol; Statin; PCSK9 inhibitor; Acute
   coronary syndrome
ID FOLLOW-UP; EFFICACY; THERAPY; SAFETY
AB Aims Long-term, placebo-controlled cholesterol-lowering trials have demonstrated legacy effects (clinical benefits that persist or emerge after trial end). It is unknown whether legacy effects follow a short period of very low low-density lipoprotein cholesterol (LDL-C) levels achieved with statin plus proprotein convertase subtilisin/kexin type 9 (PCSK9) inhibitor.
   Methods and results In 18 924 patients with recent acute coronary syndrome, the ODYSSEY OUTCOMES trial compared the PCSK9 inhibitor alirocumab with placebo, each added to high-intensity or maximum-tolerated statin therapy. Patients with two consecutive LDL-C levels <0.39 mmol/L (15 mg/dL) on alirocumab had blinded placebo substitution for the remainder of the trial with continued statin treatment. In post hoc analyses, major adverse cardiovascular events (MACE) in these patients were compared to MACE in propensity score-matched patients from the placebo group with similar baseline characteristics and study medication adherence. In the alirocumab group, 730 patients had blinded placebo substitution at a median of 8.3 months from randomization, after a median of 6.0 months with LDL-C <0.39 mmol/L. They were matched to 1460 placebo patients. Both groups had lower baseline LDL-C and lipoprotein(a) and better study medication adherence than those of the overall cohort. Over a median follow-up of 2.8 years, MACE occurred in 47 (6.4%) alirocumab patients with limited-duration, very low achieved LDL-C vs. 122 (8.4%) matched placebo patients (treatment hazard ratio 0.72; 95% confidence interval 0.51, 0.997; P = 0.047).
   Conclusion A short period of LDL-C levels <0.39 mmol/L achieved with statin and alirocumab, followed by statin monotherapy, was associated with a lower risk of MACE than statin monotherapy throughout the observation period. Clinical benefit persisted for several years.
C1 [Schwartz, Gregory G.] Univ Colorado, Div Cardiol, Sch Med, Box B-130, Aurora, CO 80045 USA.
   [Szarek, Michael] CPC Clin Res, Aurora, CO USA.
   [Szarek, Michael] SUNY Downstate Hlth Sci Univ, Brooklyn, NY USA.
   [Bhatt, Deepak L.] Mt Sinai Hlth Syst, Icahn Sch Med, Mt Sinai Heart, New York, NY USA.
   [Bittner, Vera A.] Univ Alabama Birmingham, Div Cardiovasc Dis, Birmingham, AL USA.
   [Bujas-Bobanovic, Maja; Scemama, Michel] Sanofi, Paris, France.
   [Diaz, Rafael] Inst Cardiovasc Rosario, Estudios Cardiol Latinoamer, Rosario, Argentina.
   [Fazio, Sergio; Manvelian, Garen; Pordy, Robert] Regeneron Pharmaceut Inc, Tarrytown, NY USA.
   [Fras, Zlatko] Univ Med Ctr Ljubljana, Div Med, Dept Vasc Med, Prevent Cardiol Unit, Ljubljana, Slovenia.
   [Fras, Zlatko] Univ Ljubljana, Fac Med, Ljubljana, Slovenia.
   [Goodman, Shaun G.] Univ Alberta, Canadian VIGOUR Ctr, Edmonton, AB, Canada.
   [Goodman, Shaun G.] Univ Toronto, St Michaels Hosp, Toronto, ON, Canada.
   [Harrington, Robert A.] Stanford Univ, Dept Med, Stanford Ctr Clin Res, Stanford, CA USA.
   [Jukema, J. Wouter] Leiden Univ, Dept Cardiol, Med Ctr, Leiden, Netherlands.
   [Jukema, J. Wouter] Netherlands Heart Inst, Utrecht, Netherlands.
   [Ray, Kausik K.] Imperial Coll London, Imperial Ctr Cardiovasc Dis Prevent, Dept Primary Care & Publ Hlth, London, England.
   [White, Harvey D.] Auckland City Hosp, Green Lane Cardiovasc Serv, Auckland, New Zealand.
   [White, Harvey D.] Univ Auckland, Auckland, New Zealand.
   [Steg, Ph Gabriel] Univ Paris Cite, Hop Bichat, Assistance Publ Hop Paris,UMR1148, FACT French Alliance Cardiovasc Trials,INSERM, F-75018 Paris, France.
   [Steg, Ph Gabriel] Inst Univ France, Paris, France.
C3 University of Colorado System; University of Colorado Anschutz Medical
   Campus; Icahn School of Medicine at Mount Sinai; University of Alabama
   System; University of Alabama Birmingham; Sanofi-Aventis; Sanofi France;
   Regeneron; University Medical Centre Ljubljana; University of Ljubljana;
   University of Alberta; University of Toronto; Saint Michaels Hospital
   Toronto; Stanford University; Leiden University - Excl LUMC; Leiden
   University; Leiden University Medical Center (LUMC); Imperial College
   London; Auckland City Hospital; University of Auckland; Universite Paris
   Cite; Institut National de la Sante et de la Recherche Medicale
   (Inserm); Assistance Publique Hopitaux Paris (APHP); Hopital
   Universitaire Bichat-Claude Bernard - APHP; Aix-Marseille Universite;
   Assistance Publique-Hopitaux de Marseille; Institut Universitaire de
   France
RP Schwartz, GG (通讯作者)，Univ Colorado, Div Cardiol, Sch Med, Box B-130, Aurora, CO 80045 USA.
EM Gregory.Schwartz@cuanschutz.edu
RI Shalaev, Sergei V./D-4321-2018; Bhatt, Deepak L/Y-3070-2019; Nikolaev,
   Konstantin Yurevich/P-4750-2017; Jukema, J. Wouter/ABD-6503-2021
OI Shalaev, Sergei V./0000-0003-2724-4016; Bhatt, Deepak
   L/0000-0002-1278-6245; Nikolaev, Konstantin
   Yurevich/0000-0003-4601-6203; Szarek, Michael/0000-0002-0046-0264;
   Jukema, J. Wouter/0000-0002-3246-8359; Ray, Kausik/0000-0003-0508-0954
FU Sanofi Research and Development, France; Regeneron Pharmaceuticals, USA
FX This work was supported by Sanofi Research and Development, France and
   Regeneron Pharmaceuticals, USA. P.G.S., G.G.S., and M.S. developed the
   trial protocol and statistical analysis plan in conjunction with the
   other members of the academic Executive Steering Committee
   (Supplementary appendix), which included non-voting representatives of
   the funders. The funders selected the study sites and monitored and
   supervised data collection, conducted the statistical analysis,
   contributed to data interpretation, and provided input on the report.
   The Executive Steering Committee decided to publish the paper and takes
   responsibility for the completeness and accuracy of the data and the
   fidelity of the trial to the protocol.
CR Austin PC, 2014, STAT MED, V33, P1057, DOI 10.1002/sim.6004
   Baigent C, 2005, LANCET, V366, P1267, DOI 10.1016/S0140-6736(05)67394-1
   Cannon CP, 2004, NEW ENGL J MED, V350, P1495, DOI 10.1056/NEJMoa040583
   Ford I, 2016, CIRCULATION, V133, P1073, DOI 10.1161/CIRCULATIONAHA.115.019014
   Kini AS, 2013, J AM COLL CARDIOL, V62, P21, DOI 10.1016/j.jacc.2013.03.058
   Koskinas KC, 2019, J AM COLL CARDIOL, V74, P2452, DOI 10.1016/j.jacc.2019.08.010
   Lipinski MJ, 2016, EUR HEART J, V37, P536, DOI 10.1093/eurheartj/ehv563
   Nayak A, 2018, BMJ OPEN, V8, DOI 10.1136/bmjopen-2017-020584
   O'Donoghue ML, 2022, CIRCULATION, V146, P1109, DOI 10.1161/CIRCULATIONAHA.122.061620
   Olsson AG, 2017, J INTERN MED, V281, P534, DOI 10.1111/joim.12614
   Packard CJ, 2015, CURR OPIN LIPIDOL, V26, P572, DOI 10.1097/MOL.0000000000000230
   Räber L, 2022, JAMA-J AM MED ASSOC, V327, P1771, DOI 10.1001/jama.2022.5218
   Ridker PM, 2017, NEW ENGL J MED, V376, P1527, DOI 10.1056/NEJMoa1701488
   Rodés-Cabau J, 2009, AM J CARDIOL, V104, P750, DOI 10.1016/j.amjcard.2009.05.009
   Sabatine MS, 2017, NEW ENGL J MED, V376, P1713, DOI [10.4997/JRCPE.2017.212, 10.1056/NEJMoa1615664]
   Schwartz GG, 2001, JAMA-J AM MED ASSOC, V285, P1711, DOI 10.1001/jama.285.13.1711
   Schwartz GG, 2018, NEW ENGL J MED, V379, P2097, DOI DOI 10.1056/NEJMOA1801174
   Schwartz GG, 2021, CIRCULATION, V143, P1109, DOI 10.1161/CIRCULATIONAHA.120.049447
   Schwartz GG, 2014, AM HEART J, V168, P682, DOI 10.1016/j.ahj.2014.07.028
   Steg PG, 2019, CIRCULATION, V140, P103, DOI 10.1161/CIRCULATIONAHA.118.038840
   Strandberg TE, 2004, LANCET, V364, P771, DOI 10.1016/S0140-6736(04)16936-5
   Szarek M., 2019, J AM COLL CARDIOL, V73, P387
NR 22
TC 0
Z9 0
U1 0
U2 1
PU OXFORD UNIV PRESS
PI OXFORD
PA GREAT CLARENDON ST, OXFORD OX2 6DP, ENGLAND
SN 0195-668X
EI 1522-9645
J9 EUR HEART J
JI Eur. Heart J.
PD 2023 MAR 5
PY 2023
AR ehad144
DI 10.1093/eurheartj/ehad144
EA MAR 2023
PG 10
WC Cardiac & Cardiovascular Systems
WE Science Citation Index Expanded (SCI-EXPANDED)
SC Cardiovascular System & Cardiology
GA L3SI1
UT WOS:001022486400001
PM 36879424
OA hybrid, Green Published
DA 2023-11-24
ER

PT J
AU Peña-de-la-Sancha, P
   Muñoz-García, A
   Espínola-Zavaleta, N
   Bautista-Pérez, R
   Mejía, AM
   Luna-Luna, M
   López-Olmos, V
   Rodríguez-Pérez, JM
   Fragoso, JM
   Carreón-Torres, E
   Pérez-Méndez, O
AF Pena-de-la-Sancha, Paola
   Munoz-Garcia, Adolfo
   Espinola-Zavaleta, Nilda
   Bautista-Perez, Rocio
   Mejia, Ana Maria
   Luna-Luna, Maria
   Lopez-Olmos, Victoria
   Rodriguez-Perez, Jose-Manuel
   Fragoso, Jose-Manuel
   Carreon-Torres, Elizabeth
   Perez-Mendez, Oscar
TI Eicosapentaenoic and Docosahexaenoic Acid Supplementation Increases HDL
   Content in n-3 Fatty Acids and Improves Endothelial Function in
   Hypertriglyceridemic Patients
SO INTERNATIONAL JOURNAL OF MOLECULAR SCIENCES
LA English
DT Article
DE omega-3 fatty acids; HDL; hypertrygliceridemia; endothelial function;
   HDL vascular properties
ID FLOW-MEDIATED VASODILATION; DIETARY SUPPLEMENTATION; BRACHIAL-ARTERY;
   PROGNOSTIC ROLE; BLOOD-PRESSURE; RISK; ASSOCIATION; DYSFUNCTION;
   DILATION; RATIO
AB High-density lipoproteins (HDLs) are known to enhance vascular function through different mechanisms, including the delivery of functional lipids to endothelial cells. Therefore, we hypothesized that omega-3 (n-3) eicosapentaenoic acid (EPA) and docosahexaenoic acid (DHA) content of HDLs would improve the beneficial vascular effects of these lipoproteins. To explore this hypothesis, we performed a placebo-controlled crossover clinical trial in 18 hypertriglyceridemic patients without clinical symptoms of coronary heart disease who received highly purified EPA 460 mg and DHA 380 mg, twice a day for 5 weeks or placebo. After 5 weeks of treatment, patients followed a 4-week washout period before crossover. HDLs were isolated using sequential ultracentrifugation for characterization and determination of fatty acid content. Our results showed that n-3 supplementation induced a significant decrease in body mass index, waist circumference as well as triglycerides and HDL-triglyceride plasma concentrations, whilst HDL-cholesterol and HDL-phospholipids significantly increased. On the other hand, HDL, EPA, and DHA content increased by 131% and 62%, respectively, whereas 3 omega-6 fatty acids significantly decreased in HDL structures. In addition, the EPA-to-arachidonic acid (AA) ratio increased more than twice within HDLs suggesting an improvement in their anti-inflammatory properties. All HDL-fatty acid modifications did not affect the size distribution or the stability of these lipoproteins and were concomitant with a significant increase in endothelial function assessed using a flow-mediated dilatation test (FMD) after n-3 supplementation. However, endothelial function was not improved in vitro using a model of rat aortic rings co-incubated with HDLs before or after treatment with n-3. These results suggest a beneficial effect of n-3 on endothelial function through a mechanism independent of HDL composition. In conclusion, we demonstrated that EPA and DHA supplementation for 5 weeks improved vascular function in hypertriglyceridemic patients, and induced enrichment of HDLs with EPA and DHA to the detriment of some n-6 fatty acids. The significant increase in the EPA-to-AA ratio in HDLs is indicative of a more anti-inflammatory profile of these lipoproteins.
C1 [Pena-de-la-Sancha, Paola; Munoz-Garcia, Adolfo; Bautista-Perez, Rocio; Luna-Luna, Maria; Lopez-Olmos, Victoria; Rodriguez-Perez, Jose-Manuel; Fragoso, Jose-Manuel; Carreon-Torres, Elizabeth; Perez-Mendez, Oscar] Inst Nacl Cardiol Ignacio Chavez, Dept Mol Biol, Mexico City 14080, DF, Mexico.
   [Espinola-Zavaleta, Nilda] Inst Nacl Cardiol Ignacio Chavez, Dept Nucl Med, Mexico City 14080, DF, Mexico.
   [Espinola-Zavaleta, Nilda] ABC Med Ctr, IAP, Dept Echocardiog, Mexico City 01120, DF, Mexico.
   [Mejia, Ana Maria] Inst Nacl Cardiol Ignacio Chavez, Blood Bank, Mexico City 14080, DF, Mexico.
   [Perez-Mendez, Oscar] Tecnol Monterrey, Sch Engn & Sci, Mexico City 14380, DF, Mexico.
C3 National Institute of Cardiology - Mexico; National Institute of
   Cardiology - Mexico; National Institute of Cardiology - Mexico;
   Tecnologico de Monterrey
RP Pérez-Méndez, O (通讯作者)，Inst Nacl Cardiol Ignacio Chavez, Dept Mol Biol, Mexico City 14080, DF, Mexico.; Pérez-Méndez, O (通讯作者)，Tecnol Monterrey, Sch Engn & Sci, Mexico City 14380, DF, Mexico.
EM oscar.perez.m@tec.mx
RI Bautista-Pérez, Rocio/IWV-4544-2023
OI LOPEZ-OLMOS, VICTORIA/0000-0002-0563-2168; Rodriguez-Perez, Jose
   Manuel/0000-0002-3802-0897; Carreon-Torres,
   Elizabeth/0000-0003-3600-249X; Fragoso, Jose Manuel/0000-0003-3137-7815;
   PENA DE LA SANCHA, PAOLA/0009-0007-9462-4007
CR Acikgoz N, 2018, ANGIOLOGY, V69, P65, DOI 10.1177/0003319717704748
   Bautista R, 2014, NUTRITION, V30, P1055, DOI 10.1016/j.nut.2014.01.010
   Bockus L, 2022, OPEN HEART, V9, DOI 10.1136/openhrt-2022-002200
   Cartolano FD, 2022, FRONT NUTR, V8, DOI 10.3389/fnut.2021.767535
   Corretti MC, 2002, J AM COLL CARDIOL, V39, P257, DOI 10.1016/S0735-1097(01)01746-6
   Cui J, 2021, J CELL MOL MED, V25, P5586, DOI 10.1111/jcmm.16570
   Del Gaudio I, 2021, J AM HEART ASSOC, V10, DOI 10.1161/JAHA.121.021261
   ENDRES S, 1989, NEW ENGL J MED, V320, P265, DOI 10.1056/NEJM198902023200501
   Estrada-Luna D, 2018, EUR J NUTR, V57, P383, DOI 10.1007/s00394-017-1394-2
   Fabian CJ, 2015, BREAST CANCER RES, V17, DOI 10.1186/s13058-015-0571-6
   Goodfellow J, 2000, J AM COLL CARDIOL, V35, P265, DOI 10.1016/S0735-1097(99)00548-3
   Hoshi T, 2013, P NATL ACAD SCI USA, V110, P4816, DOI 10.1073/pnas.1221997110
   James G, 2022, EXP EYE RES, V222, DOI 10.1016/j.exer.2022.109193
   Johnston DT, 2013, NUTR NEUROSCI, V16, P30, DOI 10.1179/1476830512Y.0000000025
   Khorshidi M, 2022, FRONT NUTR, V9, DOI 10.3389/fnut.2022.962773
   Koivuniemi A, 2013, BIOPHYS J, V104, P2193, DOI 10.1016/j.bpj.2013.02.058
   Kratzer A, 2014, CARDIOVASC RES, V103, P350, DOI 10.1093/cvr/cvu139
   Liu X, 2022, FRONT NUTR, V9, DOI 10.3389/fnut.2022.1019058
   López-Olmos V, 2021, INT J MOL SCI, V22, DOI 10.3390/ijms22157819
   Luna-Luna M, 2022, BIOMEDICINES, V10, DOI 10.3390/biomedicines10051180
   Mason RP, 2016, BBA-BIOMEMBRANES, V1858, P3131, DOI 10.1016/j.bbamem.2016.10.002
   Meléndez-Ramírez G, 2012, ENDOCR RES, V37, P1, DOI 10.3109/07435800.2011.566235
   Miller PE, 2014, AM J HYPERTENS, V27, P885, DOI 10.1093/ajh/hpu024
   Modena MG, 2002, J AM COLL CARDIOL, V40, P505, DOI 10.1016/S0735-1097(02)01976-9
   Muñoz-Vega M, 2018, INT J MOL SCI, V19, DOI 10.3390/ijms19113394
   Quintanilla-Cantú A, 2017, CLIN CHIM ACTA, V464, P98, DOI 10.1016/j.cca.2016.11.018
   Rossi R, 2008, J AM COLL CARDIOL, V51, P997, DOI 10.1016/j.jacc.2007.11.044
   Shechter M, 2009, INT J CARDIOL, V134, P52, DOI 10.1016/j.ijcard.2008.01.021
   Sherratt SCR, 2023, CURR ATHEROSCLER REP, V25, DOI 10.1007/s11883-022-01075-x
   Siasos G, 2013, INT J CARDIOL, V166, P340, DOI 10.1016/j.ijcard.2011.10.081
   Siniarski A, 2018, ATHEROSCLEROSIS, V271, P148, DOI 10.1016/j.atherosclerosis.2018.02.030
   Takaeko Yuji, 2020, BMJ Open, V10, pe038121, DOI 10.1136/bmjopen-2020-038121
   Tousoulis D, 2014, ATHEROSCLEROSIS, V232, P10, DOI 10.1016/j.atherosclerosis.2013.10.014
   Wiest EF, 2017, TOXICOL SCI, V156, P300, DOI 10.1093/toxsci/kfw255
   Witte DR, 2005, J AM COLL CARDIOL, V45, P1987, DOI 10.1016/j.jacc.2005.02.073
   Zehr KR, 2018, PROSTAG OTH LIPID M, V134, P131, DOI 10.1016/j.prostaglandins.2017.07.005
NR 36
TC 1
Z9 1
U1 0
U2 4
PU MDPI
PI BASEL
PA ST ALBAN-ANLAGE 66, CH-4052 BASEL, SWITZERLAND
EI 1422-0067
J9 INT J MOL SCI
JI Int. J. Mol. Sci.
PD MAR
PY 2023
VL 24
IS 6
AR 5390
DI 10.3390/ijms24065390
PG 12
WC Biochemistry & Molecular Biology; Chemistry, Multidisciplinary
WE Science Citation Index Expanded (SCI-EXPANDED)
SC Biochemistry & Molecular Biology; Chemistry
GA A5UT2
UT WOS:000955777100001
PM 36982461
OA gold, Green Published
DA 2023-11-24
ER

PT J
AU Asakura, K
   Minami, Y
   Nagata, T
   Katamine, M
   Katsura, A
   Hashimoto, T
   Kinoshita, D
   Ako, J
AF Asakura, Kiyoshi
   Minami, Yoshiyasu
   Nagata, Takako
   Katamine, Masahiro
   Katsura, Aritomo
   Hashimoto, Takuya
   Kinoshita, Daisuke
   Ako, Junya
TI Impact of the eicosapentaenoic acid to arachidonic acid ratio on plaque
   characteristics in statin-treated patients with coronary artery disease
SO JOURNAL OF CLINICAL LIPIDOLOGY
LA English
DT Article
DE n-3 Polyunsaturated fatty acid; Vulnerable plaque; Lipid-rich plaque;
   Macrophage
ID POLYUNSATURATED FATTY-ACIDS; OPTICAL COHERENCE TOMOGRAPHY; SERUM N-3;
   EVENTS; VULNERABILITY; LESIONS
AB Background: A low eicosapentaenoic acid (EPA)/arachidonic acid (AA) ratio is associated with an increased risk of cardiovascular events in patients with coronary artery disease (CAD).Objective: To clarify the impact of the EPA/AA ratio on the characteristics of non-culprit coronary plaques in statin-treated patients with CAD.Methods: A total of 370 consecutive stable coronary disease patients treated with statins, who un-derwent percutaneous coronary intervention for the culprit lesion and optical coherence tomography (OCT) imaging of the non-culprit plaque in a culprit vessel were included. The characteristics of non culprit plaques assessed using OCT were compared between the lower EPA/AA group (EPA/AA < 0.4, n = 255) and the higher EPA/AA group (EPA/AA >0.4, n = 115).Results: The prevalence of lipid-rich plaque (58.8 vs. 41.7%, p = 0.003) and plaque with macrophages (56.5 vs. 31.3%, p < 0.001) was significantly higher in the lower EPA/AA group than in the higher EPA/AA group. This association was observed even if the LDL-C level was < 100 mg/dL. The prevalence of thin-cap fibroatheroma was significantly higher in patients with lower EPA/AA and higher LDL-C ( >100 mg/dL) than in those with higher EPA/AA and lower LDL-C ( < 100 mg/dL) (odds ratio: 2.750, 95% confidence interval: 1.182-6.988, p = 0.024). An EPA/AA < 0.4 was independently associ-ated with a higher prevalence of lipid-rich plaque, plaque with macrophages, and cholesterol crystals.Conclusion: Lower EPA/AA ratio was associated with higher prevalence of vulnerable characteristics in non-culprit plaques. The present results suggest the importance of EPA/AA ratio on the secondary prevention of CAD.(c) 2022 National Lipid Association. Published by Elsevier Inc. All rights reserved.
C1 [Asakura, Kiyoshi; Minami, Yoshiyasu; Nagata, Takako; Katamine, Masahiro; Katsura, Aritomo; Hashimoto, Takuya; Kinoshita, Daisuke; Ako, Junya] Kitasato Univ, Dept Cardiovasc Med, Sch Med, Sagamihara, Japan.
   [Minami, Yoshiyasu] Kitasato Univ, Dept Cardiovasc Med, Sch Med, 1-15-1 Kitasato,Minami Ku, Sagamihara, Kanagawa 2520329, Japan.
C3 Kitasato University; Kitasato University
RP Minami, Y (通讯作者)，Kitasato Univ, Dept Cardiovasc Med, Sch Med, 1-15-1 Kitasato,Minami Ku, Sagamihara, Kanagawa 2520329, Japan.
EM nrg12391@yahoo.co.jp
RI Minami, Yoshiyasu/GRY-2665-2022
OI Asakura, Kiyoshi/0000-0001-8455-6142; minami,
   yoshiyasu/0000-0003-2745-9682
CR Araki M, 2022, NAT REV CARDIOL, V19, P684, DOI 10.1038/s41569-022-00687-9
   Bhatt DL, 2019, NEW ENGL J MED, V380, P11, DOI 10.1056/NEJMoa1812792
   Domei T, 2012, CIRC J, V76, P423, DOI 10.1253/circj.CJ-11-0941
   Dwyer JH, 2004, NEW ENGL J MED, V350, P29, DOI 10.1056/NEJMoa025079
   Erlinge D, 2021, LANCET, V397, P985, DOI 10.1016/S0140-6736(21)00249-X
   Ferretti A, 1997, LIPIDS, V32, P435, DOI 10.1007/s11745-997-0057-5
   Fujiyoshi K, 2019, ATHEROSCLEROSIS, V283, P79, DOI 10.1016/j.atherosclerosis.2019.02.009
   Gong YQ, 2008, J CLIN INVEST, V118, P3012, DOI 10.1172/JCI32750
   Hasegawa T, 2014, HEART VESSELS, V29, P596, DOI 10.1007/s00380-013-0404-4
   Kellner-Weibel G, 1998, ARTERIOSCL THROM VAS, V18, P423, DOI 10.1161/01.ATV.18.3.423
   Kitabata H, 2010, AM J CARDIOL, V105, P1673, DOI 10.1016/j.amjcard.2010.01.346
   Kramer HJ, 1996, BIOCHEM PHARMACOL, V52, P1211, DOI 10.1016/0006-2952(96)00473-X
   Lamon-Fava S, PROSTAG LEUKOTR ESS
   Liu LB, 2011, NAT MED, V17, P1010, DOI 10.1038/nm.2409
   Matsumoto I, 2022, J CARDIOL, V80, P149, DOI 10.1016/j.jjcc.2022.02.011
   Matsumoto M, 2008, ATHEROSCLEROSIS, V197, P524, DOI 10.1016/j.atherosclerosis.2007.07.023
   Matsuzaki M, 2009, CIRC J, V73, P1283, DOI 10.1253/circj.CJ-08-1197
   Nishizaki Y, 2014, AM J CARDIOL, V113, P441, DOI 10.1016/j.amjcard.2013.10.011
   Reza JZ, 2009, LIPIDS HEALTH DIS, V8, DOI 10.1186/1476-511X-8-38
   Satoh N, 2007, DIABETES CARE, V30, P144, DOI 10.2337/dc06-1179
   Sugizaki Y, 2020, CIRC J, V84, P1826, DOI 10.1253/circj.CJ-20-0199
   Tearney GJ, 2012, J AM COLL CARDIOL, V59, P1058, DOI 10.1016/j.jacc.2011.09.079
   Thies F, 2003, LANCET, V361, P477, DOI 10.1016/S0140-6736(03)12468-3
   Usui E, 2020, ATHEROSCLEROSIS, V309, P1, DOI 10.1016/j.atherosclerosis.2020.07.005
   Wakabayashi Y, 2015, J CARDIOL, V66, P482, DOI 10.1016/j.jjcc.2015.01.008
   Watanabe T, 2017, J CARDIOL, V70, P537, DOI 10.1016/j.jjcc.2017.07.007
   Yamagishi M, 2021, CIRC J, V85, P402, DOI 10.1253/circj.CJ-19-1131
   Yamamoto MH, 2017, CIRC-CARDIOVASC IMAG, V10, DOI 10.1161/CIRCIMAGING.117.006347
   Yamano T, 2015, J ATHEROSCLER THROMB, V22, P52, DOI 10.5551/jat.25593
   Yokoyama M, 2007, LANCET, V369, P1090, DOI 10.1016/S0140-6736(07)60527-3
NR 30
TC 0
Z9 0
U1 0
U2 0
PU ELSEVIER SCIENCE INC
PI NEW YORK
PA STE 800, 230 PARK AVE, NEW YORK, NY 10169 USA
SN 1933-2874
EI 1876-4789
J9 J CLIN LIPIDOL
JI J. Clin. Lipidol.
PD JAN-FEB
PY 2023
VL 17
IS 1
BP 189
EP 196
DI 10.1016/j.jacl.2022.11.011
EA FEB 2023
PG 8
WC Pharmacology & Pharmacy
WE Science Citation Index Expanded (SCI-EXPANDED)
SC Pharmacology & Pharmacy
GA 9W2KE
UT WOS:000948907700001
PM 36517412
DA 2023-11-24
ER

PT J
AU Amin, S
   Saeed, M
   Yasmin, I
   Iqbal, MW
   Khan, WA
   Azam, M
AF Amin, Sabahat
   Saeed, Muhammad
   Yasmin, Iqra
   Iqbal, Muhammad Waheed
   Khan, Wahab Ali
   Azam, Muhammad
TI Therapeutic Effect of Chia Seed Oil-Based Ice Cream against Coronary
   Heart Disease in Wister Rat Model
SO STARCH-STARKE
LA English
DT Article; Early Access
DE antioxidant potential; chia seed oil; ice cream; omega-3 fatty acid;
   triglycerides
ID SALVIA-HISPANICA L.; ABSORBENCY CAPACITY ORAC; ANTIOXIDANT CAPACITY;
   SUBCRITICAL EXTRACTION; PHENOLIC-COMPOUNDS; DIETARY-FIBERS; N-PROPANE;
   FOODS; SOXHLET; ACID
AB The present study is designed to explore the therapeutic effect of chia seed oil (CSO) based ice cream against Coronary heart disease (CHD). CSO based ice cream is developed by using different concentrations of CSO (G(2) 3%, G(3) 5%, and G(4) 7%). The incorporation of CSO improves the DPPH activity of ice cream along with the betterment in the level of total phenolic content (TPC) and total flavonoid contet (TFC) without affecting the sensory attributes. The bio-evaluation trials are carried out on male Wister rats by feeding them with CSO based ice cream for 45 days. Blood serum of rats is taken and analyzed after 0, 15, 30, and 45 day intervals for the determination of total cholesterol (TC), triglycerides (TG), high density lipoprotein (HDL), and low-density lipoprotein (LDL). The results show a significant (p < 0.05) decrease (51%) in TG level in G(3) (109.88-104.74 mg dL(-1)). HDL level is increased (25.23-35.78 mg dL(-1)) and LDL level decreases (29.19-23.18 mg dL(-1)) for all the groups. It can be concluded that CSO based ice cream has therapeutic effect to improve the incidence of CHD and to better improve the serum lipid profile.
C1 [Amin, Sabahat; Saeed, Muhammad; Azam, Muhammad] Univ Agr Faisalabad, Natl Inst Food Sci & Technol, Fac Food Nutr & Home Sci, Faisalabad 38040, Pakistan.
   [Yasmin, Iqra] Univ Chakwal, Fac Allied Hlth Sci, Dept Human Nutr & Dietet, Chakwal 48800, Pakistan.
   [Iqbal, Muhammad Waheed] Jiangsu Univ, Sch Food & Biol Engn, Zhenjiang 212013, Jiangsu, Peoples R China.
   [Khan, Wahab Ali] Univ Home Econ, Dept Nutr & Hlth Promot, Lahore 54000, Pakistan.
C3 University of Agriculture Faisalabad; Jiangsu University
RP Saeed, M (通讯作者)，Univ Agr Faisalabad, Natl Inst Food Sci & Technol, Fac Food Nutr & Home Sci, Faisalabad 38040, Pakistan.
EM drmsaeed@uaf.edu.pk
RI Iqbal, Muhammad Waheed/HGC-9165-2022
OI Iqbal, Muhammad Waheed/0000-0003-3386-7973
FU National Institute of Food Science and Technology, University of
   Agriculture, Faisalabad; School of Food and Biological Engineering,
   Jiangsu, University, Zhenjiang, Jiangsu, China
FX This work was supported by the National Institute of Food Science and
   Technology, University of Agriculture, Faisalabad, and School of Food
   and Biological Engineering, Jiangsu, University, Zhenjiang, Jiangsu,
   China.
CR Adarme-Vega TC, 2012, MICROB CELL FACT, V11, DOI 10.1186/1475-2859-11-96
   Agh F, 2017, ARCH IRAN MED, V20, P28, DOI 0172001/AIM.007
   Ahmad N, 2021, FOOD SCI TECH-BRAZIL, V41, P1000, DOI 10.1590/fst.22420
   Ahmad N, 2020, FOOD SCI NUTR, V8, P273, DOI 10.1002/fsn3.1302
   Akalin AS, 2018, J DAIRY SCI, V101, P37, DOI 10.3168/jds.2017-13468
   Alcântara MA, 2019, FOOD CHEM, V275, P489, DOI 10.1016/j.foodchem.2018.09.133
   Bechthold A, 2019, CRIT REV FOOD SCI, V59, P1071, DOI 10.1080/10408398.2017.1392288
   Campos BE, 2016, LWT-FOOD SCI TECHNOL, V65, P874, DOI 10.1016/j.lwt.2015.09.021
   Capitani MI, 2012, LWT-FOOD SCI TECHNOL, V45, P94, DOI 10.1016/j.lwt.2011.07.012
   Carrillo W., 2018, ASIAN J PHARM CLIN R, V11, P387
   Chavan V., 2017, J PHARMACOGN PHYTOCH, V6, P1367
   Derakhshan Z, 2018, FOOD CHEM TOXICOL, V114, P108, DOI 10.1016/j.fct.2018.02.023
   Bordón MG, 2019, J FOOD SCI, V84, P1035, DOI 10.1111/1750-3841.14580
   Ganesan B, 2014, CRIT REV FOOD SCI, V54, P98, DOI 10.1080/10408398.2011.578221
   Han K, 2020, EUR J LIPID SCI TECH, V122, DOI 10.1002/ejlt.201900443
   Hayat K, 2019, IND CROP PROD, V140, DOI 10.1016/j.indcrop.2019.111610
   Helrich K., 1990, OFF METH AN
   Hoong T. X., 2019, ASIAN J MED BIOMED, V3, P30
   Hrncic MK, 2020, MOLECULES, V25, DOI 10.3390/molecules25010011
   Hrncic MK, 2018, J SUPERCRIT FLUID, V140, P182, DOI 10.1016/j.supflu.2018.06.017
   Imran M, 2016, LIPIDS HEALTH DIS, V15, DOI 10.1186/s12944-016-0329-x
   Iqbal MW, 2021, STARCH-STARKE, V73, DOI 10.1002/star.202100088
   Katunzi-Kilewela A., 2021, Tanzania Journal of Science, V47, P258
   Khan IT, 2019, LIPIDS HEALTH DIS, V18, DOI 10.1186/s12944-019-0969-8
   Khan WA, 2020, J TEXTURE STUD, V51, P955, DOI 10.1111/jtxs.12555
   Kibui A. N., 2018, African Journal of Food, Agriculture, Nutrition and Development, V18, P13239, DOI 10.18697/ajfand.81.17635
   Lepretti M, 2018, NUTRIENTS, V10, DOI 10.3390/nu10030350
   Julio LM, 2016, J FOOD SCI TECH MYS, V53, P3206, DOI 10.1007/s13197-016-2295-8
   Manzoor M. F., 2017, AGR RES TECHNOL, V8, P001
   Manzoor MF, 2021, ULTRASON SONOCHEM, V78, DOI 10.1016/j.ultsonch.2021.105686
   Marineli RDS, 2015, FOOD RES INT, V76, P666, DOI 10.1016/j.foodres.2015.07.039
   Marineli RD, 2014, LWT-FOOD SCI TECHNOL, V59, P1304, DOI 10.1016/j.lwt.2014.04.014
   Mohammed Osama B.R., 2019, ALEX SCI EXCH J, V40, P177, DOI [10.21608/ASEJAIQJSAE.2019.29935, DOI 10.21608/ASEJAIQJSAE.2019.29935]
   Ou BX, 2013, J AOAC INT, V96, P1372, DOI 10.5740/jaoacint.13-175
   Özcan MM, 2019, J FOOD MEAS CHARACT, V13, P648, DOI 10.1007/s11694-018-9977-z
   Patel MK, 2018, BIO-PROTOCOL, V8, DOI 10.21769/BioProtoc.3014
   Pehlivanoglu H, 2018, CRIT REV FOOD SCI, V58, P1330, DOI 10.1080/10408398.2016.1256866
   Pellegrini M, 2018, PLANT FOOD HUM NUTR, V73, P47, DOI 10.1007/s11130-017-0649-7
   Pereira MG, 2017, J SUPERCRIT FLUID, V128, P338, DOI 10.1016/j.supflu.2017.03.021
   De Marco ER, 2018, INT J FOOD SCI TECH, V53, P499, DOI 10.1111/ijfs.13609
   Sargi SC, 2013, FOOD SCI TECH-BRAZIL, V33, P541, DOI 10.1590/S0101-20612013005000057
   Shen MY, 2019, J CLIN MED, V8, DOI 10.3390/jcm8081193
   Shen YB, 2018, MOLECULES, V23, DOI 10.3390/molecules23123219
   Shen YX, 2018, INFLAMMOPHARMACOLOGY, V26, P645, DOI 10.1007/s10787-017-0400-x
   Su JH, 2016, J FOOD SCI, V81, pH1001, DOI 10.1111/1750-3841.13252
   Sun-Waterhouse D, 2011, INT J FOOD SCI TECH, V46, P899, DOI 10.1111/j.1365-2621.2010.02499.x
   Tenore GC, 2018, J FUNCT FOODS, V42, P38, DOI 10.1016/j.jff.2018.01.007
   Timilsena YP, 2017, FOOD CHEM, V228, P394, DOI 10.1016/j.foodchem.2017.02.021
   Ullah R, 2017, LIPIDS HEALTH DIS, V16, DOI 10.1186/s12944-017-0420-y
   Walker R, 2015, FOOD FUNCT, V6, P42, DOI 10.1039/c4fo00723a
   World Health Organization, CARDIOVASC DIS
   Wu C, 2008, MEAT SCI, V80, P662, DOI 10.1016/j.meatsci.2008.03.003
   Wu XL, 2004, J AGR FOOD CHEM, V52, P4026, DOI 10.1021/jf049696w
   Zanqui AB, 2015, J BRAZIL CHEM SOC, V26, P282, DOI 10.5935/0103-5053.20140278
NR 54
TC 0
Z9 0
U1 2
U2 4
PU WILEY-V C H VERLAG GMBH
PI WEINHEIM
PA POSTFACH 101161, 69451 WEINHEIM, GERMANY
SN 0038-9056
EI 1521-379X
J9 STARCH-STARKE
JI Starch-Starke
PD 2023 FEB 5
PY 2023
DI 10.1002/star.202200170
EA FEB 2023
PG 9
WC Food Science & Technology
WE Science Citation Index Expanded (SCI-EXPANDED)
SC Food Science & Technology
GA 8S6BH
UT WOS:000928663900001
DA 2023-11-24
ER

PT J
AU Murata, Y
   Kataoka, Y
   Asaumi, Y
   Noguchi, T
   Kataoka, Y
AF Murata, Yu
   Kataoka, Yu
   Asaumi, Yasuhide
   Noguchi, Teruo
   Kataoka, Y.
TI Case report: a potential modulation of coronary atheroma by lowering
   triglyceride-rich lipoproteins with pemafibrate: insights from serial
   near-infrared spectroscopy imaging
SO CARDIOVASCULAR DIAGNOSIS AND THERAPY
LA English
DT Article; Early Access
DE Triglyceride-rich lipoprotein; coronary atherosclerosis; pemafibrate;
   near-infrared spectroscopy imaging; case report
AB Background: Pemafibrate is a potent selective peroxisome proliferator-activated receptor alpha modulator. Whether this agent favorable modulates atherosclerosis in vivo remains unknown. This is the first case report to evaluate serial changes of coronary atherosclerosis under pemafirate use in type 2 diabetic patients already taking a high-intensity statin.Case Description: A 75-year-old gentleman was hospitalized due to peripheral artery disease, which was treated by endovascular treatment. One year later, non-ST-elevation myocardial infarction (NSTEMI) occurred and severe stenosis at his proximal segment of right coronary artery received primary percutaneous coronary intervention (PCI). Due to his suboptimal control of low-density lipoprotein cholesterol (LDL-C) level with moderate intensity statin, high-intensity one (20 mg atorvastatin) and 10 mg ezetimibe were commenced, which enabled to achieve very low LDL-C level (50 mg/dL). However, he required additional PCI due to progression of left circumflex artery one year after NSTEMI. Despite his optimally controlled LDL-C level (46 mg/dL), near-infrared spectroscopy and intravascular (NIRS/IVUS) imaging after PCI visualized the presence of lipid-rich plaque [maximum 4-mm lipid-core burden index (LCBI4mm) =482] at non-culprit segment in his right coronary artery. Given his continuing residual hypertriglyceridemia (triglyceride =248 mg/dL), 0.2 mg pemafibrate was commenced, which lowered triglyceride to 106 mg/dL. One-year follow-up NIRS/IVUS imaging was conducted to evaluate coronary atheroma. A reduction of attenuated ultrasonic signals was observed, accompanied by plaque calcification. In addition, the amount of yellow signal was lowered, and its MaxLCBI4mm was 358. Since then, this case does not experience any cardiovascular events. His LDL-C and triglyceride-rich lipoprotein levels are favourably controlled.Conclusions: A delipidation of coronary atheroma, accompanied by greater plaque calcification was observed after the commencement of pemafibrate. This finding highlights potential anti-atherosclerotic benefit of pemafibrate use in patients receiving a statin.
C1 [Murata, Yu; Kataoka, Yu; Asaumi, Yasuhide; Noguchi, Teruo; Kataoka, Y.] Natl Cerebral & Cardiovasc Ctr, Dept Cardiovasc Med, Suita, Japan.
   [Kataoka, Y.] Natl Cerebral & Cardiovasc Ctr, Dept Cardiovasc Med, 6-1 Kishibeshinmachi, Suita 5648565, Japan.
C3 National Cerebral & Cardiovascular Center - Japan; National Cerebral &
   Cardiovascular Center - Japan
RP Kataoka, Y (通讯作者)，Natl Cerebral & Cardiovasc Ctr, Dept Cardiovasc Med, 6-1 Kishibeshinmachi, Suita 5648565, Japan.
EM yu.kataoka@ncvc.go.jp
FU Health, Labour and Welfare Sciences Research Grant for Research on Rare
   and Intractable Diseases [21-FC-1009]
FX Acknowledgments Funding: This work has been supported by Health, Labour
   and Welfare Sciences Research Grant for Research on Rare and Intractable
   Diseases (21-FC-1009) .
CR Fruchart JC, 2017, CARDIOVASC DIABETOL, V16, DOI 10.1186/s12933-017-0602-y
   Nordestgaard BG, 2016, CIRC RES, V118, P547, DOI 10.1161/CIRCRESAHA.115.306249
   Puri R, 2015, J AM COLL CARDIOL, V65, P1273, DOI 10.1016/j.jacc.2015.01.036
   Rosenson RS, 2021, J AM COLL CARDIOL, V78, P1817, DOI 10.1016/j.jacc.2021.08.051
   Stunes AK, 2011, BMC ENDOCR DISORD, V11, DOI 10.1186/1472-6823-11-11
   Syversen U, 2009, BMC ENDOCR DISORD, V9, DOI 10.1186/1472-6823-9-10
   Waksman R, 2019, LANCET, V394, P1629, DOI 10.1016/S0140-6736(19)31794-5
NR 7
TC 0
Z9 0
U1 0
U2 0
PU AME PUBLISHING COMPANY
PI SHATIN
PA FLAT-RM C 16F, KINGS WING PLAZA 1, NO 3 KWAN ST, SHATIN, HONG KONG
   00000, PEOPLES R CHINA
SN 2223-3652
EI 2223-3660
J9 CARDIOVASC DIAGN THE
JI Cardiovisc. Diagn. Ther.
PD 2023 FEB 3
PY 2023
DI 10.21037/cdt-22-401
EA FEB 2023
PG 10
WC Cardiac & Cardiovascular Systems
WE Science Citation Index Expanded (SCI-EXPANDED)
SC Cardiovascular System & Cardiology
GA 8Q6AY
UT WOS:000927288700001
PM 36864976
OA gold, Green Published
DA 2023-11-24
ER

PT J
AU Mackinnon, ES
   Har, B
   Champsi, S
   Wani, RJ
   Geyer, L
   Shaw, E
   Farris, MS
   Anderson, TJ
AF Mackinnon, Erin S.
   Har, Bryan
   Champsi, Salimah
   Wani, Rajvi J.
   Geyer, Lee
   Shaw, Eileen
   Farris, Megan S.
   Anderson, Todd J.
TI Guideline LDL-C Threshold Achievement in Acute Myocardial Infarction
   Patients: A Real-World Evidence Study Demonstrating the Impact of
   Treatment Intensification with PCSK9i
SO CARDIOLOGY AND THERAPY
LA English
DT Article
DE Proprotein convertase subtilisin; kexin type 9 inhibitors;
   Lipid-lowering therapy; Acute myocardial infarction; Low-density
   lipoprotein cholesterol; Real-world evidence
ID DENSITY-LIPOPROTEIN CHOLESTEROL; CARDIOVASCULAR-DISEASE; MANAGEMENT;
   INHIBITOR; EFFICACY; ICD-9-CM; EVENTS; SAFETY
AB IntroductionA high proportion of Canadian patients with acute myocardial infarction (AMI) do not achieve the threshold low-density lipoprotein cholesterol (LDL-C) levels recommended by the Canadian Cardiovascular Society in 2021. This increases the risk of subsequent atherosclerotic cardiovascular disease (ASCVD) events. Here, we assess LDL-C levels and threshold achievement among patients by lipid-lowering therapies (LLT) received post-AMI.MethodsA retrospective cohort study of patients identified with AMI between 2015 and 2019 was conducted using administrative health databases in Alberta, Canada. Patients were grouped by their highest-intensity LLT post-AMI (proprotein convertase subtilisin/kexin type 9 inhibitors (PCSK9i) + another LLT; PCSK9i alone; ezetimibe + statin; statins (high, moderate, low intensity); or ezetimibe alone), and available LDL-C levels were examined in the year before and after LLT dispense date.ResultsThe cohort included 15,283 patients. In patients on PCSK9i + LLT, the median [95% confidence interval (CI)] LDL-C levels decreased from 2.7 (2.3-3.4) before to 0.9 (0.5-1.2) mmol/l after treatment, the largest decrease among treatment groups. In the ezetimibe + statin and high-intensity statin groups, median (95% CI) values after treatment were 1.5 (1.5-1.6) and 1.4 (1.4-1.4) mmol/l, respectively. The proportion of patients below the 1.8 mmol/l threshold increased by 77.7% in the PSCK9i + LLT group after treatment, compared to 45.4 and 32.4% in the ezetimibe + statin and high-intensity statin groups, respectively.ConclusionsIntensification with PCSK9i in AMI patients results in a greater proportion of patients achieving below the recommended LDL-C threshold versus statins and or ezetimibe alone. Increased focus on achieving below the LDL-C thresholds with additional LLT as required may benefit patient cardiovascular outcomes.
C1 [Mackinnon, Erin S.; Champsi, Salimah; Wani, Rajvi J.] Amgen Canada Inc, 6775 Financial Dr 100, Mississauga, ON L5N 0A4, Canada.
   [Har, Bryan; Anderson, Todd J.] Univ Calgary, Libin Cardiovasc Inst, Cumming Sch Med, Calgary, AB, Canada.
   [Geyer, Lee; Shaw, Eileen; Farris, Megan S.] Medlior Hlth Outcomes Res Ltd, Calgary, AB, Canada.
C3 Amgen Canada Inc; Libin Cardiovascular Institute Of Alberta; University
   of Calgary
RP Mackinnon, ES (通讯作者)，Amgen Canada Inc, 6775 Financial Dr 100, Mississauga, ON L5N 0A4, Canada.
EM emackinn@amgen.com
OI Har, Bryan/0000-0003-2760-8967; Geyer, Lee/0000-0002-3805-5483; Farris,
   Megan/0000-0003-0640-9512; Anderson, Todd/0000-0003-3751-6468; Wani,
   Rajvi/0000-0002-2422-7758; Champsi, Salimah/0000-0001-6205-6059
FU Amgen Canada Inc. (Amgen), Mississauga, Ontario; Cardiology and
   Therapy's Rapid Service Fee
FX This study was supported and funded by Amgen Canada Inc. (Amgen),
   Mississauga, Ontario. Amgen collaborated with Medlior Health Outcomes
   Research Ltd.(Medlior) in the study design of the project. Medlior was
   responsible for requesting and analyzing the data, as well as reporting
   of the results. Amgen is also funding the publication of this study
   including Cardiology and Therapy's Rapid Service Fee.
CR Baigent C, 2010, LANCET, V376, P1670, DOI 10.1016/S0140-6736(10)61350-5
   Cannon CP, 2021, JAMA CARDIOL, V6, P1060, DOI 10.1001/jamacardio.2021.1810
   Cannon CP, 2015, NEW ENGL J MED, V372, P2387, DOI 10.1056/NEJMoa1410489
   CHARLSON ME, 1987, J CHRON DIS, V40, P373, DOI 10.1016/0021-9681(87)90171-8
   Chen GM, 2021, CLIN CARDIOL, V44, P1613, DOI 10.1002/clc.23732
   Derington CG, 2021, J AM HEART ASSOC, V10, DOI 10.1161/JAHA.120.019254
   DEYO RA, 1992, J CLIN EPIDEMIOL, V45, P613, DOI 10.1016/0895-4356(92)90133-8
   FRIEDEWALD WT, 1972, CLIN CHEM, V0018
   Gaudet D, 2022, EUR J PREV CARDIOL, V28, P1864, DOI 10.1093/eurjpc/zwaa097
   Gencer B, 2020, JAMA CARDIOL, V5, P952, DOI 10.1001/jamacardio.2020.0882
   Giugliano RP, 2017, LANCET, V390, P1962, DOI 10.1016/S0140-6736(17)32290-0
   Grégoire J, 2022, ADV THER, V39, P3262, DOI 10.1007/s12325-022-02130-4
   Grundy SM, 2019, J AM COLL CARDIOL, V73, P3168, DOI [10.1016/j.jacc.2018.11.002, 10.1161/CIR.0000000000000625]
   Gupta M, CJC OPEN
   Halfon P, 2002, J CLIN EPIDEMIOL, V55, P573, DOI 10.1016/S0895-4356(01)00521-2
   -Jones DML, 2022, J AM COLL CARDIOL, V80, P1366, DOI 10.1016/j.jacc.2022.07.006
   Mach F, 2019, ATHEROSCLEROSIS, V290, P140, DOI [10.1016/j.atherosclerosis.2019.08.014, 10.1093/eurheartj/ehz455]
   McKinley EC, 2022, J CLIN LIPIDOL, V16, P75, DOI 10.1016/j.jacl.2021.11.001
   Murphy SA, 2016, J AM COLL CARDIOL, V67, P353, DOI 10.1016/j.jacc.2015.10.077
   Pearson GJ, 2021, CAN J CARDIOL, V37, P1129, DOI 10.1016/j.cjca.2021.03.016
   Quan HD, 2005, MED CARE, V43, P1130, DOI 10.1097/01.mlr.0000182534.19832.83
   Ray KK, 2022, EUR HEART J-QUAL CAR, V8, P447, DOI 10.1093/ehjqcco/qcac009
   Sabatine MS, 2017, NEW ENGL J MED, V376, P1713, DOI [10.4997/JRCPE.2017.212, 10.1056/NEJMoa1615664]
   Sarak B, 2021, CIRC-CARDIOVASC QUAL, V14, DOI 10.1161/CIRCOUTCOMES.120.006646
   Schwartz GG, 2018, NEW ENGL J MED, V379, P2097, DOI 10.1056/NEJMoa1801174
   Sud M, 2020, J AM COLL CARDIOL, V76, P1440, DOI 10.1016/j.jacc.2020.07.033
   Tu JV, 2017, CAN J CARDIOL, V33, P378, DOI 10.1016/j.cjca.2016.11.009
NR 27
TC 1
Z9 1
U1 0
U2 0
PU SPRINGER LONDON LTD
PI LONDON
PA 236 GRAYS INN RD, 6TH FLOOR, LONDON WC1X 8HL, ENGLAND
SN 2193-8261
EI 2193-6544
J9 CARDIOL THER
JI Cardiol. Ther.
PD JUN
PY 2023
VL 12
IS 2
BP 327
EP 338
DI 10.1007/s40119-022-00300-7
EA JAN 2023
PG 12
WC Cardiac & Cardiovascular Systems
WE Emerging Sources Citation Index (ESCI)
SC Cardiovascular System & Cardiology
GA G8YW4
UT WOS:000916130000001
PM 36656500
OA gold, Green Published
DA 2023-11-24
ER

PT J
AU Zhang, LS
   Zhang, Y
   Chu, C
   Deng, FX
   Zhou, J
   Yuan, ZY
AF Zhang, Lisha
   Zhang, Yan
   Chu, Chao
   Deng, Fuxue
   Zhou, Juan
   Yuan, Zuyi
CA CCC ACS Investigators
TI Associations of pre-hospital statin treatment with in-hospital outcomes
   and severity of coronary artery disease in patients with first acute
   coronary syndrome-findings from the CCC-ACS project
SO FRONTIERS IN CARDIOVASCULAR MEDICINE
LA English
DT Article
DE acute coronary syndrome; in-hospital major adverse cardiovascular event;
   pre-hospital statin treatment; low-density lipoprotein cholesterol;
   coronary artery disease prognostic index
ID HIGH-DOSE ATORVASTATIN; CARDIOVASCULAR-DISEASE; MYOCARDIAL-INFARCTION;
   FLOW RESERVE; PRETREATMENT; THERAPY; INTERVENTION; METAANALYSIS;
   EFFICACY; RISK
AB BackgroundThe current burden of dyslipidemia, the pre-hospital application of statins and the association of pre-hospital statins with the severity of coronary artery disease (CAD) and in-hospital outcomes in Chinese patients with first acute coronary syndrome (ACS) are very significant and remain unclear. MethodsA total of 41,183 patients who underwent coronary angiography and were diagnosed with ACS for the first time from a nationwide registry study (CCC-ACS) were enrolled. The severity of CAD was assessed using the CAD prognostic index (CADPI). The patients were classified into statin and non-statin groups according to their pre-hospital statin treatment status. Clinical characteristics, CADPI and in-hospital outcomes were compared, and a logistic regression analysis was performed to determine whether pre-hospital statin therapy is associated with in-hospital outcomes and CADPI. A sensitivity analysis was used to further explore the issues above. ResultsThe non-statin group had more in-hospital all-cause deaths (1.2 vs. 0.8%, P = 0.010). However, no association exists between statin pretreatment and in-hospital major adverse cardiovascular events (MACEs) or all-cause deaths in the entire population and subgroups (all P > 0.05). Surprisingly, statin pretreatment was associated with an 8.9% higher risk of severely obstructive CAD (CADPI >= 37) (OR, 1.089; 95% CI, 1.010-1.175, P = 0.028), and similar results were observed in subgroups of females, those aged 50 to 75 years, and patients with hypertension. ConclusionStatin pretreatment was not related to MACEs or all-cause death during hospital stay, but it was associated with a higher risk of increased angiographic severity in patients with first ACS.
C1 [Zhang, Lisha; Chu, Chao; Zhou, Juan; Yuan, Zuyi] Xi An Jiao Tong Univ, Affiliated Hosp 1, Dept Cardiovasc Med, Xian, Shaanxi, Peoples R China.
   [Zhang, Lisha; Zhang, Yan; Deng, Fuxue] Xi An Jiao Tong Univ, Affiliated Hosp 2, Dept Cardiovasc Med, Xian, Shaanxi, Peoples R China.
C3 Xi'an Jiaotong University; Xi'an Jiaotong University
RP Zhang, LS; Yuan, ZY (通讯作者)，Xi An Jiao Tong Univ, Affiliated Hosp 1, Dept Cardiovasc Med, Xian, Shaanxi, Peoples R China.; Zhang, LS (通讯作者)，Xi An Jiao Tong Univ, Affiliated Hosp 2, Dept Cardiovasc Med, Xian, Shaanxi, Peoples R China.
EM zhanglisha@xjtu.edu.cn; zuyiyuan@mail.xjtu.edu.cn
FU CCC-ACS project
FX Funding CCC-ACS project was a collaborative study of the American Heart
   Association and Chinese Society of Cardiology. The American Heart
   Association was funded by Pfizer for the quality improvement initiative
   through an independent grant for learning and change.
CR Benjamin EJ, 2019, CIRCULATION, V139, pE56, DOI [10.1161/CIR.0000000000000659, 10.1161/CIR.0000000000000746]
   Berwanger O, 2018, JAMA-J AM MED ASSOC, V319, P1331, DOI 10.1001/jama.2018.2444
   Calvert PA, 2011, JACC-CARDIOVASC IMAG, V4, P894, DOI 10.1016/j.jcmg.2011.05.005
   Chen M, 2013, J CARDIOVASC PHARM, V62, P320, DOI 10.1097/FJC.0b013e31829be05b
   Fulcher J, 2019, LANCET, V393, P407, DOI 10.1016/S0140-6736(18)31942-1
   Fulcher J, 2015, LANCET, V385, P1397, DOI 10.1016/S0140-6736(14)61368-4
   Greisenegger S, 2004, J NEUROL SCI, V221, P5, DOI 10.1016/j.jns.2004.01.015
   Grobbee DE, 2003, DRUGS, V63, P893, DOI 10.2165/00003495-200363090-00004
   Grundy SM, 2019, J AM COLL CARDIOL, V73, P3168, DOI [10.1016/j.jacc.2018.11.002, 10.1161/CIR.0000000000000625]
   Handelsman Y, 2011, ENDOCR PRACT, V17, P1, DOI 10.4158/EP.17.S2.1
   Hao YC, 2016, AM HEART J, V179, P107, DOI 10.1016/j.ahj.2016.06.005
   Jones SP, 2001, ARTERIOSCL THROM VAS, V21, P2059, DOI 10.1161/hq1201.099509
   Josan K, 2008, CAN MED ASSOC J, V178, P576, DOI 10.1503/cmaj.070675
   Lee SE, 2018, JACC-CARDIOVASC IMAG, V11, P1475, DOI 10.1016/j.jcmg.2018.04.015
   Levine GN, 2016, J THORAC CARDIOV SUR, V152, P1243, DOI 10.1016/j.jtcvs.2016.07.044
   Libby P, 2005, CIRCULATION, V111, P3481, DOI 10.1161/CIRCULATIONAHA.105.537878
   Liu JH, 2021, MEDICINE, V100, DOI 10.1097/MD.0000000000026278
   Ma YF, 2018, MED SCI MONITOR, V24, P9354, DOI 10.12659/MSM.912544
   MARK DB, 1994, CIRCULATION, V89, P2015, DOI 10.1161/01.CIR.89.5.2015
   Miyauchi Katsumi, 2011, Nihon Rinsho, V69 Suppl 9, P321
   Moran Andrew, 2008, BMC Public Health, V8, P394, DOI 10.1186/1471-2458-8-394
   Moran Lynn, 2008, Prev Cardiol, V11, P21, DOI 10.1111/j.1520-037X.2007.07320.x
   Murray CJL, 2015, LANCET, V386, P2145, DOI 10.1016/S0140-6736(15)61340-X
   Nasu K, 2009, JACC-CARDIOVASC INTE, V2, P689, DOI 10.1016/j.jcin.2009.04.016
   Navarese EP, 2014, AM J CARDIOL, V113, P1753, DOI 10.1016/j.amjcard.2014.02.034
   Ndrepepa G, 2013, CARDIOL J, V20, P52, DOI 10.5603/CJ.2013.0009
   Ndrepepa G, 2013, EUR J INTERN MED, V24, P145, DOI 10.1016/j.ejim.2012.10.008
   Neefjes LA, 2011, HEART, V97, P1151, DOI 10.1136/hrt.2010.220699
   Newby LK, 2002, JAMA-J AM MED ASSOC, V287, P3087, DOI 10.1001/jama.287.23.3087
   Nozue T, 2012, AM HEART J, V163, P191, DOI 10.1016/j.ahj.2011.11.004
   Pan L, 2016, ATHEROSCLEROSIS, V248, P2, DOI 10.1016/j.atherosclerosis.2016.02.006
   Patti G, 2007, J AM COLL CARDIOL, V49, P1272, DOI 10.1016/j.jacc.2007.02.025
   Pedersen TR, 2005, JAMA-J AM MED ASSOC, V294, P2437, DOI 10.1001/jama.294.19.2437
   Puri R, 2014, JACC-CARDIOVASC IMAG, V7, P1013, DOI 10.1016/j.jcmg.2014.04.019
   Roffi M, 2016, EUR HEART J, V37, P267, DOI 10.1093/eurheartj/ehv320
   Rosenson RS, 2004, ATHEROSCLEROSIS, V173, P1, DOI 10.1016/S0021-9150(03)00239-9
   Stone GW, 2011, NEW ENGL J MED, V364, P226, DOI 10.1056/NEJMoa1002358
   Taguchi I, 2013, AM J CARDIOL, V111, P1246, DOI 10.1016/j.amjcard.2013.01.265
   Taqueti VR, 2017, CIRCULATION, V135, P566, DOI 10.1161/CIRCULATIONAHA.116.023266
   Taqueti VR, 2015, CIRCULATION, V131, P19, DOI 10.1161/CIRCULATIONAHA.114.011939
   Tentzeris I, 2014, AM J CARDIOL, V113, P1099, DOI 10.1016/j.amjcard.2013.12.012
   Xiao Y, 2018, MED SCI MONITOR, V24, P9166, DOI 10.12659/MSM.911921
   Yang ZJ, 2012, EUR HEART J, V33, P213, DOI 10.1093/eurheartj/ehr205
   Yusuf S, 2016, NEW ENGL J MED, V374, P2021, DOI 10.1056/NEJMoa1600176
   Zhai CN, 2015, CLIN CARDIOL, V38, P668, DOI 10.1002/clc.22471
   Zhang M, 2008, J CLIN PHARM THER, V33, P613, DOI 10.1111/j.1365-2710.2008.00954.x
NR 46
TC 0
Z9 0
U1 1
U2 1
PU FRONTIERS MEDIA SA
PI LAUSANNE
PA AVENUE DU TRIBUNAL FEDERAL 34, LAUSANNE, CH-1015, SWITZERLAND
SN 2297-055X
J9 FRONT CARDIOVASC MED
JI Front. Cardiovasc. Med.
PD JAN 18
PY 2023
VL 9
AR 1030108
DI 10.3389/fcvm.2022.1030108
PG 11
WC Cardiac & Cardiovascular Systems
WE Science Citation Index Expanded (SCI-EXPANDED)
SC Cardiovascular System & Cardiology
GA 8F9QX
UT WOS:000919990100001
PM 36741846
OA gold, Green Published
DA 2023-11-24
ER

PT J
AU Makhmudova, U
   Samadifar, B
   Maloku, A
   Haxhikadrija, P
   Geiling, JA
   Römer, R
   Lauer, B
   Möbius-Winkler, S
   Otto, S
   Schulze, PC
   Weingärtner, O
AF Makhmudova, Umidakhon
   Samadifar, Beasat
   Maloku, Aurel
   Haxhikadrija, Pellumb
   Geiling, Jens-Arndt
   Roemer, Robert
   Lauer, Bernward
   Moebius-Winkler, Sven
   Otto, Sylvia
   Schulze, P. Christian
   Weingaertner, Oliver
TI Intensive lipid-lowering therapy for early achievement of
   guideline-recommended LDL-cholesterol levels in patients with
   ST-elevation myocardial infarction ("Jena auf Ziel")
SO CLINICAL RESEARCH IN CARDIOLOGY
LA English
DT Article; Early Access
DE LDL cholesterol; Secondary prevention; ST-elevation myocardial
   infarction; LDL cholesterol target attainment
ID RISK; EZETIMIBE; DYSLIPIDEMIA; VARIABILITY; COMBINATION; STEROLS
AB Background and aims Currently, less than 20% of patients at very high-risk achieve ESC/EAS dyslipidemia guideline-recommended LDL-C target levels in Europe. "Jena auf Ziel-JaZ" is a prospective cohort study in which early combination therapy with atorvastatin 80 mg and ezetimibe 10 mg was initiated on admission in patients with ST-elevation myocardial infarction (STEMI) and lipid-lowering therapy was escalated during follow-up with bempedoic acid and PCSK9 inhibitors to achieve recommended LDL-C targets in all patients. Moreover, we evaluated side-effects of lipid-lowering therapy.
   Methods Patients admitted with STEMI at Jena University Hospital were started on atorvastatin 80 mg and ezetimibe 10 mg on admission. Patients were followed for EAS/ESC LDL-C target achievement during follow-up.
   Results A total of 85 consecutive patients were enrolled in the study. On discharge, 32.9% achieved LDL-C targets on atorvastatin 80 mg and ezetimibe 10 mg. After 4-6 weeks, 80% of all patients on atorvastatin 80 mg and ezetimibe started at the index event were on ESC/EAS LDL-C targets. In 20%, combined lipid-lowering therapy was escalated with either bempedoic acid or PCSK9 inhibitors. All patients achieved LDL-C levels of or below 55 mg/dL during follow-up on triple lipid-lowering therapy. Combined lipid-lowering therapy was well-tolerated with rare side effects.
   Conclusions Early combination therapy with a high-intensity statin and ezetimibe and escalation of lipid-lowering therapy with either bempedoic acid or PCSK9 inhibitors gets potentially all patients with STEMI on recommended ESC/EAS LDL-C targets without significant side effects.
   [GRAPHICS]
   .
C1 [Makhmudova, Umidakhon; Samadifar, Beasat; Maloku, Aurel; Haxhikadrija, Pellumb; Geiling, Jens-Arndt; Roemer, Robert; Lauer, Bernward; Moebius-Winkler, Sven; Otto, Sylvia; Schulze, P. Christian; Weingaertner, Oliver] Univ Hosp Jena, Dept Internal Med 1, Div Cardiol, Klinikum 1, D-07747 Jena, Germany.
C3 Friedrich Schiller University of Jena
RP Weingärtner, O (通讯作者)，Univ Hosp Jena, Dept Internal Med 1, Div Cardiol, Klinikum 1, D-07747 Jena, Germany.
EM oliver.weingaertner@med.uni-jena.de
RI Schulze, Christian/AGJ-7744-2022
OI Schulze, Christian/0000-0001-9442-7141
FU Projekt DEAL
FX Open Access funding enabled and organized by Projekt DEAL.
CR Allahyari A, 2020, EUR HEART J, V41, P3900, DOI 10.1093/eurheartj/ehaa034
   Amarenco P, 2022, STROKE, V53, P3260, DOI 10.1161/STROKEAHA.122.039728
   Cannon CP, 2021, JAMA CARDIOL, V6, P1060, DOI 10.1001/jamacardio.2021.1810
   Cannon CP, 2015, NEW ENGL J MED, V372, P2387, DOI 10.1056/NEJMoa1410489
   Ference BA, 2017, EUR HEART J, V38, P2459, DOI 10.1093/eurheartj/ehx144
   Fox KM, 2018, CLIN RES CARDIOL, V107, P380, DOI 10.1007/s00392-017-1193-z
   Gouni-Berthold I., 2021, CLIN RES CARDIOL
   Hagiwara N, 2017, EUR HEART J, V38, P2264, DOI 10.1093/eurheartj/ehx162
   Helgadottir A, 2020, EUR HEART J, V41, P2618, DOI 10.1093/eurheartj/ehaa531
   Jernberg T, 2015, EUR HEART J, V36, P1163, DOI 10.1093/eurheartj/ehu505
   Karlson B, 2016, EUR HEART J-CARD PHA, V2, P212, DOI 10.1093/ehjcvp/pvw006
   Katzmann JL, 2022, FRONT CARDIOVASC MED, V9, DOI 10.3389/fcvm.2022.912785
   Katzmann JL, 2022, CLIN RES CARDIOL, V111, P243, DOI 10.1007/s00392-020-01740-8
   Kim BK, 2022, LANCET, V400, P380, DOI 10.1016/S0140-6736(22)00916-3
   Landmesser U, 2020, ATHEROSCLEROSIS SUPP, V42, pE49, DOI 10.1016/j.atherosclerosissup.2021.01.009
   Lütjohann D, 2019, PHARMACOL THERAPEUT, V199, P111, DOI 10.1016/j.pharmthera.2019.03.004
   Mach F, 2019, ATHEROSCLEROSIS, V290, P140, DOI [10.1016/j.atherosclerosis.2019.08.014, 10.1093/eurheartj/ehz455]
   Miettinen TA, 1998, BMJ-BRIT MED J, V316, P1127, DOI 10.1136/bmj.316.7138.1127
   Miettinen TA, 2000, ARTERIOSCL THROM VAS, V20, P1340, DOI 10.1161/01.ATV.20.5.1340
   Ray KK, 2022, EUR HEART J, V43, P830, DOI 10.1093/eurheartj/ehab718
   Ray KK, 2021, EUR HEART J, V42, P253, DOI 10.1093/eurheartj/ehaa1008
   Ray KK, 2021, EUR J PREV CARDIOL, V28, P1279, DOI 10.1093/eurjpc/zwaa047
   Reiner Z, 2011, EUR HEART J, V32, P1769, DOI [10.1093/eurheartj/ehr158, 10.1016/j.atherosclerosis.2011.06.012]
   Sabatine MS, 2017, NEW ENGL J MED, V376, P1713, DOI [10.4997/JRCPE.2017.212, 10.1056/NEJMoa1615664]
   Schubert J, 2021, EUR HEART J, V42, P243, DOI 10.1093/eurheartj/ehaa1011
   Schwartz GG, 2018, NEW ENGL J MED, V379, P2097, DOI DOI 10.1056/NEJMOA1801174
   Stitziel NO, 2014, NEW ENGL J MED, V371, P2072, DOI 10.1056/NEJMoa1405386
   Teupser D, 2010, CIRC-CARDIOVASC GENE, V3, P331, DOI 10.1161/CIRCGENETICS.109.907873
   Varughese M, 2022, LATEST CARDIOLOGY
   Weingärtner O, 2020, EUR HEART J, V41, P2629, DOI 10.1093/eurheartj/ehaa445
   Weingärtner O, 2010, ATHEROSCLEROSIS, V210, P362, DOI 10.1016/j.atherosclerosis.2010.01.003
NR 31
TC 8
Z9 8
U1 0
U2 0
PU SPRINGER HEIDELBERG
PI HEIDELBERG
PA TIERGARTENSTRASSE 17, D-69121 HEIDELBERG, GERMANY
SN 1861-0684
EI 1861-0692
J9 CLIN RES CARDIOL
JI Clin. Res. Cardiol.
PD 2023 JAN 5
PY 2023
DI 10.1007/s00392-022-02147-3
EA JAN 2023
PG 8
WC Cardiac & Cardiovascular Systems
WE Science Citation Index Expanded (SCI-EXPANDED)
SC Cardiovascular System & Cardiology
GA 7Q6EU
UT WOS:000909483200001
PM 36602598
OA hybrid, Green Published
DA 2023-11-24
ER

PT J
AU Camacho-Caballero, K
   Zevallos, A
   Chambergo-Michilot, D
   Rodriguez-Cuba, MA
   Runzer-Colmenares, FM
   Aguirre-Zurita, O
AF Camacho-Caballero, Kiara
   Zevallos, Alba
   Chambergo-Michilot, Diego
   Rodriguez-Cuba, Maria A.
   Runzer-Colmenares, Fernando M.
   Aguirre-Zurita, Oscar
TI Impact of Adherence to Lipid-Lowering Guidelines on the Achievement of
   Lipid Profile Goals in Patients With Acute Coronary Syndrome: A
   Prospective Cohort Study
SO IRANIAN HEART JOURNAL
LA English
DT Article
DE Statins; Acute coronary syndrome; Guideline adherence; Cholesterol
ID MEDICATION ADHERENCE; MANAGEMENT
AB Background: Acute coronary syndrome (ACS) is one of the main causes of mortality worldwide, and dyslipidemia is one of its important risk factors. Studies have shown that treatment with high-intensity statins protects against cardiovascular events; other investigations have noted that despite the potential effects of statins, 80% of patients with ACS fail to lower cholesterol levels. We conducted the present study to determine the association between medical compliance to clinical practice guidelines (CPG) and changes in low density lipoprotein cholesterol (LDL-C) at follow-up among patients with ACS.Methods: We performed a prospective cohort study on patients diagnosed with ACS. We enrolled 79 adult patients from August 2019 through March 2020. Data on patient characteristics at presentation, hospitalization, and 8 months of follow-up were collected. Adherence was established as a high-intensity statin prescription at discharge according to Peruvian, European Society of Cardiology (ESC) 2019, and American Heart Association (AHA) 2018 guidelines.Results: Adherence to AHA and ESC guidelines showed a reduction in mean LDL-C values of 44.2 mg/dL (P = 0.14). In patients with dyslipidemia, mean LDL-C values were reduced by 60.6 mg/dL (P < 0.001). Only 27.8% of the patients did not achieve any goal in their LDL-C levels following the AHA or ESC guideline recommendations.Conclusions: Due to the high prevalence of dyslipidemia, adequate primary prevention before an acute event occurs is essential. Compliance with CPG by healthcare personnel is related to a reduction in LDL-C levels at follow-up, and patient adherence is essential to achieve LDL-C targets.
C1 [Camacho-Caballero, Kiara; Zevallos, Alba; Chambergo-Michilot, Diego; Rodriguez-Cuba, Maria A.; Runzer-Colmenares, Fernando M.] Univ Cient Sur, Fac Ciencias Salud, CHANGE Res Working Grp, Carrera Med Humana, Lima, Peru.
   [Aguirre-Zurita, Oscar] INCOR, Inst Nacl Cardiovasc Carlos Alberto Peschiera Carr, Cardiol Dept, Lima, Peru.
C3 Universidad Cientifica del Sur (CIENTIFICA)
RP Camacho-Caballero, K (通讯作者)，Univ Cient Sur, Fac Ciencias Salud, CHANGE Res Working Grp, Carrera Med Humana, Lima, Peru.
EM kcamacho@cientifica.edu.pe
FU Universidad Cientifica del Sur medical school
FX The project was funded by the 2019 research project fund of the
   Universidad Cientifica del Sur medical school.
CR Adhyaru BB, 2018, NAT REV CARDIOL, V15, P757, DOI 10.1038/s41569-018-0098-5
   Aghasizadeh M, 2021, SCI REP-UK, V11, DOI 10.1038/s41598-021-90228-0
   Alvarez Patricia, 2017, GUIA PRACTICA CLIN S
   Bansilal S, 2016, J AM COLL CARDIOL, V68, P789, DOI 10.1016/j.jacc.2016.06.005
   Buonvino C, 2020, EUR HEART J-ACUTE CA, V9, P879, DOI 10.1177/2048872620912639
   Castañeda-Amado Z, 2017, MEDWAVE, V17, DOI 10.5867/medwave.2017.05.6989
   Chacón-Piñero A, 2016, REV ESP CARDIOL, V69, P83, DOI 10.1016/j.rec.2015.09.009
   Coimbra S, 2019, OXID MED CELL LONGEV, V2019, DOI 10.1155/2019/3021785
   Grundy SM, 2019, J AM COLL CARDIOL, V73, P3168, DOI [10.1016/j.jacc.2018.11.002, 10.1161/CIR.0000000000000625]
   Hu HY, 2021, ANN TRANSL MED, V9, DOI 10.21037/atm-21-698
   Hurtado Noblecilla E, 2020, REV MED HERED, V30, P224
   Kumar N, 2019, CUREUS J MED SCIENCE
   Li M, 2019, BIOMED RES INT, V2019, DOI 10.1155/2019/4870350
   Liu YB, 2006, J FORMOS MED ASSOC, V105, P17, DOI 10.1016/S0929-6646(09)60104-2
   Morisky DE, 2008, J CLIN HYPERTENS, V10, P348, DOI 10.1111/j.1751-7176.2008.07572.x
   Nakahashi T, 2018, HEART VESSELS, V33, P695, DOI 10.1007/s00380-017-1111-3
   Oesterle A, 2017, CIRC RES, V120, P229, DOI 10.1161/CIRCRESAHA.116.308537
   Oshunbade AA, 2020, J AM HEART ASSOC, V9, DOI 10.1161/JAHA.119.014990
   Pourrafsanjani MH, 2019, HIGH BLOOD PRESS CAR, V26, P37, DOI 10.1007/s40292-019-00298-5
   Schiele F, 2018, EUR HEART J-ACUTE CA, V7, P532, DOI 10.1177/2048872616679791
   Stacy TA, 2006, J MANAGE CARE PHARM, V12, P745, DOI 10.18553/jmcp.2006.12.9.745
   Guerrero-Díaz DV, 2021, HELIYON, V7, DOI 10.1016/j.heliyon.2021.e07516
   Zhang WD, 2017, MEDICINE, V96, DOI 10.1097/MD.0000000000005469
NR 23
TC 0
Z9 0
U1 0
U2 0
PU IRANIAN HEART ASSOC
PI TEHRAN
PA IRANIAN HEART ASSOC, TEHRAN, 00000, IRAN
SN 1735-7306
J9 IRAN HEART J
JI Iran. Heart J.
PY 2023
VL 24
IS 4
BP 54
EP 62
PG 9
WC Cardiac & Cardiovascular Systems
WE Emerging Sources Citation Index (ESCI)
SC Cardiovascular System & Cardiology
GA U5FS2
UT WOS:001085060900006
DA 2023-11-24
ER

PT J
AU Ji, JR
   Wei, XY
   Chen, WS
   Wan, DY
   Han, WJ
   Liu, HL
AF Ji, Jinrui
   Wei, Xiaoyun
   Chen, Wenshan
   Wan, Dongyu
   Han, Wenjie
   Liu, Hengliang
TI Effects of early PCSK9 inhibitor application on inflammation levels and
   microcirculatory function after PCI in patients with NSTE-ACS
SO AMERICAN JOURNAL OF TRANSLATIONAL RESEARCH
LA English
DT Article
DE Proprotein convertase subtilisin; kexin 9; non-ST segment elevation
   acute coronary syndrome; inflam-mation levels; microcirculatory function
ID LOW-DENSITY-LIPOPROTEIN; MICROVASCULAR DYSFUNCTION;
   MYOCARDIAL-INFARCTION; ARTERY-DISEASE; CORONARY; OUTCOMES; MUSCLE; TRIAL
AB Objective: To investigate inflammation levels and microcirculatory function following the early application of proprotein convertase subtilisin/kexin 9 (PCSK9) inhibitor after percutaneous coronary intervention (PCI) in pa-tients with non-ST segment elevation acute coronary syndrome (NSTE-ACS). Methods: This is a retrospective study. Between December 2019 and December 2021, 120 patients with NSTE-ACS admitted to the People's Hospital of Henan University of Traditional Chinese Medicine for PCI were randomized via a web-based randomization system into a control group (60 cases) treated with atorvastatin or a PCSK9 inhibitor group (60 cases) treated with atorvas-tatin + evolocumab. After 6 months of treatment, between-group differences were assessed for the following mea-sures: triglycerides (TG), total cholesterol (TC), high-density lipoprotein cholesterol (HDL-C), low-density lipoprotein cholesterol (LDL-C), lipoprotein(a) [Lp(a)], high-sensitivity C-reactive protein (hs-CRP), tumor necrosis factor-alpha (TNF-& alpha;), interleukin-6 (IL-6), index of microcirculatory resistance (IMR), Thrombosis in Myocardial Infarction myocar-dial perfusion grading (TMPG), major adverse cardiovascular events (MACEs), and adverse reactions. Results: After 6 months of treatment, TG (P=0.037), TC (P<0.001), LDL-C (P<0.001), Lp(a) (P<0.001), hs-CRP (P<0.001), TNF-& alpha; (P<0.001), and IL-6 (P<0.001) levels and IMR values (P<0.001) were significantly lower in the PCSK9 inhibitor group than in the control group. TMPG grade 3 (P=0.04) was noted to occur significantly more frequently in the PCSK9 inhibitor group than in the control group. No significant between-group differences in MACEs (P>0.05) or adverse reactions (P>0.05) were observed. Conclusions: Compared with statins alone, a PCSK9 inhibitor combined with statins improves inflammation levels and microcirculatory function after PCI in patients with NSTE-ACS, and this strategy deserves clinical attention.
C1 [Ji, Jinrui; Wei, Xiaoyun; Chen, Wenshan; Wan, Dongyu; Han, Wenjie; Liu, Hengliang] Henan Univ Tradit Chinese Med, Sch Clin Med 5, Dept Cardiol, Zhengzhou 450000, Henan, Peoples R China.
C3 Henan University of Traditional Chinese Medicine
RP Liu, HL (通讯作者)，Henan Univ Tradit Chinese Med, Sch Clin Med 5, Dept Cardiol, Zhengzhou 450000, Henan, Peoples R China.
EM hnzzjjr@163.com
FU Henan Provincial Science and Technology Tackling Program [222102310345]
FX Acknowledgements This study was funded by the Henan Provincial Science
   and Technology Tackling Program (222102310345) .
CR Allahyari A, 2020, EUR HEART J, V41, P3900, DOI 10.1093/eurheartj/ehaa034
   Amier RP, 2014, HEART, V100, P13, DOI 10.1136/heartjnl-2013-303832
   Aranzulla TC, 2021, CATHETER CARDIO INTE, V97, pE835, DOI 10.1002/ccd.29231
   Bellis A, 2021, J CLIN MED, V10, DOI 10.3390/jcm10132968
   Bonaca MP, 2018, CIRCULATION, V137, P338, DOI 10.1161/CIRCULATIONAHA.117.032235
   Chellan B, 2016, ARTERIOSCL THROM VAS, V36, P1101, DOI 10.1161/ATVBAHA.116.307306
   Choi BJ, 2013, EUR HEART J, V34, P2047, DOI 10.1093/eurheartj/eht132
   Collet JP, 2021, EUR HEART J, V42, P1289, DOI 10.1093/eurheartj/ehaa575
   Del Buono MG, 2021, J AM COLL CARDIOL, V78, P1352, DOI 10.1016/j.jacc.2021.07.042
   Ding ZF, 2018, CARDIOVASC RES, V114, P1738, DOI 10.1093/cvr/cvy128
   Drexel H, EUR HEART J ACUTE CA
   Eisen A, 2016, JAMA CARDIOL, V1, P718, DOI 10.1001/jamacardio.2016.2049
   Englert FA, 2019, ARCH BIOCHEM BIOPHYS, V672, DOI 10.1016/j.abb.2019.108075
   Ford TJ, 2018, EUR HEART J, V39, P4086, DOI 10.1093/eurheartj/ehy529
   Franssen C, 2016, JACC-HEART FAIL, V4, P312, DOI 10.1016/j.jchf.2015.10.007
   Grundy SM, 2019, J AM COLL CARDIOL, V73, P3168, DOI [10.1016/j.jacc.2018.11.002, 10.1161/CIR.0000000000000625]
   Haynes R, 2013, EUR HEART J, V34, P1279, DOI 10.1093/eurheartj/eht055
   Iannuzzo G, 2021, J CLIN MED, V10, DOI 10.3390/jcm10071510
   Kawasaki T, 2011, CIRC J, V75, P2013, DOI 10.1253/circj.CJ-11-0570
   Khan SU, 2022, BMJ-BRIT MED J, V377, DOI 10.1136/bmj-2021-069116
   Liang AY, 2021, OCUL IMMUNOL INFLAMM, V29, P1417, DOI 10.1080/09273948.2020.1751212
   Liu SJ, 2020, CARDIOVASC RES, V116, P1721, DOI 10.1093/cvr/cvz262
   Mach F, 2020, EUR HEART J, V41, P111, DOI [10.1093/eurheartj/ehz455, 10.15829/1560-4071-2020-3826]
   Momtazi-Borojeni AA, 2019, EUR HEART J-CARD PHA, V5, P237, DOI 10.1093/ehjcvp/pvz022
   Ruparelia N, 2017, NAT REV CARDIOL, V14, DOI 10.1038/nrcardio.2016.185
   Sabatine MS, 2017, NEW ENGL J MED, V376, P1713, DOI [10.4997/JRCPE.2017.212, 10.1056/NEJMoa1615664]
   Sampietro T, 2022, EUR J PREV CARDIOL, V29, pE272, DOI 10.1093/eurjpc/zwac043
   Su ZL, 2020, ACTA PHARMACOL SIN, V41, P1085, DOI 10.1038/s41401-020-0392-8
   Sun ZS, 2016, INT J CARDIOL, V208, P137, DOI 10.1016/j.ijcard.2016.01.204
   Tang ZH, 2017, ATHEROSCLEROSIS, V262, P113, DOI 10.1016/j.atherosclerosis.2017.04.023
   van Loon LM, 2020, SHOCK, V53, P171, DOI 10.1097/SHK.0000000000001357
NR 31
TC 0
Z9 0
U1 0
U2 0
PU E-CENTURY PUBLISHING CORP
PI MADISON
PA 40 WHITE OAKS LN, MADISON, WI 53711 USA
SN 1943-8141
J9 AM J TRANSL RES
JI Am. J. Transl. Res.
PY 2023
VL 15
IS 5
BP 3586
EP 3596
PG 11
WC Oncology; Medicine, Research & Experimental
WE Science Citation Index Expanded (SCI-EXPANDED)
SC Oncology; Research & Experimental Medicine
GA K7YD4
UT WOS:001018549100026
PM 37303640
DA 2023-11-24
ER

PT J
AU Ma, WS
   Liu, WZ
   Mu, JY
AF Ma, Wansheng
   Liu, Wenzhao
   Mu, Junyu
TI Influencing Mechanism of Large-dose of Atorvastatin in Serum Visfatin,
   MMP-9, and Blood Fat Levels of Patients with Acute Coronary Syndromes
SO CELLULAR AND MOLECULAR BIOLOGY
LA English
DT Article
DE Atorvastatin; short-term treat-ment; acute coronary syndromes; blood fat
   level; inflammatory reactions; serum visfatin
ID STATINS; ALIROCUMAB; OUTCOMES; EVENTS
AB The research was conducted to analyze the clinical effects and corresponding molecular mechanisms of short-term treatment of acute coronary syndromes (ACS) by different doses of atorvastatin. In the research, a to-tal of 90 ACS patients were included as the samples and divided into an experimental group (conventional treatment+60mg/per time/late atorvastatin), control group 1 (conventional treatment+25mg/per time/late ator-vastatin), and control group 2 (25mg/per time/late atorvastatin) according to different doses of atorvastatin. After that, their blood fat and inflammatory factors before and after treatment were analyzed. Total cholesterol (TC) and high-density liptein cholesterol (HDL-C) levels of the experimental group were inferior to those of control groups 1 and 2 in the 5th and 7th days (P<0.05). After treatment, visfatin, matrix metalloproteinase-9 (MMP-9), and brain natriuretic peptide (BNP) of patients in the experimental group and control groups 1 and 2 were notably inferior to those in control groups 1 and 2 (P<0.05). Besides, interleukin-6 (IL-6) and hyper-sensitive C-reactive protein (hs-CRP) of patients in the experimental group and control groups 1 and 2 were inferior to those in control groups 1 and 2 after treatment (P<0.05). Based on the above results, the short-term treatment by large-dose atorvastatin could reduce blood far and inflammatory factor levels of ACS patients more effectively than by conventional dose, and further inhibit inflammatory reactions and improve patient prognosis with safety and feasibility.
C1 [Ma, Wansheng; Mu, Junyu] Qingdao Municipal Hosp, Dept Cardiol, Qingdao 266071, Shandong, Peoples R China.
   [Liu, Wenzhao] Qingdao Municipal Hosp West Hosp Dist, Dept Dry Care, Qingdao 266011, Shandong, Peoples R China.
C3 Qingdao Municipal Hospital
RP Ma, WS (通讯作者)，Qingdao Municipal Hosp, Dept Cardiol, Qingdao 266071, Shandong, Peoples R China.
EM qujiao7617539960@163.com
CR Ahmadi A, 2019, J AM COLL CARDIOL, V74, P1608, DOI 10.1016/j.jacc.2019.08.012
   Bach RG, 2019, JAMA CARDIOL, V4, P846, DOI 10.1001/jamacardio.2019.2306
   Berwanger O, 2018, JAMA-J AM MED ASSOC, V319, P1331, DOI 10.1001/jama.2018.2444
   Bhatt DL, 2020, J AM COLL CARDIOL, V75, P2297, DOI 10.1016/j.jacc.2020.03.029
   Bittner VA, 2020, J AM COLL CARDIOL, V75, P133, DOI 10.1016/j.jacc.2019.10.057
   Giugliano RP, 2018, CIRCULATION, V137, P1571, DOI 10.1161/CIRCULATIONAHA.117.030950
   Hao YC, 2019, CIRCULATION, V139, P1776, DOI 10.1161/CIRCULATIONAHA.118.037655
   Ishikawa Y, 2018, INT HEART J, V59, P27, DOI 10.1536/ihj.16-587
   Jukema JW, 2019, J AM COLL CARDIOL, V74, P1167, DOI 10.1016/j.jacc.2019.03.013
   Kasargod C, 2020, HEART LUNG CIRC, V29, P824, DOI 10.1016/j.hlc.2019.05.179
   Kerr AJ, 2020, NEW ZEAL MED J, V133, P21
   Kim SW, 2018, PROG NEURO-PSYCHOPH, V80, P250, DOI 10.1016/j.pnpbp.2017.07.003
   Koskinas KC, 2019, J AM COLL CARDIOL, V74, P2452, DOI 10.1016/j.jacc.2019.08.010
   Mark L, 2020, ATHEROSCLEROSIS, V303, P53, DOI 10.1016/j.atherosclerosis.2020.03.025
   Moran TB, 2020, CURR CARDIOL REP, V22, DOI 10.1007/s11886-020-01409-8
   Ni XN, 2020, MOL IMMUNOL, V120, P130, DOI 10.1016/j.molimm.2020.02.012
   Oh M, 2020, J CARDIOVASC TRANSL, V13, P900, DOI 10.1007/s12265-020-10009-4
   Reddy PR, 2022, CELL MOL BIOMED REP, V2, P265, DOI [10.55705/cmbr.2022.362447.1067, DOI 10.55705/CMBR.2022.362447.1067]
   Schwartz GG, 2018, NEW ENGL J MED, V379, P2097, DOI 10.1056/NEJMoa1801174
   Schwartz GG, 2021, CIRCULATION, V143, P1109, DOI 10.1161/CIRCULATIONAHA.120.049447
   Schwartz GG, 2020, CIRCULATION, V141, P1608, DOI 10.1161/CIRCULATIONAHA.120.046524
   Sorathia N, 2019, EUR CARDIOL REV, V14, P123, DOI 10.15420/ecr.2019.9.2
   Steg PG, 2019, CIRCULATION, V140, P103, DOI 10.1161/CIRCULATIONAHA.118.038840
   Tuñón J, 2020, EUR HEART J, V41, P4114, DOI 10.1093/eurheartj/ehaa498
   Wang Y, 2019, BMJ OPEN, V9, DOI 10.1136/bmjopen-2018-024937
   Yano H, 2020, J CARDIOL, V75, P289, DOI 10.1016/j.jjcc.2019.08.002
   Zhu L, 2020, J INT MED RES, V48, DOI 10.1177/0300060520965848
NR 27
TC 0
Z9 0
U1 3
U2 3
PU C M B  ASSOC
PI POITIERS
PA 34 BOULEVARD SOLFERINO, 86000 POITIERS, FRANCE
SN 0145-5680
EI 1165-158X
J9 CELL MOL BIOL
JI Cell. Mol. Biol.
PY 2023
VL 69
IS 3
BP 118
EP 123
DI 10.14715/cmb/2023.69.3.16
PG 6
WC Biochemistry & Molecular Biology; Cell Biology
WE Science Citation Index Expanded (SCI-EXPANDED)
SC Biochemistry & Molecular Biology; Cell Biology
GA K5YH4
UT WOS:001017190100016
PM 37300680
OA hybrid
DA 2023-11-24
ER

PT J
AU Sahebkar, M
   Khalilzadeh, N
   Movahedzadeh, J
   Neamatshahi, M
   Rad, M
   Gholami, O
AF Sahebkar, Mohammad
   Khalilzadeh, Nafiseh
   Movahedzadeh, Javad
   Neamatshahi, Mahboubeh
   Rad, Mostafa
   Gholami, Omid
TI Comparison of the effect of 40 and 80 mg/day doses of atorvastatin on
   changes in lipid profiles among acute coronary syndrome patients: A
   randomized clinical trial study
SO JOURNAL OF RESEARCH IN MEDICAL SCIENCES
LA English
DT Article
DE Acute coronary syndrome; atorvastatin; creatine kinase; lipoproteins
ID STATIN THERAPY; LDL CHOLESTEROL; RISK; METAANALYSIS; PREDICTORS;
   EZETIMIBE; EFFICACY
AB Background: Statins play a vital role in the management of high-risk patients with atherosclerotic cardiovascular disease. The aim of this study was to evaluate the effect of two doses of 40 and 80 mg of atorvastatin on lipid profiles and inflammatory markers among patients with acute coronary syndrome (ACS). Materials and Methods: This single-blind, randomized clinical trial was conducted on 60 patients with ACS referred to Heshmatiyeh Hospital, Sabzevar, Iran. Eligible subjects were randomly assigned to either 80 mg/day (atorvastatin, 80 mg/day) or 40 mg/day intervention (atorvastatin, 40 mg/day) groups. Serum lipid profiles (low-density lipoprotein [LDL], high-density lipoprotein [HDL], triglyceride [ TG], and total cholesterol), an inflammatory marker (creatine phosphokinase [CPK]), and liver function biomarkers (alanine aminotransferase, aspartate aminotransferase) were assessed before starting treatment and 3 months later. Results: According to the paired t-test, there was a significant difference before and after intervention in each group regarding mean LDL and HDL values (P < 0.05). The result of the ANCOVA test revealed that the LDL and CPK was substantially lower in the 80 mg/day group as compared to the 40 mg/day group after 3-month intervention (62.45 +/- 16.78 mg for 80 mg/day vs. 73.63 +/- 20.00 for 40 mg/day P = 0.040 and 84.85 +/- 6.53 IU/L for 80 mg/day vs. 120.70 +/- 6.41 IU/L for 40 mg/day P = 0.001, respectively). Although the mean of HDL, TG, and cholesterol in the 80 mg/day group was lower than that of the 40 mg/day group after implementing the intervention, these differences were not statistically significant (P > 0.05). Conclusion: Findings suggest that increasing the dose of atorvastatin decreases the mean serum levels of LDL and CPK but has no effect on the mean serum HDL levels and liver function biomarkers.
C1 [Sahebkar, Mohammad] Univ Ottawa, Fac Hlth Sci, Dept Nursing, Ottawa, ON, Canada.
   [Khalilzadeh, Nafiseh] Sabzevar Univ Med Sci, Student Res Comm, Sabzevar, Iran.
   [Movahedzadeh, Javad] Sabzevar Univ Med Sci, Heshmatiyeh Hosp, Sch Med, Dept Cardiol, Sabzevar, Iran.
   [Neamatshahi, Mahboubeh] Sabzevar Univ Med Sci, Fac Med, Dept Social Med, Sabzevar, Iran.
   [Rad, Mostafa] Sabzevar Univ Med Sci, Iranian Res Ctr Hlth Aging, Sch Nursing, Dept Nursing, Sabzevar, Iran.
   [Gholami, Omid] Sabzevar Univ Med Sci, Fac Med, Cellular & Mol Res Ctr, Sabzevar, Iran.
C3 University of Ottawa
RP Gholami, O (通讯作者)，Sabzevar Univ Med Sci, Fac Med, Cellular & Mol Res Ctr, Sabzevar, Iran.
EM omidghphd@gmail.com
RI Rad, Mostafa/I-2679-2017; gholami, omid/H-5938-2017
OI Rad, Mostafa/0000-0002-8590-5348; gholami, omid/0000-0002-6757-4303
FU Sabzevar University of Medical Sciences
FX This research was supported by vice chancellor of research, Sabzevar
   University of Medical Sciences.
CR Agrawal D, 2018, INDIAN HEART J, V70, pS8, DOI 10.1016/j.ihj.2018.01.034
   Baigent C, 2010, LANCET, V376, P1670, DOI 10.1016/S0140-6736(10)61350-5
   Bittencourt MS, 2019, HEART, V105, P969, DOI 10.1136/heartjnl-2019-314723
   Blais JE, 2019, ATHEROSCLEROSIS, V280, P174, DOI 10.1016/j.atherosclerosis.2018.11.015
   Bruckert E, 2005, CARDIOVASC DRUG THER, V19, P403, DOI 10.1007/s10557-005-5686-z
   Cannon CP, 2015, NEW ENGL J MED, V372, P2387, DOI 10.1056/NEJMoa1410489
   Clem JR, 2010, RISK MANAG HEALTHC P, V3, P1, DOI 10.2147/RMHP.S7376
   Emberson JR, 2012, PLOS ONE, V7, DOI [10.1371/journal.pone.0029849, 10.1016/S0140-6736(12)60367-5]
   Gavazzoni M, 2017, DRUG DES DEV THER, V11, P3425, DOI 10.2147/DDDT.S135173
   Glueck CJ, 2009, METABOLISM, V58, P233, DOI 10.1016/j.metabol.2008.09.019
   Grundy SM, 2019, J AM COLL CARDIOL, V73, P3168, DOI [10.1016/j.jacc.2018.11.002, 10.1161/CIR.0000000000000625]
   Hougaard M, 2017, CARDIOVASC REVASCULA, V18, P110, DOI 10.1016/j.carrev.2016.11.010
   Joshi SR, 2014, PLOS ONE, V9, DOI 10.1371/journal.pone.0096808
   Ma YF, 2018, MED SCI MONITOR, V24, P9354, DOI 10.12659/MSM.912544
   Preiss D, 2011, CURR OPIN LIPIDOL, V22, P460, DOI 10.1097/MOL.0b013e32834b4994
   Son Ho-Young, 2008, Korean Journal of Internal Medicine, V23, P22
   Stone NJ, 2014, ANN INTERN MED, V160, P339, DOI 10.7326/M14-0126
   Tanner RM, 2017, CARDIOVASC DRUG THER, V31, P303, DOI 10.1007/s10557-017-6738-x
   van Staa TP, 2014, BRIT J CLIN PHARMACO, V78, P649, DOI 10.1111/bcp.12367
   Vaughan CJ, 2000, J AM COLL CARDIOL, V35, P1, DOI 10.1016/S0735-1097(99)00525-2
   Vukomanovic Vladislav, 2021, J Res Med Sci, V26, P113, DOI 10.4103/jrms.JRMS_1195_20
   Waters DD, 2011, J AM COLL CARDIOL, V57, P1535, DOI 10.1016/j.jacc.2010.10.047
   Zoofaghari S, 2021, J RES MED SCI, V26, DOI 10.4103/jrms.JRMS_128_20
NR 23
TC 0
Z9 0
U1 1
U2 1
PU WOLTERS KLUWER MEDKNOW PUBLICATIONS
PI MUMBAI
PA WOLTERS KLUWER INDIA PVT LTD , A-202, 2ND FLR, QUBE, C T S  NO 1498A-2
   VILLAGE MAROL, ANDHERI EAST, MUMBAI, Maharashtra, INDIA
SN 1735-1995
EI 1735-7136
J9 J RES MED SCI
JI J. Res. Med. Sci.
PD JAN-DEC
PY 2023
VL 28
IS 1
DI 10.4103/jrms.jrms_1060_21
PG 6
WC Medicine, General & Internal
WE Science Citation Index Expanded (SCI-EXPANDED)
SC General & Internal Medicine
GA I6JW5
UT WOS:001003837700024
PM 37213457
OA gold, Green Published
DA 2023-11-24
ER

PT J
AU Seijas-Amigo, J
   Cordero, A
   Olmo, RF
   Quiroga, GCA
   Fácila, L
   Salgado-Barreira, A
   Reyes-Santías, F
   Romero-Menor, C
   Murillo, JR
   Rodríguez-Mañero, M
   Mora, MCB
   Valle, A
   Sandin, M
   Pamias, RF
   Bañeras, J
   García, PB
   Lorenzo, MC
   Sánchez-Alvarez, S
   López-Rodríguez, L
   González-Juanatey, JR
AF Seijas-Amigo, Jose
   Cordero, Alberto
   Olmo, Rosa F.
   Cortez Quiroga, Gustavo A.
   Facila, Lorenzo
   Salgado-Barreira, Angel
   Reyes-Santias, Francisco
   Romero-Menor, Cesar
   Murillo, Juan Rondan
   Rodriguez-Manero, Moises
   Bello Mora, Maria C.
   Valle, Alfonso
   Sandin, Miriam
   Pamias, Roman Freixa
   Baneras, Jordi
   Garcia, Pedro Blanch
   Lorenzo, Milagros Clemente
   Sanchez-Alvarez, Sergio
   Lopez-Rodriguez, Luis
   Gonzalez-Juanatey, Jose R.
TI Patients With High Cardiovascular Risk as Candidates to Bempedoic Acid,
   After Treatment With Statins, Ezetimibe and PCSK9 Inhibitors: An
   Estimation and Cost-Effectiveness Analysis
SO JOURNAL OF CARDIOVASCULAR PHARMACOLOGY
LA English
DT Article
DE bempedoic acid; PCSK9 inhibitors; candidates; cost-efficacy
ID CORONARY-HEART-DISEASE; REDUCING LIPIDS; EFFICACY; SAFETY; ALIROCUMAB;
   THERAPY
AB Low-density lipoprotein cholesterol (LDLc) is the lead effector of atherosclerosis and main treatment target. Bempedoic acid is a novel oral drug in the therapeutic armamentarium which is able to reduce LDLc. The objectives of this study were (1) to select the potential patients for administering bempedoic acid such as those with a very high cardiovascular risk in which objectives of LDLc were not achieved despite conventional treatment with PCSK9 inhibitors (PCSK9i) and/or statins and ezetimibe and (2) to estimate the cost-effectiveness of bempedoic acid in different scenarios. The methods used were a multicenter and retrospective study of 652 patients initiating treatment with any PCSK9 inhibitor in 17 different hospitals. Before and on-treatment LDLc cholesterol levels, medical treatments, clinical indication, and baseline characteristics were recorded. The results obtained from 443 subjects in secondary prevention were analyzed. The mean (+/-) LDLc level at baseline was 142.5 +/- 46.4 mg/dL and 61.5 +/- 40.5 mg/dL in the follow-up, with a reduction of 55.9% (P < 0.0001); 71.6% of the patients reached the target of LDL < 55 mg/dL or >50% reduction. Of those patients treated with medium-intensity and low-intensity statins plus PCSK9 inhibitors (with or without ezetimibe), only 5.7% of them were able to reduce LDL below 55 mg/dL and the main LDLc reduction in this group was the lowest (42.9% on average). Patients with TG values >135 mg/dL represented 41.6% of the sample, of which approximately 10% of them were using fibrates. Assuming only LDLc reduction and the UK price, the incremental cost-effectiveness ratio was 88,359euro; 83,117euro; 82,378euro; and 79,015euro for different discount rates. In conclusion, one-third of the patients could achieve the target LDL proposed in the 2019 ESC/EAS guidelines. Approximately 10% of them could also benefit from treating hypertriglyceridemia as indicated in the 2021 ESC guidelines on cardiovascular disease prevention. Patients with medium-intensity and low-intensity statins plus PCSK9i and ezetimibe would be the most benefited. Bempedoic acid could be a not cost-efficacy therapy in all the scenarios, but we need to wait for the CLEAR OUTCOMES Trial results.
C1 [Seijas-Amigo, Jose; Rodriguez-Manero, Moises; Gonzalez-Juanatey, Jose R.] Complejo Hosp Univ Santiago de Compostela, Fdn Inst Invest Sanitaria Santiago de Compostela, Dept Cardiol, Santiago De Compostela, Spain.
   [Seijas-Amigo, Jose; Cordero, Alberto; Rodriguez-Manero, Moises; Gonzalez-Juanatey, Jose R.] Ctr Invest Biomed Red Enfermedades Cardiovasc CIB, Madrid, Spain.
   [Cordero, Alberto] Hosp Univ San Juan, Dept Cardiol, Carretera Valencia Alicante Sn, Alicante 03550, Spain.
   [Cordero, Alberto] Fdn Fomento Invest Sanitaria & Biomed Comunitat V, Unidad Invest Cardiol, Valencia, Spain.
   [Olmo, Rosa F.] Hosp Univ Jaen, Dept Cardiol, Jaen, Spain.
   [Cortez Quiroga, Gustavo A.] Hosp Alto Guadalquivir, Cardiol Dept, Jaen, Spain.
   [Facila, Lorenzo] Consorcio Hosp Gen Valencia, Dept Cardiol, Valencia, Spain.
   [Salgado-Barreira, Angel] Univ Santiago de Compostela USC, Santiago De Compostela, Spain.
   [Reyes-Santias, Francisco] Complejo Hosp Univ Santiago de Compostela, Dept Management, Santiago De Compostela, Spain.
   [Romero-Menor, Cesar] Parc Sanitari St Joan de Deu, Dept Cardiol, Barcelona, Spain.
   [Murillo, Juan Rondan] Hosp Univ Cabuenes, Dept Cardiol, Gijon, Spain.
   [Bello Mora, Maria C.] Hosp Alava, Cardiol Dept, Vitoria, Spain.
   [Valle, Alfonso] Hosp Univ Denia, Dept Cardiol, Denia, Spain.
   [Sandin, Miriam] Hosp Gen Univ Alicante, Dept Cardiol, Alicante, Spain.
   [Pamias, Roman Freixa; Garcia, Pedro Blanch] Hosp St Joan Despi Moises Broggi, Dept Cardiol, Barcelona, Spain.
   [Baneras, Jordi] Hosp Valle De Hebron, Dept Cardiol, Barcelona, Spain.
   [Lorenzo, Milagros Clemente] Hosp Virgen del Puerto Plasencia, Dept Cardiol, Plasencia, Spain.
   [Sanchez-Alvarez, Sergio] Hosp Hosp Lluis Alcanys Xativa, Cardiol Dept, Valencia, Spain.
   [Lopez-Rodriguez, Luis] Hosp Manacor, Dept Cardiol, Palma De Mallorca, Spain.
C3 Complexo Hospitalario Universitario de Santiago de Compostela; CIBER -
   Centro de Investigacion Biomedica en Red; CIBERCV; Universidade de
   Santiago de Compostela; Complexo Hospitalario Universitario de Santiago
   de Compostela; Hospital de Cabuenes; General University Hospital of
   Alicante; Hospital Universitari Vall d'Hebron; Hospital Lluis Alcanyis
   de Xativa; Hospital de Manacor
RP Cordero, A (通讯作者)，Hosp Univ San Juan, Dept Cardiol, Carretera Valencia Alicante Sn, Alicante 03550, Spain.
EM acorderofort@gmail.com; mariarosafernandezolmo@gmail.com;
   gusacortez@gmail.com; lfacila@gmail.com;
   angel.salgado.barreira@sergas.es; francisco.reyes.santias@sergas.es;
   cesar.romero@pssjd.org; jjrondan@hotmail.com; moirmanero@gmail.com;
   marujabello@gmail.com; alfonso.valle@svcardio.org;
   miriamsandin@hotmail.com; rfreixap@gmail.com; j_o_r_d_i_b@hotmail.com;
   pere.blanch@sanitatintegral.org; milaclelor@hotmail.com;
   sergio.sanchez.alvarez.89@gmail.com; lt_lr@hotmail.com
RI Facila, Lorenzo/B-5074-2012; Salgado-Barreira, Angel/JCN-9806-2023
OI Seijas-Amigo, Jose/0000-0002-5625-2771; Gonzalez Juanatey, Jose
   Ramon/0000-0001-9681-3388; Facila Rubio, Lorenzo/0000-0003-1402-4364;
   Cordero, Alberto/0000-0003-0000-7109; FREIXA-PAMIAS,
   ROMAN/0000-0001-5301-4236; Valle, Alfonso/0000-0001-9460-1066
FU National Network for Biomedical Cardiovascular Research of
   Cardiovascular Disease (CIBERCV, Centro deInvestigacion Biomedica en Red
   de Enfermedades Cardiovasculares)
FX Investigators received the support of the National Network for
   Biomedical Cardiovascular Research of Cardiovascular Disease (CIBERCV,
   Centro deInvestigacion Biomedica en Red de Enfermedades
   Cardiovasculares)
CR [Anonymous], 2020, NILM SUMM PROD CHAR
   Baigent C, 2010, LANCET, V376, P1670, DOI 10.1016/S0140-6736(10)61350-5
   Ballantyne CM, 2020, EUR J PREV CARDIOL, V27, P593, DOI 10.1177/2047487319864671
   Ballantyne CM, 2018, ATHEROSCLEROSIS, V277, P195, DOI 10.1016/j.atherosclerosis.2018.06.002
   Lima AOD, 2018, REV ESP CARDIOL, V71, P1027, DOI [10.1016/j.rec.2018.05.003, 10.1016/j.recesp.2018.02.013]
   Ference BA, 2017, EUR HEART J, V38, P2459, DOI 10.1093/eurheartj/ehx144
   Galve E, 2016, REV ESP CARDIOL, V69, P931, DOI 10.1016/j.rec.2016.02.012
   Grundy SM, 2019, J AM COLL CARDIOL, V73, pE285, DOI 10.1016/j.jacc.2018.11.003
   Guadalupe Souto Nieves, 2003, PAP TRAB I EST FISC, P1
   Kumar R, 2018, INT J CARDIOL, V267, P183, DOI 10.1016/j.ijcard.2018.04.122
   Mach F, 2020, EUR HEART J, V41, P111, DOI [10.1093/eurheartj/ehz455, 10.15829/1560-4071-2020-3826]
   Mach F, 2019, ATHEROSCLEROSIS, V290, P140, DOI [10.1016/j.atherosclerosis.2019.08.014, 10.1093/eurheartj/ehz455]
   NHS, 2020, REC YORK SCARB MED C
   NHS, 2021, BEMPEDOIC ACID TABL
   Nicholls SJ, 2021, AM HEART J, V235, P104, DOI 10.1016/j.ahj.2020.10.060
   Piepoli MF, 2016, EUR HEART J, V37, P2315, DOI 10.1093/eurheartj/ehw106
   Pinkosky SL, 2016, NAT COMMUN, V7, DOI 10.1038/ncomms13457
   Ray KK, 2019, NEW ENGL J MED, V380, P1022, DOI 10.1056/NEJMoa1803917
   Reiner Z, 2016, ATHEROSCLEROSIS, V246, P243, DOI 10.1016/j.atherosclerosis.2016.01.018
   Robinson JG, 2015, NEW ENGL J MED, V372, P1489, DOI 10.1056/NEJMoa1501031
   Robinson JG, 2014, CLIN CARDIOL, V37, P597, DOI 10.1002/clc.22327
   Sabatine MS, 2015, NEW ENGL J MED, V372, P1500, DOI 10.1056/NEJMoa1500858
   Sajja A, 2022, J AM COLL CARDIOL, V79, P530, DOI 10.1016/j.jacc.2021.11.042
   Souto G., 2001, TRABAJO CAPITAL EVAL
NR 24
TC 1
Z9 1
U1 1
U2 4
PU LIPPINCOTT WILLIAMS & WILKINS
PI PHILADELPHIA
PA TWO COMMERCE SQ, 2001 MARKET ST, PHILADELPHIA, PA 19103 USA
SN 0160-2446
EI 1533-4023
J9 J CARDIOVASC PHARM
JI J. Cardiovasc. Pharmacol.
PD JAN
PY 2023
VL 81
IS 1
BP 70
EP 75
DI 10.1097/FJC.0000000000001365
PG 6
WC Cardiac & Cardiovascular Systems; Pharmacology & Pharmacy
WE Science Citation Index Expanded (SCI-EXPANDED)
SC Cardiovascular System & Cardiology; Pharmacology & Pharmacy
GA 7W9IO
UT WOS:000913820000010
PM 36219195
DA 2023-11-24
ER

PT J
AU Wang, TT
   Wu, JH
   Liu, TT
   Xu, L
   Feng, J
   Zhang, HL
   Shen, H
   Sun, L
   Li, HJ
   Yu, LH
AF Wang, Tingting
   Wu, Jianhua
   Liu, Tingting
   Xu, Li
   Feng, Jie
   Zhang, Huilan
   Shen, Hao
   Sun, Li
   Li, Hongjian
   Yu, Luhai
TI The ABCB1 C3435T Polymorphism is Associated with Triglyceride Reduction
   in Atorvastatin-treated Uygur Patients with Coronary Heart Disease and
   Dyslipidemia: An Observational Study
SO ENDOCRINE METABOLIC & IMMUNE DISORDERS-DRUG TARGETS
LA English
DT Article
DE ABCB1; atorvastatin; Uygur; coronary; heart disease; dyslipidemia
ID CARDIOVASCULAR-DISEASE; SIMVASTATIN; PHARMACOKINETICS; CHOLESTEROL;
   THERAPY; SLCO1B1; PREVENTION; EFFICACY; IMPACT; ADULTS
AB Background The morbidity of coronary heart disease (CHD) and dyslipidemia in the Uygur population of Xinjiang is higher than the national average. Interindividual variability of the response to atorvastatin is a major clinical problem; generally, statins shed less impressive benefits for females than males. Nevertheless, it is unclear whether ABCB1 genes and sex modify the efficacy of atorvastatin in Uygur patients. Objective To determine the impact of ABCB1 gene polymorphisms on the therapeutic response to atorvastatin in a Uygur population with dyslipidemia. Methods Patients with dyslipidemia were treated with 20 mg/d or 40 mg/d atorvastatin for two to six months. TC, LDL-C, HDL-C, TG, APOB, APOE, LP(a), and APOA1 levels were measured before and after atorvastatin administration. We performed genotyping of ABCB1 C3435T and G2677T variants using hybridization sequencing. The association of variants between the percentage of change in TG levels was examined using multiple linear regression analysis. Results We enrolled 193 Uygur patients. Atorvastatin reduced TG, LDL-C, TC, APOB, and APOE levels (P < 0.05), whereas LP(a) and APOA1 levels increased (P < 0.05). In multiple linear regression analysis, baseline TG level (beta 0.204; 95% confidence interval (CI): 1.980-10.493; P = 0.004) and TT genotype of ABCB1 C3435T (beta 0.162; 95% CI: 2.517-23.406; P = 0.023) predicted TG reduction with atorvastatin therapy in overall patients. Baseline TG level (beta 0.346; 95% CI: 4.374 -13.34; P < 0.001) with the TT genotype of ABCB1 C3435T (beta 0.401; 95% CI: 4.053-28.356; P = 0.021) was associated with a significant reduction in TG levels in men. Only baseline TG level predicted TG reduction within six months of atorvastatin therapy for females (beta 0.61; 95% CI: 3.204-20.557; P = 0.041). Conclusion In patients with the ABCB1 C3435T TT genotype, atorvastatin more effectively lowered TG than other polymorphisms. This investigation may provide insights into effective individualized therapies for CHD and dyslipidemia in the Uygur population.
C1 [Wang, Tingting; Wu, Jianhua; Shen, Hao; Yu, Luhai] Peoples Hosp Xinjiang Uygur Autonomous Reg, Dept Pharm, Urumqi, Xinjiang, Peoples R China.
   [Wang, Tingting; Wu, Jianhua; Feng, Jie; Zhang, Huilan; Sun, Li; Li, Hongjian] Peoples Hosp Xinjiang Uygur Autonomous Reg, Inst Clin Pharm, Urumqi, Xinjiang, Peoples R China.
   [Liu, Tingting] Peoples Hosp Xinjiang Uygur Autonomous Reg, Cadre Hlth Ctr, Urumqi, Xinjiang, Peoples R China.
   [Xu, Li] Peoples Hosp Xinjiang Uygur Autonomous Reg, Internal Med Cardiovasc Dept, Urumqi, Xinjiang, Peoples R China.
RP Yu, LH (通讯作者)，Peoples Hosp Xinjiang Uygur Autonomous Reg, Dept Pharm, Urumqi, Xinjiang, Peoples R China.; Li, HJ (通讯作者)，Peoples Hosp Xinjiang Uygur Autonomous Reg, Inst Clin Pharm, Urumqi, Xinjiang, Peoples R China.
EM hongjianli99@163.com; ylh0226@qq.com
RI Liu, Tingting/GYD-4727-2022; Wang, Jiacheng/ABE-5948-2020; Zhang,
   Yihao/JGM-3514-2023; Liu, Yixuan/JFJ-2820-2023; Cheng,
   Yuan/JKJ-0794-2023; Zhang, Xiaofeng/JMC-6060-2023; wang,
   hang/JND-8481-2023
OI Liu, Tingting/0000-0002-8179-6180; Zhang, Xiaofeng/0000-0003-2738-3286;
   Wang, Tingting/0000-0002-0011-4230
CR [Anonymous], 2016, J CARDIOVASC DIS, V44, P833
   Barzi F, 2005, ANN EPIDEMIOL, V15, P405, DOI 10.1016/j.annepidem.2005.01.005
   Becker ML, 2009, PHARMACOGENOMICS, V10, P1743, DOI 10.2217/PGS.09.105
   Caiati C, 2022, ENDOCR METAB IMMUNE, V22, P970, DOI 10.2174/1381612828666220412093734
   Caiati C, 2019, JACC-CARDIOVASC IMAG, V12, P1441, DOI 10.1016/j.jcmg.2018.06.029
   Catapano AL, 2016, EUR HEART J, V37, P2999, DOI 10.1093/eurheartj/ehw272
   Chen QJ, 2016, INT J ENV RES PUB HE, V13, DOI 10.3390/ijerph13020235
   Deeken JF, 2007, ANTI-CANCER DRUG, V18, P111, DOI 10.1097/CAD.0b013e3280109411
   Eastwood SV, 2021, PLOS MED, V18, DOI 10.1371/journal.pmed.1003672
   Fulcher J, 2015, LANCET, V385, P1397, DOI 10.1016/S0140-6736(14)61368-4
   Gbandi E, 2016, PHARMACOL REP, V68, P476, DOI 10.1016/j.pharep.2015.10.009
   Guo SX, 2014, GENET MOL RES, V13, P2385, DOI 10.4238/2014.April.3.11
   Hoenig MR, 2011, J CLIN LIPIDOL, V5, P91, DOI 10.1016/j.jacl.2011.01.001
   Hua S, 2018, FRONT PHARMACOL, V9, DOI 10.3389/fphar.2018.00352
   Johannesen CDL, 2021, J AM COLL CARDIOL, V77, P1439, DOI 10.1016/j.jacc.2021.01.027
   Keskitalo JE, 2008, CLIN PHARMACOL THER, V84, P457, DOI 10.1038/clpt.2008.25
   Kopin L, 2017, ANN INTERN MED, V167, pITC81, DOI 10.7326/AITC201712050
   Kotseva K, 2016, EUR J PREV CARDIOL, V23, P636, DOI 10.1177/2047487315569401
   Laufs U, 2020, EUR HEART J, V41, P99, DOI 10.1093/eurheartj/ehz785
   Lee JH, 2017, DRUG DES DEV THER, V11, P2277, DOI 10.2147/DDDT.S112241
   Lee YJ, 2010, INT J CLIN PHARM TH, V48, P36
   [李苏宁 Li Suning], 2019, [中国循环杂志, Chinese Circulation Journal], V34, P681
   Luzum JA, 2015, J CARDIOVASC PHARM, V66, P80, DOI 10.1097/FJC.0000000000000246
   Mauger JF, 2005, ATHEROSCLEROSIS, V178, P157, DOI 10.1016/j.atherosclerosis.2004.06.022
   Melhem AL, 2021, FRONT GENET, V12, DOI 10.3389/fgene.2021.713181
   Moyer VA, 2012, ANN INTERN MED, V157, P367, DOI 10.7326/0003-4819-157-5-201209040-00486
   Petretta M, 2010, INT J CARDIOL, V138, P25, DOI 10.1016/j.ijcard.2008.08.001
   Poh KK, 2018, EUR J PREV CARDIOL, V25, P1950, DOI 10.1177/2047487318798927
   Prado Y, 2018, J CLIN PHARM THER, V43, P87, DOI 10.1111/jcpt.12607
   Qu KK, 2020, CAN J PHYSIOL PHARM, V98, P15, DOI 10.1139/cjpp-2019-0339
   Schmidt K, 2016, J LIPID RES, V57, P1339, DOI 10.1194/jlr.R067314
   Sever P, 2021, EUR J PREV CARDIOL, V28, P805, DOI 10.1177/2047487320902750
   Shabana MF, 2013, MOL DIAGN THER, V17, P299, DOI 10.1007/s40291-013-0038-3
   Sniderman AD, 2004, CURR OPIN LIPIDOL, V15, P433, DOI 10.1097/01.mol.0000137220.39031.3b
   Stone NJ, 2014, CIRCULATION, V129, pS1, DOI 10.1161/01.cir.0000437738.63853.7a
   To KKW, 2014, PHARMACOGENOMICS, V15, P1091, DOI [10.2217/pgs.14.58, 10.2217/PGS.14.58]
   Tsamandouras N, 2017, PHARMACOGENET GENOM, V27, P27, DOI 10.1097/FPC.0000000000000252
   Tsimikas S, 2020, EUR HEART J, V41, P2275, DOI 10.1093/eurheartj/ehz310
   Walsh JME, 2004, JAMA-J AM MED ASSOC, V291, P2243, DOI 10.1001/jama.291.18.2243
   Wang TT, 2021, LIPIDS HEALTH DIS, V20, DOI 10.1186/s12944-021-01544-3
NR 40
TC 0
Z9 0
U1 0
U2 0
PU BENTHAM SCIENCE PUBL LTD
PI SHARJAH
PA EXECUTIVE STE Y-2, PO BOX 7917, SAIF ZONE, 1200 BR SHARJAH, U ARAB
   EMIRATES
SN 1871-5303
EI 2212-3873
J9 ENDOCR METAB IMMUNE
JI Endocr. Metab. Immune Disord.-Drug Targets
PY 2023
VL 23
IS 9
BP 1215
EP 1228
DI 10.2174/1871530323666230209113011
PG 14
WC Endocrinology & Metabolism; Immunology; Pharmacology & Pharmacy
WE Science Citation Index Expanded (SCI-EXPANDED)
SC Endocrinology & Metabolism; Immunology; Pharmacology & Pharmacy
GA O3IX8
UT WOS:001042799300008
PM 36757032
DA 2023-11-24
ER

PT J
AU Zhao, Q
   Sun, SY
   Zhou, FH
   Yue, JK
   Luo, X
   Qu, XF
AF Zhao, Qi
   Sun, Siyuan
   Zhou, Fanghui
   Yue, Jingkun
   Luo, Xing
   Qu, Xiufen
TI The Inhibition of Evolocumab on Non-Infarct-Related Artery Disease in
   Patients with ST-Elevation Myocardial Infarction
SO INTERNATIONAL JOURNAL OF GENERAL MEDICINE
LA English
DT Article
DE PCSK9 inhibition; C-reactive protein; inflammation; physiological
   assessment; quantitative flow ratio; non-infarct-related artery
ID FRACTIONAL FLOW RESERVE; DIAGNOSTIC PERFORMANCE; LDL-CHOLESTEROL;
   CORONARY; SAFETY; ANGIOGRAPHY; ACCURACY; ISCHEMIA; EFFICACY; OUTCOMES
AB Purpose: The effects of combing evolocumab and statin on the clinical outcome and physiological function of coronary arteries in STEMI patients with non-infarct-related artery (NIRA) disease are still unclear.Methods: A total of 355 STEMI patients with NIRA were enrolled in this study, who underwent combined quantitative flow ratio (QFR) at baseline and after 12 months of treatment with statin monotherapy or statin plus evolocumab.Results: Diameter stenosis and lesion length were significantly lower in the group undergoing statin plus evolocumab. While the group exhibited significantly higher minimum lumen diameter (MLD), and QFR values. Statin plus evolocumab (OR = 0.350; 95% CI: 0.149-0.824; P = 0.016) and plaque lesion length (OR = 1.223; 95% CI: 1.102-1.457; P = 0.033) were independently associated with rehospitalization for unstable angina (UA) within 12 months.Conclusion: Evolocumab combined with statin therapy can significantly improve the anatomical and physiological function of the coronary arteries and downregulate the re-hospitalization rate due to UA in STEMI patients with NIRA.
C1 [Zhao, Qi; Qu, Xiufen] Harbin Med Univ, Affiliated Hosp 1, Dept Cardiol, Harbin 150086, Peoples R China.
   [Sun, Siyuan; Yue, Jingkun] Peoples Hosp Taihe Cty, Dept Cardiol, Taihe 236600, Anhui, Peoples R China.
   [Zhou, Fanghui] Harbin Med Univ, Affiliated Hosp 2, Dept Hematol, Harbin 150001, Peoples R China.
   [Luo, Xing] Harbin Med Univ, Affiliated Hosp 2, Dept Cardiol, Harbin 150001, Peoples R China.
C3 Harbin Medical University; Harbin Medical University; Harbin Medical
   University
RP Qu, XF (通讯作者)，Harbin Med Univ, Affiliated Hosp 1, Dept Cardiol, Harbin 150086, Peoples R China.; Luo, X (通讯作者)，Harbin Med Univ, Affiliated Hosp 2, Dept Cardiol, Harbin 150001, Peoples R China.
EM luoxing321@163.com; quxiufenhmu@126.com
FU National Natural Science Foundation of China [81970297, 82270319]; Fund
   of Key Laboratory of Myocardial Ischemia, Ministry of Education
   [KF202020/LX]
FX Funding Support for this research comes from the National Natural
   Science Foundation of China (No. 81970297 and 82270319) , and Fund of
   Key Laboratory of Myocardial Ischemia, Ministry of Education
   (KF202020/LX) .
CR Baigent C, 2010, LANCET, V376, P1670, DOI 10.1016/S0140-6736(10)61350-5
   Bonaca MP, 2018, CIRCULATION, V137, P338, DOI 10.1161/CIRCULATIONAHA.117.032235
   Brandt V, 2022, EUR J RADIOL, V148, DOI 10.1016/j.ejrad.2022.110157
   Cecha Patrycja, 2021, Folia Med Cracov, V61, P43, DOI 10.24425/fmc.2021.138950
   Chen K, 2010, IEEE ENG MED BIO, P3133, DOI 10.1109/IEMBS.2010.5627192
   Choi SW, 2022, J CARDIOVASCULAR DEV, V9, P4
   Coenen A, 2018, CIRC-CARDIOVASC IMAG, V11, DOI 10.1161/CIRCIMAGING.117.007217
   Danad I, 2017, EUR HEART J, V38, P991, DOI 10.1093/eurheartj/ehw095
   Giugliano RP, 2017, LANCET, V390, P1962, DOI 10.1016/S0140-6736(17)32290-0
   Griffin WF, 2022, JACC-CARDIOVASC IMAG, P64
   Grundy SM, 2019, J AM COLL CARDIOL, V73, P3168, DOI [10.1016/j.jacc.2018.11.002, 10.1161/CIR.0000000000000625]
   Hussain A, 2020, CURR ATHEROSCLER REP, V22, DOI 10.1007/s11883-020-00846-8
   Hwang D, 2019, J AM HEART ASSOC, V8, DOI 10.1161/JAHA.118.011605
   Joint committee issued Chinese guideline for the management of dyslipidemia in adults, 2016, Zhonghua Xin Xue Guan Bing Za Zhi, V44, P833, DOI 10.3760/cma.j.issn.0253-3758.2016.10.005
   Kim DH, 2006, AM HEART J, V151, P668, DOI 10.1016/j.ahj.2005.05.006
   Koskinas KC, 2018, EUR HEART J, V39, P1172, DOI 10.1093/eurheartj/ehx566
   Li L, 2018, ANATOL J CARDIOL, V20, P143, DOI 10.14744/AnatolJCardiol.2018.80148
   Lin JL, 2022, J ATHEROSCLER THROMB, V29, P1213, DOI 10.5551/jat.63076
   Marston NA, 2020, CIRCULATION, V141, P616, DOI 10.1161/CIRCULATIONAHA.119.043805
   Mozaffarian, 2015, CIRCULATION, V131, pE535, DOI 10.1161/CIR.0000000000000219
   Nanna MG, 2018, JAMA CARDIOL, V3, P739, DOI 10.1001/jamacardio.2018.1511
   Nicholls SJ, 2018, J AM COLL CARDIOL, V72, P2012, DOI 10.1016/j.jacc.2018.06.078
   Ou ZW, 2022, FRONT CARDIOVASC MED, V9, DOI 10.3389/fcvm.2022.939791
   Perk J, 2012, EUR HEART J, V33, P1635, DOI 10.1093/eurheartj/ehs092
   Piatek L, 2020, CORONARY ARTERY DIS, V31, P215, DOI 10.1097/MCA.0000000000000812
   Ray KK, 2019, CARDIOVASC DIABETOL, V18, DOI 10.1186/s12933-019-0951-9
   Rosenson RS, 2018, J AM COLL CARDIOL, V72, P314, DOI 10.1016/j.jacc.2018.04.054
   Ruscica M, 2019, ATHEROSCLEROSIS, V288, P146, DOI 10.1016/j.atherosclerosis.2019.07.015
   Sabatine MS, 2019, NAT REV CARDIOL, V16, P155, DOI 10.1038/s41569-018-0107-8
   Sabatine MS, 2018, CIRCULATION, V138, P756, DOI 10.1161/CIRCULATIONAHA.118.034309
   Sabatine MS, 2017, NEW ENGL J MED, V376, P1713, DOI [10.4997/JRCPE.2017.212, 10.1056/NEJMoa1615664]
   Shah R, 2016, AM J MED, V129, P1307, DOI 10.1016/j.amjmed.2016.07.011
   Shiono Y, 2022, JACC-CARDIOVASC INTE, V15, P427, DOI 10.1016/j.jcin.2021.11.020
   Soysal D, 2010, ANATOL J CARDIOL, V10, P421, DOI 10.5152/akd.2010.140
   Stiekema LCA, 2019, EUR HEART J, V40, P2775, DOI 10.1093/eurheartj/ehy862
   Strähl M, 2020, INT J CARDIOL, V314, P13, DOI 10.1016/j.ijcard.2020.04.069
   Strilchuck L, 2019, EXPERT OPIN DRUG SAF, V18, P611, DOI 10.1080/14740338.2019.1620730
   Stroes E, 2014, J AM COLL CARDIOL, V63, P2541, DOI 10.1016/j.jacc.2014.03.019
   Tesche C, 2018, RADIOLOGY, V288, P64, DOI 10.1148/radiol.2018171291
   Tombling BJ, 2021, ATHEROSCLEROSIS, V330, P52, DOI 10.1016/j.atherosclerosis.2021.06.903
   Tsui L, 2022, EUR J HOSP PHARM, V1, P56
   Tu SX, 2016, JACC-CARDIOVASC INTE, V9, P2024, DOI 10.1016/j.jcin.2016.07.013
   Wang X, 2022, CARDIOVASC DIABETOL, V21, DOI 10.1186/s12933-022-01542-4
   Wang ZQ, 2019, J GERIATR CARDIOL, V16, P42, DOI 10.11909/j.issn.1671-5411.2019.01.010
   Wei YD, 2015, INT J CARDIOL, V182, P469, DOI 10.1016/j.ijcard.2015.01.024
   Yano H, 2020, J CARDIOL, V75, P289, DOI 10.1016/j.jjcc.2019.08.002
NR 46
TC 0
Z9 0
U1 2
U2 2
PU DOVE MEDICAL PRESS LTD
PI ALBANY
PA PO BOX 300-008, ALBANY, AUCKLAND 0752, NEW ZEALAND
EI 1178-7074
J9 INT J GEN MED
JI Int. J. Gen. Med.
PY 2023
VL 16
BP 2771
EP 2781
DI 10.2147/IJGM.S417481
PG 11
WC Medicine, General & Internal
WE Science Citation Index Expanded (SCI-EXPANDED)
SC General & Internal Medicine
GA L6BG1
UT WOS:001024091400001
PM 37408846
OA Green Submitted, Green Published, gold
DA 2023-11-24
ER

PT J
AU Li, YJ
   Yang, MM
   Chen, X
   Zhang, R
   Li, J
   Zhang, XG
   Zuo, PF
   Ma, GS
AF Li, Yongjun
   Yang, Mingming
   Chen, Xi
   Zhang, Rui
   Li, Jing
   Zhang, Xiaoguo
   Zuo, Pengfei
   Ma, Genshan
TI Effects of PCSK9 Inhibition on Coronary Atherosclerosis Regression of
   Nontarget Lesions after Primary Percutaneous Coronary Intervention in
   Acute Coronary Syndrome Patients
SO JOURNAL OF INTERVENTIONAL CARDIOLOGY
LA English
DT Article
ID LDL-CHOLESTEROL; STENT IMPLANTATION; ARTERY-DISEASE; STATIN THERAPY;
   EVOLOCUMAB; SAFETY; METAANALYSIS; EFFICACY
AB To evaluate the regression of coronary atherosclerosis with proprotein convertase subtilisin/kexin type 9 (PCSK9) inhibition in acute coronary syndrome (ACS) patients following primary percutaneous coronary intervention (PPCI). Methods and Result. We examined 40 nontarget lesions in 17 ACS patients who underwent PPCI and were treated with PCSK9 inhibitors. At 1 year, total cholesterol, low-density lipoprotein cholesterol (LDL-C), and atherogenic index (AI) decreased significantly by 2.5 mmol/L, 2.01 mmol/L, and 1.86, respectively. On quantitative coronary angiography, treatment with PCSK9 inhibitors reduced significantly the atherosclerotic area stenosis in nontarget lesions (61.18 +/- 14.55 at baseline vs. 52.85 +/- 15.51 at 1 year, P < 0.001). Conclusions. After 1 year of PCSK9 inhibition treatment for ACS patients, the area stenosis of non-TLR was considerably reduced.
C1 [Li, Yongjun; Yang, Mingming; Chen, Xi; Zhang, Rui; Zhang, Xiaoguo; Zuo, Pengfei; Ma, Genshan] Southeast Univ, Zhongda Hosp, Dept Cardiol, Med Sch, Nanjing 210009, Peoples R China.
   [Li, Jing] Gaoyou Hosp Tradit Chinese Med, Dept Cardiol, Yangzhou 225600, Peoples R China.
C3 Southeast University - China
RP Li, YJ; Ma, GS (通讯作者)，Southeast Univ, Zhongda Hosp, Dept Cardiol, Med Sch, Nanjing 210009, Peoples R China.
EM liyongjunnj@hotmail.com; mmyang@seu.edu.cn; chenxi19970105@163.com;
   13702721856@139.com; lijing1232022@outlook.com; zdxiaoguozhang@sina.com;
   zuopengfei1207@sina.com; magenshan@hotmail.com
OI Yang, Mingming/0000-0003-4484-0979
FU program for National Natural Science Funds of China;  [81860783]
FX AcknowledgmentsThis program was supported by program for National
   Natural Science Funds of China (Grant No: 81860783).
CR Abdel-Wahab M, 2016, EUROINTERVENTION, V12, P465, DOI 10.4244/EIJY15M07_07
   Almontashiri NAM, 2014, PLOS ONE, V9, DOI 10.1371/journal.pone.0106294
   Baigent C, 2010, LANCET, V376, P1670, DOI 10.1016/S0140-6736(10)61350-5
   Barale C, 2021, INT J MOL SCI, V22, DOI 10.3390/ijms22115880
   Benjamin EJ, 2019, CIRCULATION, V139, pE56, DOI [10.1161/CIR.0000000000000659, 10.1161/CIR.0000000000000746]
   Board C, 2020, J CARDIOVASC PHARM, V75, P410, DOI 10.1097/FJC.0000000000000809
   Bohula EA, 2018, CIRCULATION, V138, P131, DOI [10.1161/CIRCULATIONAHA.118.034032, 10.1]
   Cohen JC, 2006, NEW ENGL J MED, V354, P1264, DOI 10.1056/NEJMoa054013
   Fujii N, 2007, CIRC J, V71, P1360, DOI 10.1253/circj.71.1360
   Ge XY, 2021, BIOMED RES INT, V2021, DOI 10.1155/2021/8032978
   Giugliano RP, 2017, LANCET, V390, P1962, DOI 10.1016/S0140-6736(17)32290-0
   Ibanez B, 2018, EUR HEART J, V39, P119, DOI 10.1093/eurheartj/ehx393
   Kosmas CE, 2020, CLIN PHARMACOL-ADV A, V12, P191, DOI 10.2147/CPAA.S288831
   Langslet G, 2015, EXPERT REV CARDIOVAS, V13, P477, DOI 10.1586/14779072.2015.1030395
   Mihaylova B, 2012, LANCET, V380, P581, DOI 10.1016/S0140-6736(12)60367-5
   Nicholls SJ, 2018, J AM COLL CARDIOL, V72, P2012, DOI 10.1016/j.jacc.2018.06.078
   Nissen SE, 2006, JAMA-J AM MED ASSOC, V295, P1556, DOI 10.1001/jama.295.13.jpc60002
   Nissen SE, 2017, CLEV CLIN J MED, V84, pE1, DOI 10.3949/ccjm.84.s4.01
   Ragusa R, 2021, EUR J CLIN INVEST, V51, DOI 10.1111/eci.13459
   Sabatine MS, 2017, NEW ENGL J MED, V376, P1713, DOI [10.4997/JRCPE.2017.212, 10.1056/NEJMoa1615664]
   Santoso A, 2021, INT J ANGIOL, V30, P22, DOI 10.1055/s-0041-1722875
   Schwartz GG, 2018, NEW ENGL J MED, V379, P2097, DOI 10.1056/NEJMoa1801174
   Sterpetti AV, 2020, CURR ATHEROSCLER REP, V22, DOI 10.1007/s11883-020-00891-3
   Stone GW, 2011, NEW ENGL J MED, V364, P226, DOI 10.1056/NEJMoa1002358
   Taniwaki M, 2015, EUR HEART J, V36, P2167, DOI 10.1093/eurheartj/ehv227
NR 25
TC 1
Z9 1
U1 0
U2 4
PU WILEY-HINDAWI
PI LONDON
PA ADAM HOUSE, 3RD FL, 1 FITZROY SQ, LONDON, WIT 5HE, ENGLAND
SN 0896-4327
EI 1540-8183
J9 J INTERV CARDIOL
JI J. Interv. Cardiol.
PD DEC 26
PY 2022
VL 2022
AR 4797529
DI 10.1155/2022/4797529
PG 5
WC Cardiac & Cardiovascular Systems
WE Science Citation Index Expanded (SCI-EXPANDED)
SC Cardiovascular System & Cardiology
GA 7Q7VP
UT WOS:000909594800001
PM 36632288
OA gold, Green Published
DA 2023-11-24
ER

PT J
AU Nanna, MG
   Nelson, AJ
   Haynes, K
   Shambhu, S
   Eapen, Z
   Cziraky, MJ
   Calvert, SB
   Pagidipati, NJ
   Granger, CB
AF Nanna, Michael G.
   Nelson, Adam J.
   Haynes, Kevin
   Shambhu, Sonali
   Eapen, Zubin
   Cziraky, Mark J.
   Calvert, Sara B.
   Pagidipati, Neha J.
   Granger, Christopher B.
TI Lipid-lowering treatment among older patients with atherosclerotic
   cardiovascular disease
SO JOURNAL OF THE AMERICAN GERIATRICS SOCIETY
LA English
DT Article
DE atherosclerosis; ezetimibe; older adults; PCSK9i; predictors;
   prevention; secondary prevention; statins
ID STATIN THERAPY; LDL CHOLESTEROL; METAANALYSIS; PREVENTION; INTENSITY;
   MORTALITY; EFFICACY; SAFETY
AB BackgroundThe contemporary uptake of lipid-lowering therapies (LLT), including more intensive treatment with high-intensity statins and non-statin LLT, among U.S. older adults (>= 75 years old) with ASCVD is unknown. MethodsIn this multicenter retrospective cohort study of a large geographically diverse sample of commercially insured U.S. older adults with ASCVD, we assessed treatment with LLT. Secondary measures included LDL-C above target >= 70 mg/dl, persistence and adherence to therapy. ResultsTreatment with statins, high-intensity statins, ezetimibe, and PCSK9 inhibitors was assessed in 194,503 older adults (49.9% female) with known ASCVD on January 31st, 2019. 49.3% of older adults with ASCVD were on any statin, with 16.6% receiving a high-intensity statin and 32.7% on low-or moderate-intensity statins. Treatment with ezetimibe (2.4%) or PCSK9 inhibitors (0.24%) was rare and 62.6% of the overall cohort had an LDL-C above target at >= 70 mg/dl. Patients on high-intensity statins were more frequently male, had a diagnosis of coronary artery disease, and were more frequently seen by a cardiologist compared with those on low-or moderate-intensity statins and untreated individuals (p < 0.0001). The majority of older adults on high-intensity statins remained on therapy at 12 months (91.9%) and 85.7% had >= 75% adherence to treatment. ConclusionsLess than half of eligible older adults with ASCVD are on statins and only a minority of patients are receiving more intensive lipid-lowering to improve outcomes.
C1 [Nanna, Michael G.] Yale Sch Med, Sect Cardiovasc Med, New Haven, CT USA.
   [Nelson, Adam J.; Calvert, Sara B.; Pagidipati, Neha J.; Granger, Christopher B.] Duke Clin Res Inst, Durham, NC USA.
   [Haynes, Kevin; Shambhu, Sonali; Cziraky, Mark J.] HealthCore, Wilmington, DE USA.
   [Eapen, Zubin] Element Sci, San Francisco, CA USA.
   [Calvert, Sara B.] Clin Trials Transformat Initiat, Durham, NC USA.
   [Nanna, Michael G.] Yale New Haven Hosp, 20 York St, New Haven, CT 06510 USA.
C3 Yale University; Duke University; Yale University
RP Nanna, MG (通讯作者)，Yale New Haven Hosp, 20 York St, New Haven, CT 06510 USA.
EM michael.nanna@yale.edu
OI Nanna, Michael/0000-0001-5745-1636
FU National Institute on Aging [R03AG074067]; U.S. Food and Drug
   Administration [U18FD005292]
FX National Institute on Aging, Grant/Award Number: R03AG074067; U.S. Food
   and Drug Administration, Grant/Award Number: U18FD005292
CR Arrieta A, 2017, PLOS ONE, V12, DOI 10.1371/journal.pone.0169761
   Bach RG, 2019, JAMA CARDIOL, V4, P846, DOI 10.1001/jamacardio.2019.2306
   Baigent C, 2010, LANCET, V376, P1670, DOI 10.1016/S0140-6736(10)61350-5
   Dayoub EJ, 2021, J AM HEART ASSOC, V10, DOI 10.1161/JAHA.120.019331
   Deedwania P, 2007, CIRCULATION, V115, P700, DOI 10.1161/CIRCULATIONAHA.106.654756
   Fulcher J, 2019, LANCET, V393, P407, DOI 10.1016/S0140-6736(18)31942-1
   Gencer B, 2020, LANCET, V396, P1637, DOI 10.1016/S0140-6736(20)32332-1
   Grundy SM, 2019, J AM COLL CARDIOL, V73, P3168, DOI [10.1016/j.jacc.2018.11.002, 10.1161/CIR.0000000000000625]
   Iwere RB, 2015, BRIT J CLIN PHARMACO, V80, P363, DOI 10.1111/bcp.12687
   Kazi DS, 2017, JAMA CARDIOL, V2, P1164, DOI 10.1001/jamacardio.2017.3051
   Khatib R, 2022, OPEN HEART, V9, DOI 10.1136/openhrt-2021-001931
   Ko DT, 2004, JAMA-J AM MED ASSOC, V291, P1864, DOI 10.1001/jama.291.15.1864
   Maycock CAA, 2002, J AM COLL CARDIOL, V40, P1777, DOI 10.1016/S0735-1097(02)02477-4
   Mortensen MB, 2018, J AM COLL CARDIOL, V71, P85, DOI 10.1016/j.jacc.2017.10.080
   Nanna MG, 2019, CIRC-CARDIOVASC QUAL, V12, DOI [10.1161/circoutcomes.118.005562.2019/08/17, DOI 10.1161/CIRCOUTCOMES.118.005562.2019/08/17]
   Nanna MG, 2020, JAMA INTERN MED, V180, P1531, DOI 10.1001/jamainternmed.2020.2750
   Nanna MG, 2020, JAMA CARDIOL, V5, P215, DOI 10.1001/jamacardio.2019.4959
   Nanna MG, 2018, J AM HEART ASSOC, V7, DOI 10.1161/JAHA.118.008546
   Nelson AJ, 2022, J AM COLL CARDIOL, V79, P1802, DOI 10.1016/j.jacc.2022.02.048
   Nelson AJ, 2021, J AM HEART ASSOC, V10, DOI 10.1161/JAHA.120.016835
   Ofori-Asenso R, 2018, J AM COLL CARDIOL, V72, P2675, DOI 10.1016/j.jacc.2018.08.2191
   Rodriguez F, 2017, JAMA CARDIOL, V2, P47, DOI 10.1001/jamacardio.2016.4052
   Sinnaeve PR, 2020, EUR HEART J, V41, P2248, DOI 10.1093/eurheartj/ehz809
   Zullo AR, 2017, J AM GERIATR SOC, V65, P2397, DOI 10.1111/jgs.15144
NR 24
TC 0
Z9 0
U1 0
U2 1
PU WILEY
PI HOBOKEN
PA 111 RIVER ST, HOBOKEN 07030-5774, NJ USA
SN 0002-8614
EI 1532-5415
J9 J AM GERIATR SOC
JI J. Am. Geriatr. Soc.
PD APR
PY 2023
VL 71
IS 4
BP 1243
EP 1249
DI 10.1111/jgs.18172
EA DEC 2022
PG 7
WC Geriatrics & Gerontology; Gerontology
WE Science Citation Index Expanded (SCI-EXPANDED); Social Science Citation Index (SSCI)
SC Geriatrics & Gerontology
GA D5HG4
UT WOS:000900099500001
PM 36538393
DA 2023-11-24
ER

PT J
AU Mehta, SR
   Pare, G
   Lonn, EM
   Jolly, SS
   Natarajan, MK
   Pinilla-Echeverri, N
   Schwalm, JD
   Sheth, TN
   Sibbald, M
   Tsang, M
   Valettas, N
   Velianou, JL
   Lee, SF
   Ferdous, T
   Nauman, S
   Nguyen, H
   McCready, T
   McQueen, MJ
AF Mehta, Shamir R.
   Pare, Guillaume
   Lonn, Eva M.
   Jolly, Sanjit S.
   Natarajan, Madhu K.
   Pinilla-Echeverri, Natalia
   Schwalm, Jon-David
   Sheth, Tej N.
   Sibbald, Matthew
   Tsang, Michael
   Valettas, Nicholas
   Velianou, James L.
   Lee, Shun Fu
   Ferdous, Tahsin
   Nauman, Sadia
   Nguyen, Helen
   McCready, Tara
   McQueen, Matthew J.
TI Effects of routine early treatment with PCSK9 inhibitors in patients
   undergoing primary percutaneous coronary intervention for ST-segment
   elevation myocardial infarction: a randomised, double-blind,
   sham-controlled trial
SO EUROINTERVENTION
LA English
DT Article
DE ACS; NSTE-ACS; multiple vessel disease; myocardial infarction; STEMI
ID CARDIOVASCULAR RISK; ATORVASTATIN; METAANALYSIS; BENEFITS
AB Background: In patients with ST-segment elevation myocardial infarction (STEMI), early initiation of high-intensity statin therapy, regardless of low-density lipoprotein (LDL) cholesterol levels, is the standard of practice worldwide.Aims: We sought to determine the effect of a similar early initiation strategy, using a proprotein convertase subtilisin/kexin type 9 (PCSK9) inhibitor added to the high-intensity statin, on LDL cholesterol in acute STEMI.Methods: In a randomised, double-blind trial we assigned 68 patients with STEMI undergoing primary percutaneous coronary intervention (PCI) to early treatment with alirocumab 150 mg subcutaneously or to a matching sham control. The first injection was given before primary PCI regardless of the baseline LDL level, then at 2 and 4 weeks. The primary outcome was the percent reduction in direct LDL cholesterol up to 6 weeks, analysed using a linear mixed model.Results: High-intensity statin use was 97% and 100% in the alirocumab and sham-control groups, respec-tively. At a median of 45 days, the primary outcome of LDL cholesterol decreased by 72.9% with ali-rocumab (2.97 mmol/L to 0.75 mmol/L) versus 48.1% with the sham control (2.87 mmol/L to 1.30 mmol/L), for a mean between-group difference of -22.3% (p<0.001). More patients achieved the European Society of Cardiology/European Atherosclerosis Society dyslipidaemia guideline target of LDL <= 1.4 mmol/L in the alirocumab group (92.1% vs 56.7%; p<0.001). Within the first 24 hours, LDL declined slightly more rapidly in the alirocumab group than in the sham-control group (-0.01 mmol/L/hour; p=0.03) with similar between-group mean values.Conclusions: In this randomised trial of routine early initiation of PCSK9 inhibitors in patients under-going primary PCI for STEMI, alirocumab reduced LDL cholesterol by 22% compared with sham con-trol on a background of high-intensity statin therapy. A large trial is needed to determine if this simplified approach followed by long-term therapy improves cardiovascular outcomes in patients with acute STEMI. (ClinicalTrials.gov: NCT03718286)
C1 [Mehta, Shamir R.; Pare, Guillaume; Lonn, Eva M.; Jolly, Sanjit S.; Natarajan, Madhu K.; Pinilla-Echeverri, Natalia; Schwalm, Jon-David; Sheth, Tej N.; Lee, Shun Fu; Ferdous, Tahsin; Nguyen, Helen; McCready, Tara; McQueen, Matthew J.] Populat Hlth Res Inst, Hamilton, ON, Canada.
   [Mehta, Shamir R.; Pare, Guillaume; Lonn, Eva M.; Jolly, Sanjit S.; Natarajan, Madhu K.; Pinilla-Echeverri, Natalia; Schwalm, Jon-David; Sheth, Tej N.; Sibbald, Matthew; Tsang, Michael; Valettas, Nicholas; Velianou, James L.; McQueen, Matthew J.] McMaster Univ, Dept Med, Hamilton, ON, Canada.
   [Mehta, Shamir R.; Pare, Guillaume; Lonn, Eva M.; Jolly, Sanjit S.; Natarajan, Madhu K.; Pinilla-Echeverri, Natalia; Schwalm, Jon-David; Sheth, Tej N.; Sibbald, Matthew; Tsang, Michael; Valettas, Nicholas; Velianou, James L.; Nauman, Sadia; McQueen, Matthew J.] Hamilton Hlth Sci, Hamilton, ON, Canada.
   [Pare, Guillaume; McQueen, Matthew J.] McMaster Univ, Dept Pathol & Mol Med, Hamilton, ON, Canada.
   [Mehta, Shamir R.] Hamilton Gen Hosp, Populat Hlth Res Inst, 237 Barton St East, Hamilton, ON L8L 2X2, Canada.
C3 Population Health Research Institute; McMaster University; McMaster
   University; McMaster University; Population Health Research Institute;
   McMaster University
RP Mehta, SR (通讯作者)，Hamilton Gen Hosp, Populat Hlth Res Inst, 237 Barton St East, Hamilton, ON L8L 2X2, Canada.
EM smehta@mcmaster.ca
FU Sanofi; Population Health Research Institute
FX EPIC STEMI was an investigator-initiated study that was funded by an
   unrestricted grant from Sanofi and by the Population Health Research
   Institute.
CR Baigent C, 2010, LANCET, V376, P1670, DOI 10.1016/S0140-6736(10)61350-5
   Dayoub EJ, 2021, J AM HEART ASSOC, V10, DOI 10.1161/JAHA.120.019331
   de Lemos JA, 2004, JAMA-J AM MED ASSOC, V292, P1307, DOI 10.1001/jama.292.11.1307
   Grundy SM, 2019, J AM COLL CARDIOL, V73, P3168, DOI [10.1016/j.jacc.2018.11.002, 10.1161/CIR.0000000000000625]
   Ibanez B, 2018, KARDIOL POL, V76, P229, DOI 10.5603/KP.2018.0041
   Koskinas KC, 2019, J AM COLL CARDIOL, V74, P2452, DOI 10.1016/j.jacc.2019.08.010
   Lawton JS, 2022, CIRCULATION, V145, pE4, DOI 10.1161/CIR.0000000000001039
   Leucker TM, 2020, CIRCULATION, V142, P419, DOI 10.1161/CIRCULATIONAHA.120.046320
   Mach F, 2020, EUR HEART J, V41, P111, DOI [10.1093/eurheartj/ehz455, 10.15829/1560-4071-2020-3826]
   Navarese EP, 2014, AM J CARDIOL, V113, P1753, DOI 10.1016/j.amjcard.2014.02.034
   Nicholls SJ, 2022, JACC-CARDIOVASC IMAG, V15, P1308, DOI 10.1016/j.jcmg.2022.03.002
   Räber L, 2022, JAMA-J AM MED ASSOC, V327, P1771, DOI 10.1001/jama.2022.5218
   Ray KK, 2021, EUR J PREV CARDIOL, V28, P1279, DOI 10.1093/eurjpc/zwaa047
   Ray KK, 2017, NEW ENGL J MED, V376, P1430, DOI 10.1056/NEJMoa1615758
   Ray KK, 2005, J AM COLL CARDIOL, V46, P1405, DOI 10.1016/j.jacc.2005.03.077
   Sabatine MS, 2017, NEW ENGL J MED, V376, P1713, DOI [10.4997/JRCPE.2017.212, 10.1056/NEJMoa1615664]
   Schwartz GG, 2018, NEW ENGL J MED, V379, P2097, DOI 10.1056/NEJMoa1801174
   Schwartz GG, 2001, JAMA-J AM MED ASSOC, V285, P1711, DOI 10.1001/jama.285.13.1711
   Schwartz GG, 2017, EUR J PREV CARDIOL, V24, P1294, DOI 10.1177/2047487317708677
   Silverman MG, 2016, JAMA-J AM MED ASSOC, V316, P1289, DOI 10.1001/jama.2016.13985
   Thompson W, 2021, JAMA NETW OPEN, V4, DOI 10.1001/jamanetworkopen.2021.36802
   Visseren FLJ, 2021, EUR HEART J, V2021, P1, DOI [10.1093/eurheartj/ehab484, DOI 10.1093/EURHEARTJ/EHAB484]
NR 22
TC 11
Z9 11
U1 5
U2 9
PU EUROPA EDITION
PI TOULOUSE CEDEX 6
PA 19 ALLEES JEAN JAURES B P 61508, TOULOUSE CEDEX 6, 31015, FRANCE
SN 1774-024X
EI 1969-6213
J9 EUROINTERVENTION
JI EuroIntervention
PD DEC
PY 2022
VL 18
IS 11
BP 888
EP +
DI 10.4244/EIJ-D-22-00735
PG 16
WC Cardiac & Cardiovascular Systems
WE Science Citation Index Expanded (SCI-EXPANDED)
SC Cardiovascular System & Cardiology
GA 9K0EV
UT WOS:000940549400006
PM 36349701
DA 2023-11-24
ER

PT J
AU Nakano, Y
   Yamamoto, M
   Matoba, T
   Katsuki, S
   Nakashiro, S
   Takase, S
   Akiyama, Y
   Nagata, T
   Mukai, Y
   Inoue, S
   Oi, K
   Higo, T
   Takemoto, M
   Suematsu, N
   Eshima, K
   Miyata, K
   Usui, M
   Sadamatsu, K
   Kadokami, T
   Hironaga, K
   Ichi, I
   Todaka, K
   Kishimoto, J
   Tsutsui, H
AF Nakano, Yasuhiro
   Yamamoto, Mitsutaka
   Matoba, Tetsuya
   Katsuki, Shunsuke
   Nakashiro, Soichi
   Takase, Susumu
   Akiyama, Yusuke
   Nagata, Takuya
   Mukai, Yasushi
   Inoue, Shujiro
   Oi, Keiji
   Higo, Taiki
   Takemoto, Masao
   Suematsu, Nobuhiro
   Eshima, Kenichi
   Miyata, Kenji
   Usui, Makoto
   Sadamatsu, Kenji
   Kadokami, Toshiaki
   Hironaga, Kiyoshi
   Ichi, Ikuyo
   Todaka, Koji
   Kishimoto, Junji
   Tsutsui, Hiroyuki
TI Association between Serum Oxysterols and Coronary Plaque Regression
   during Lipid-Lowering Therapy with Statin and Ezetimibe: Insights from
   the CuVIC Trial
SO JOURNAL OF ATHEROSCLEROSIS AND THROMBOSIS
LA English
DT Article
ID OXIDIZED CHOLESTEROL; 27-HYDROXYCHOLESTEROL; ATHEROSCLEROSIS; ARTERIES;
   EVENTS
AB Aim: Several clinical trials using intravascular ultrasound (IVUS) evaluation have demonstrated that intensive lipid-lowering therapy by statin or a combination therapy with statin and ezetimibe results in significant regression of coronary plaque volume. However, it remains unclear whether adding ezetimibe to statin therapy affects coronary plaque composition and the molecular mechanisms of plaque regression. We conducted this prospective IVUS analysis in a subgroup from the CuVIC trial.Methods: The CuVIC trial was a prospective randomized, open, blinded-endpoint trial conducted among 11 cardiovascular centers, where 260 patients with coronary artery disease who received coronary stenting were randomly allocated into either the statin group (S) or the combined statin and ezetimibe group (S+E). We enrolled 79 patients (S group, 39 patients; S+E group, 40 patients) in this substudy, for whom serial IVUS images of nonculprit lesion were available at both baseline and after 6-8 months of follow-up.Results: After the treatment period, the S+E group had significantly lower level of low-density lipoprotein cholesterol (LDL-C; 80.9 +/- 3.7 vs. 67.7 +/- 3.8 mg/dL, p=0.0143). Campesterol, a marker of cholesterol absorption, and oxysterols (0-epoxycholesterol, 40-hydroxycholesterol, and 27-hydroxycholesterol) were also lower in the S +E group. IVUS analyses revealed greater plaque regression in the S+E group than in the S group (-6.14% vs. -1.18% for each group, p=0.042). It was noteworthy that the lowering of campesterol and 27-hydroxycholesterol, but not LDL-C, had a significant positive correlation with plaque regression.Conclusions: Compared with statin monotherapy, ezetimibe in combination with statin achieved significantly lower LDL-C, campesterol, and 27-hydroxycholesterol, which resulted in greater coronary plaque regression.
C1 [Nakano, Yasuhiro; Matoba, Tetsuya; Katsuki, Shunsuke; Takase, Susumu; Akiyama, Yusuke; Nagata, Takuya; Tsutsui, Hiroyuki] Kyushu Univ, Dept Cardiovasc Med, 3-1-1 Maidashi,Higashi Ku, Fukuoka 8128582, Japan.
   [Yamamoto, Mitsutaka] Harasanshin Hosp, Dept Cardiovasc Med, Fukuoka, Japan.
   [Nakashiro, Soichi] Matsuyama Red Cross Hosp, Dept Cardiovasc Med, Ehime, Japan.
   [Mukai, Yasushi] Japanese Red Cross Fukuoka Hosp, Dept Cardiovasc Med, Fukuoka, Japan.
   [Inoue, Shujiro] Aso Iizuka Hosp, Dept Cardiovasc Med, Fukuoka, Japan.
   [Oi, Keiji; Suematsu, Nobuhiro] Saiseikai Fukuoka Gen Hosp, Dept Cardiovasc Med, Fukuoka, Japan.
   [Higo, Taiki] Natl Hosp Org Kyushu Med Ctr, Dept Cardiovasc Med, Fukuoka, Japan.
   [Takemoto, Masao] Steel Mem Yawata Hosp, Cardiovasc Ctr, Fukuoka, Japan.
   [Eshima, Kenichi] Saga Ken Med Ctr Koseikan, Dept Cardiovasc Med, Saga, Japan.
   [Miyata, Kenji] Japan Community Hlth Care Org, Kyushu Hosp, Dept Cardiovasc Med, Fukuoka, Japan.
   [Usui, Makoto] Hamanomachi Hosp, Dept Cardiovasc Med, Fukuoka, Japan.
   [Sadamatsu, Kenji] Omuta City Hosp, Dept Cardiovasc Med, Fukuoka, Japan.
   [Kadokami, Toshiaki] Saiseikai Futsukaichi Hosp, Dept Cardiovasc Med, Fukuoka, Japan.
   [Hironaga, Kiyoshi] Fukuoka City Hosp, Dept Cardiovasc Med, Fukuoka, Japan.
   [Ichi, Ikuyo] Ochanomizu Univ, Grad Sch Humanities & Sci, Tokyo, Japan.
   [Todaka, Koji; Kishimoto, Junji] Kyushu Univ Hosp, Ctr Clin & Translat Res, Fukuoka, Japan.
   [Tsutsui, Hiroyuki] Kyushu Univ, Grad Sch Med Sci, Dept Cardiovasc Med, Fukuoka, Japan.
C3 Kyushu University; Matsuyama Red Cross Hospital; Ochanomizu University;
   Kyushu University; Kyushu University
RP Matoba, T (通讯作者)，Kyushu Univ, Dept Cardiovasc Med, 3-1-1 Maidashi,Higashi Ku, Fukuoka 8128582, Japan.
EM matoba@cardiol.med.kyushu-u.ac.jp
RI Kadokami, Toshiaki/AAW-6787-2021; Matoba, Tetsuya/M-1920-2013
OI Kadokami, Toshiaki/0000-0001-9017-700X; Takase,
   Susumu/0000-0002-3929-0071
FU JSPS KAKENHI [JP21H02916]
FX Y. Nakano, T. Matoba (Department of Cardiovascular Medicine, Kyushu
   University) , and J. Kishimoto (Center for Clinical and Translational
   Research, Kyushu University) had full access to all the data in the
   study and take responsibility for the integrity of the data and the
   accuracy of the data analysis. We appreciate Maki Kimura and Hiroko
   Watanabe for their excellent data management. This work was supported by
   JSPS KAKENHI Grant Number JP21H02916 for TM.
CR Brown AJ, 1999, ATHEROSCLEROSIS, V142, P1, DOI 10.1016/S0021-9150(98)00196-8
   Cannon CP, 2015, NEW ENGL J MED, V372, P2387, DOI 10.1056/NEJMoa1410489
   Crea F, 2015, J AM COLL CARDIOL, V66, P508, DOI 10.1016/j.jacc.2015.05.064
   Dohi T, 2011, J ATHEROSCLER THROMB, V18, P231, DOI 10.5551/jat.6551
   Honda K, 2018, ARTERIOSCL THROM VAS, V38, P757, DOI 10.1161/ATVBAHA.117.310244
   Miettinen TA, 1998, BMJ-BRIT MED J, V316, P1127, DOI 10.1136/bmj.316.7138.1127
   Miettinen TA, 2003, J LAB CLIN MED, V141, P131, DOI 10.1067/mlc.2003.9
   Nicholls SJ, 2010, J AM COLL CARDIOL, V55, P2399, DOI 10.1016/j.jacc.2010.02.026
   Nissen SE, 2006, JAMA-J AM MED ASSOC, V295, P1556, DOI 10.1001/jama.295.13.jpc60002
   Ohota M, 2012, CIRC J, V76, P1678, DOI 10.1253/circj.CJ-11-1157
   Sato K, 2012, J ATHEROSCLER THROMB, V19, P986, DOI 10.5551/jat.13391
   Staprans I, 2003, J LIPID RES, V44, P705, DOI 10.1194/jlr.M200266-JLR200
   Staprans I, 2006, J LIPID RES, V47, P2575, DOI 10.1194/jlr.M600261-JLR200
   Strandberg TE, 2006, J AM COLL CARDIOL, V48, P708, DOI 10.1016/j.jacc.2006.04.081
   Takase S, 2017, ARTERIOSCL THROM VAS, V37, P350, DOI 10.1161/ATVBAHA.116.308388
   Tsujita K, J AM COLL CARDIOL
   Umetani M, 2007, NAT MED, V13, P1185, DOI 10.1038/nm1641
   Umetani M, 2014, CELL METAB, V20, P172, DOI 10.1016/j.cmet.2014.05.013
NR 18
TC 1
Z9 1
U1 2
U2 2
PU JAPAN ATHEROSCLEROSIS SOC
PI TOKYO
PA NICHINAI-KAIKAN B1, 3-28-8 HONGO BUNKYO-KU, TOKYO, 113-0033, JAPAN
SN 1340-3478
EI 1880-3873
J9 J ATHEROSCLER THROMB
JI J. Atheroscler. Thromb.
PY 2023
VL 30
IS 8
BP 907
EP 918
DI 10.5551/jat.63507
EA DEC 2022
PG 12
WC Peripheral Vascular Disease
WE Science Citation Index Expanded (SCI-EXPANDED)
SC Cardiovascular System & Cardiology
GA O3OE2
UT WOS:000944127300001
PM 36450458
OA gold, Green Published
DA 2023-11-24
ER

PT J
AU Lin, PL
   Wu, YW
   Lin, CF
   Yeh, HI
   Chang, WT
   Charng, MJ
   Huang, PH
   Lin, CC
   Lin, TH
   Lin, WW
   Hsieh, IC
   Kuo, FY
   Chen, CP
   Li, YH
AF Lin, Po-Lin
   Wu, Yen -Wen
   Lin, Chao-Feng
   Yeh, Hung-, I
   Chang, Wei-Ting
   Charng, Min-Ji
   Huang, Po-Hsun
   Lin, Chih-Chan
   Lin, Tsung-Hsien
   Lin, Wei-Wen
   Hsieh, I-Chang
   Kuo, Feng-Yu
   Chen, Ching-Pei
   Li, Yi-Heng
TI Real-World Analyses of the Treatment Conditions in Patients Initiating
   Proprotein Convertase Subtilisin/Kexin Type 9 (PCSK9) Inhibitor in
   Taiwan
SO JOURNAL OF ATHEROSCLEROSIS AND THROMBOSIS
LA English
DT Article
DE Statin; PCSK9 inhibitor; Efficacy
ID ACUTE MYOCARDIAL-INFARCTION; ASIAN SUBJECTS; SAFETY; EFFICACY;
   GUIDELINES; INTENSITY; OUTCOMES; STATINS
AB Aims: Proprotein convertase subtilisin/kexin type 9 (PCSK9) inhibitor is a powerful low density lipoprotein cholesterol (LDL-C)-lowering therapy, but this drug is expensive. This study aimed to describe the real-world treatment conditions in patients initiating PCSK9 inhibitor in Taiwan. Methods: This was a multicenter, retrospective, and observational study. The clinical characteristics, baseline lipid-lowering therapy, and changes in the lipid profile of patients receiving PCSK9 inhibitor treatment were obtained from 11 major teaching hospitals in Taiwan. Results: A total of 296 patients (age 57 +/- 13 years, male 73%) who received PCSK9 inhibitor treatments (73.3% alirocumab and 26.7% evolocumab) from 2017 to 2021 were included. Among the patients, 62.8% had history of coronary artery disease, and 27.7% had myocardial infarction. High intensity statin (HIS) monotherapy or HIS+ezetimibe treatment was used in 32.5% when initiating PCSK9 inhibitor treatment. Among alirocumab users, 21.2% received 75 mg every 3 to 4 weeks, whereas among evolocumab users, 8.9% received 140 mg every 3 to 4 weeks. Almost all the non-standard-dosing PCSK9 inhibitors were paid by the patients themselves but were not reimbursed by the Taiwan National Health Insurance. Overall, the LDL-C levels at baseline and 12 weeks after treatment were 147.4 +/- 67.4 and 69.7 +/- 58.2 mg/dL (p<0.01), corresponding to a 49.6%+/- 31.8% LDL-C reduction. Conclusions: In the real-world practice in Taiwan, the LDL-C reduction efficacy of PCSK9 inhibitors was slightly lower than that reported in the clinical trials. The use of non-standard-dosing PCSK9 inhibitors was not uncommon in Taiwan.
C1 [Lin, Po-Lin] Hsinchu MacKay Mem Hosp, Dept Internal Med, Div Cardiol, Hsinchu, Taiwan.
   [Wu, Yen -Wen] Far Eastern Mem Hosp, Cardiovasc Med Ctr, Div Cardiol, New Taipei City, Taiwan.
   [Wu, Yen -Wen] Far Eastern Mem Hosp, Dept Nucl Med, New Taipei City, Taiwan.
   [Wu, Yen -Wen] Natl Yang Ming Chiao Tung Univ, Sch Med, Taipei, Taiwan.
   [Lin, Chao-Feng; Yeh, Hung-, I] MacKay Mem Hosp, Mackay Med Coll, Cardiovasc Ctr, Dept Med Res, New Taipei City, Taiwan.
   [Chang, Wei-Ting] Natl Cheng Kung Univ, Inst Clin Med, Coll Med, Tainan, Taiwan.
   [Chang, Wei-Ting] Chi Mei Med Ctr, Dept Internal Med, Div Cardiol, Tainan, Taiwan.
   [Chang, Wei-Ting] Southern Taiwan Univ Sci & Technol, Dept Biotechnol, Tainan, Taiwan.
   [Charng, Min-Ji] Natl Yang Ming Chiao Tung Univ, Taipei Vet Gen Hosp, Sch Med, Dept Med,Div Cardiol, Taipei, Taiwan.
   [Huang, Po-Hsun] Natl Yang Ming Chiao Tung Univ, Taipei Vet Gen Hosp, Inst Clin Med,Dept Med,Div Cardiol, Cardiovasc Res Ctr, Taipei, Taiwan.
   [Lin, Chih-Chan; Li, Yi-Heng] Natl Cheng Kung Univ Hosp, Natl Cheng Kung Univ, Coll Med, Dept Internal Med, Tainan, Taiwan.
   [Lin, Tsung-Hsien] Kaohsiung Med Univ Hosp, Dept Internal Med, Div Cardiol, Kaohsiung, Taiwan.
   [Lin, Tsung-Hsien] Kaohsiung Med Univ, Coll Med, Fac Med, Dept Internal Med, Kaohsiung, Taiwan.
   [Li, Yi-Heng] Natl Cheng Kung Univ Hosp, Dept Internal Med, Sheng Li Rd, Tainan 138, Taiwan.
C3 Mackay Memorial Hospital; Far Eastern Memorial Hospital; Far Eastern
   Memorial Hospital; National Yang Ming Chiao Tung University; Mackay
   Medical College; Mackay Memorial Hospital; National Cheng Kung
   University; Chi Mei Hospital; Southern Taiwan University of Science &
   Technology; National Yang Ming Chiao Tung University; Taipei Veterans
   General Hospital; National Yang Ming Chiao Tung University; Taipei
   Veterans General Hospital; National Cheng Kung University; National
   Cheng Kung University Hospital; Kaohsiung Medical University; Kaohsiung
   Medical University Hospital; Kaohsiung Medical University; National
   Cheng Kung University; National Cheng Kung University Hospital
RP Li, YH (通讯作者)，Natl Cheng Kung Univ Hosp, Dept Internal Med, Sheng Li Rd, Tainan 138, Taiwan.
EM heng@mail.ncku.edu.tw
RI Lin, Tsung-Hsien/D-4514-2009
CR [Anonymous], 2020, Eur Heart J, V41, P4255, DOI 10.1093/eurheartj/ehz826
   Birmingham BK, 2015, EUR J CLIN PHARMACOL, V71, P329, DOI 10.1007/s00228-014-1800-0
   Chen PS, 2022, J FORMOS MED ASSOC, V121, P1363, DOI 10.1016/j.jfma.2022.03.001
   Chen PS, 2020, CAN J CARDIOL, V36, P886, DOI 10.1016/j.cjca.2019.10.027
   Cohen JD, 2017, J CLIN LIPIDOL, V11, P891, DOI [10.1016/j.jac1.2017.04.120, 10.1016/j.jacl.2017.04.120]
   Giugliano RP, 2017, JAMA CARDIOL, V2
   Grundy SM, 2019, J AM COLL CARDIOL, V73, P3168, DOI [10.1016/j.jacc.2018.11.002, 10.1161/CIR.0000000000000625]
   Hwang D, 2018, CIRC J, V82, P1112, DOI 10.1253/circj.CJ-17-1221
   Kasichayanula S, 2018, CLIN PHARMACOKINET, V57, P769, DOI 10.1007/s40262-017-0620-7
   Keech AC, 2021, CIRC J, V85, P2063, DOI 10.1253/circj.CJ-20-1051
   Koh KK, 2018, J CLIN LIPIDOL, V12, P162, DOI 10.1016/j.jacl.2017.09.007
   Landmesser U, 2022, EUR HEART J-QUAL CAR, V8, P31, DOI 10.1093/ehjqcco/qcaa072
   Lee YC, 2010, BMC HEALTH SERV RES, V10, DOI 10.1186/1472-6963-10-225
   Li YH, 2017, J FORMOS MED ASSOC, V116, P217, DOI 10.1016/j.jfma.2016.11.013
   Liang Z, 2021, FRONT PHARMACOL, V12, DOI 10.3389/fphar.2021.648244
   Liao JK, 2007, AM J CARDIOL, V99, P410, DOI 10.1016/j.amjcard.2006.08.051
   Lin JL, 2020, ACTA CARDIOL SIN, V36, P403, DOI 10.6515/ACS.202009_36(5).20200330B
   Naito R, 2017, J ATHEROSCLER THROMB, V24, P19, DOI 10.5551/jat.RV16004
   Rosenson RS, 2018, J AM COLL CARDIOL, V72, P314, DOI 10.1016/j.jacc.2018.04.054
   Sabatine MS, 2017, NEW ENGL J MED, V376, P1713, DOI [10.4997/JRCPE.2017.212, 10.1056/NEJMoa1615664]
   Sato Y, 2021, J ATHEROSCLER THROMB, V28, P754, DOI 10.5551/jat.57653
   Schwartz GG, 2018, NEW ENGL J MED, V379, P2097, DOI 10.1056/NEJMoa1801174
   Wang C, 2019, BRIT J CLIN PHARMACO, V85, P114, DOI 10.1111/bcp.13767
   Yeh YT, PLOS ONE
   Zhang DW, 2007, J BIOL CHEM, V282, P18602, DOI 10.1074/jbc.M702027200
NR 25
TC 1
Z9 1
U1 1
U2 3
PU JAPAN ATHEROSCLEROSIS SOC
PI TOKYO
PA NICHINAI-KAIKAN B1, 3-28-8 HONGO BUNKYO-KU, TOKYO, 113-0033, JAPAN
SN 1340-3478
EI 1880-3873
J9 J ATHEROSCLER THROMB
JI J. Atheroscler. Thromb.
PY 2023
VL 30
IS 9
BP 1123
EP 1131
DI 10.5551/jat.63789
EA NOV 2022
PG 9
WC Peripheral Vascular Disease
WE Science Citation Index Expanded (SCI-EXPANDED)
SC Cardiovascular System & Cardiology
GA Q8LE9
UT WOS:000943798000001
PM 36418110
OA Green Published, gold
DA 2023-11-24
ER

PT J
AU Lou, BW
   Liu, H
   Luo, YB
   Jiang, GT
   Wu, HY
   Wang, C
   Wu, Y
   Zhou, B
   Yuan, ZY
   She, JQ
   Liu, JH
AF Lou, Bowen
   Liu, Hui
   Luo, Yongbai
   Jiang, Gulinigaer Tuerhong
   Wu, Haoyu
   Wang, Chen
   Wu, Yue
   Zhou, Bo
   Yuan, Zuyi
   She, Jianqing
   Liu, Junhui
TI In-hospital initiation of PCSK9 inhibitor and short-term lipid control
   in patients with acute myocardial infarction
SO LIPIDS IN HEALTH AND DISEASE
LA English
DT Article
DE Proprotein convertase Subtilisin; kexin type 9 (PCSK9) inhibitors;
   Statin; Low density lipoprotein; Acute myocardial infarction
AB Background: roprotein convertase subtilisin/kexin type 9 (PCSK9) inhibitors have been shown to improve cardiovascular outcomes when added to conventional statin therapy. This study aims to investigate the efficacy and safety of in-hospital initiation of PCSK9 inhibitors among patients with acute myocardial infarction (AMI) based on real-world experience.
   Methods and results: Data were collected from the Biobank of the First Affiliated Hospital of Xi'an Jiaotong University between January 2016 and December 2020. A total of 7556 AMI patients were screened for eligibility. Propensity Score Match (PSM) was employed, and covariates were age, sex, admission blood pressure and lipid profiles. Eligible participants were (1) propensity-matched 1:2:2 of statin plus evolocumab (dual therapy) vs. statin vs. statin plus ezetimibe. Ninety-five statin plus evolocumab users achieved significantly decreased low density lipoprotein (LDL) levels (0.92 +/- 0.62 mmol/L in the 1st month and 1.17 +/- 0.73 in the 3rd month) and a promising attainment rate of LDL (79.5% in the 1st month and 80.0% in the 3rd month) compared to the other two groups. (2) Propensity-matched 1:2:2 of statin plus ezetimibe evolocumab (triple therapy) vs. statin vs. statin plus ezetimibe. Similarly, 75 triple medication users achieved significantly decreased LDL levels and a promising attainment rate of LDL compared to the other two groups. In-hospital mortality and readmission rates within 3 months were then analyzed, and a decreased readmission rate was observed with PCSK9i therapy.
   Conclusions: Based on the present single-center real-world PSM-adjusted study, PCSK9i has been effective in short-term lipid control among AMI patients. The long-term effectiveness for reducing major cardiovascular events among AMI patients based on real-world experience remains to be explored.
C1 [Lou, Bowen; Luo, Yongbai; Jiang, Gulinigaer Tuerhong; Wu, Haoyu; Wang, Chen; Wu, Yue; Yuan, Zuyi; She, Jianqing] Xi An Jiao Tong Univ, Cardiovasc Dept, Affiliated Hosp 1, Xian 710061, Shaanxi, Peoples R China.
   [Lou, Bowen; Luo, Yongbai; Jiang, Gulinigaer Tuerhong; Wu, Haoyu; Wang, Chen; Wu, Yue; Yuan, Zuyi; She, Jianqing] Minist Educ, Key Lab Environm & Genes Related Dis, Xian 710061, Shaanxi, Peoples R China.
   [Liu, Hui] Xi An Jiao Tong Univ, Biobank, Affiliated Hosp 1, Xian 710061, Shaanxi, Peoples R China.
   [Zhou, Bo] Xi An Jiao Tong Univ, Resp Dept, Affiliated Hosp 1, Xian 710061, Shaanxi, Peoples R China.
   [Liu, Junhui] Xi An Jiao Tong Univ, Diagnost Dept, Affiliated Hosp 1, Xian 710061, Shaanxi, Peoples R China.
C3 Xi'an Jiaotong University; Xi'an Jiaotong University; Xi'an Jiaotong
   University; Xi'an Jiaotong University
RP She, JQ (通讯作者)，Xi An Jiao Tong Univ, Cardiovasc Dept, Affiliated Hosp 1, Xian 710061, Shaanxi, Peoples R China.; She, JQ (通讯作者)，Minist Educ, Key Lab Environm & Genes Related Dis, Xian 710061, Shaanxi, Peoples R China.; Liu, JH (通讯作者)，Xi An Jiao Tong Univ, Diagnost Dept, Affiliated Hosp 1, Xian 710061, Shaanxi, Peoples R China.
EM jianqingshe@mail.xjtu.edu.cn; liu1109@xjtu.edu.cn
FU National Natural Science Foundation of China [81800390, 82170464,
   81822005, 81970351, 81941005, 82100477, 92049203]; National Key R&D
   Program of China [2019YFA0802300, 2018YFC1311505]; Key Research and
   Development Program of Shaanxi [2020KW-049, 2020SF-253, 2021KWZ-25,
   S2020-YF-GHMS-0014, 2017SF085, 2020GXLH-Y-015]; Clinical Research Award
   of the First Affiliated Hospital of Xi'an Jiaotong University, China
   [XJTU1AF-CRF-2018-025, XJTU1AF-CRF-2017-006]; Central University Basic
   Science Foundation of China [119132971000056]
FX This study was supported by National Natural Science Foundation of China
   (No. 81800390, 82170464, 81822005, 81970351, 81941005, 82100477,
   92049203), National Key R&D Program of China (2019YFA0802300,
   2018YFC1311505), Key Research and Development Program of Shaanxi (No.
   2020KW-049, No.2020SF-253, 2021KWZ-25, S2020-YF-GHMS-0014, 2017SF085,
   2020GXLH-Y-015), Central University Basic Science Foundation of China
   (119132971000056); and the Clinical Research Award of the First
   Affiliated Hospital of Xi'an Jiaotong University, China (No.
   XJTU1AF-CRF-2018-025, XJTU1AF-CRF-2017-006).
CR Atherosclerosis and Coronary Heart Disease Working Group of Chinese Society of Cardiology, 2020, Zhonghua Xin Xue Guan Bing Za Zhi, V48, P280, DOI 10.3760/cma.j.cn112148-20200121-00036
   Burchardt P, 2016, CARDIOL J, V23, P604, DOI 10.5603/CJ.a2016.0068
   Burnett JR, 2018, NEW ENGL J MED, V379, P2161, DOI 10.1056/NEJMe1813758
   Cannon CP, 2021, JAMA CARDIOL, V6, P1060, DOI 10.1001/jamacardio.2021.1810
   Cesaro A, 2020, EUR J PREV CARDIOL, V27, P556, DOI 10.1177/2047487319839179
   Cheng JM, 2016, ATHEROSCLEROSIS, V248, P117, DOI 10.1016/j.atherosclerosis.2016.03.010
   DeFilippis AP, 2019, CIRCULATION, V140, P1661, DOI 10.1161/CIRCULATIONAHA.119.040631
   Dykun I, 2020, EUR HEART J, V41, P2331, DOI 10.1093/eurheartj/ehaa005
   Gragnano F, 2018, J CARDIOVASC MED, V19, P75, DOI 10.2459/JCM.0000000000000611
   Ibanez B, 2018, EUR HEART J, V39, P119, DOI 10.1093/eurheartj/ehx393
   Ibrahim NE, 2020, EUR J HEART FAIL, V22, P2018, DOI 10.1002/ejhf.2005
   Koskinas KC, 2019, J AM COLL CARDIOL, V74, P2452, DOI 10.1016/j.jacc.2019.08.010
   Mach F, 2020, EUR HEART J, V41, P111, DOI [10.1093/eurheartj/ehz455, 10.15829/1560-4071-2020-3826]
   Nayarese EP, 2017, INT J CARDIOL, V227, P644, DOI 10.1016/j.ijcard.2016.10.084
   Raygor V, 2020, CURR CARDIOL REP, V22, DOI 10.1007/s11886-020-01331-z
   Santos RD, 2020, NEW ENGL J MED, V383, P1317, DOI 10.1056/NEJMoa2019910
   Schwartz GG, 2018, NEW ENGL J MED, V379, P2097, DOI 10.1056/NEJMoa1801174
   Seidah NG, 2014, CIRC RES, V114, P1022, DOI 10.1161/CIRCRESAHA.114.301621
   White HD, 2019, EUR HEART J, V40, P2801, DOI 10.1093/eurheartj/ehz299
NR 19
TC 0
Z9 0
U1 5
U2 7
PU BMC
PI LONDON
PA CAMPUS, 4 CRINAN ST, LONDON N1 9XW, ENGLAND
EI 1476-511X
J9 LIPIDS HEALTH DIS
JI Lipids Health Dis.
PD OCT 24
PY 2022
VL 21
IS 1
AR 105
DI 10.1186/s12944-022-01724-9
PG 12
WC Biochemistry & Molecular Biology; Nutrition & Dietetics
WE Science Citation Index Expanded (SCI-EXPANDED)
SC Biochemistry & Molecular Biology; Nutrition & Dietetics
GA 5M9KU
UT WOS:000871413300002
PM 36280861
OA gold, Green Published
DA 2023-11-24
ER

PT J
AU O'Donoghue, ML
   Giugliano, RP
   Wiviott, SD
   Atar, D
   Keech, A
   Kuder, JF
   Im, K
   Murphy, SA
   Flores-Arredondo, JH
   López, JAG
   Elliott-Davey, M
   Wang, B
   Monsalvo, ML
   Abbasi, S
   Sabatine, MS
AF O'Donoghue, Michelle L.
   Giugliano, Robert P.
   Wiviott, Stephen D.
   Atar, Dan
   Keech, Anthony
   Kuder, Julia F.
   Im, KyungAh
   Murphy, Sabina A.
   Flores-Arredondo, Jose H.
   Lopez, J. Antonio G.
   Elliott-Davey, Mary
   Wang, Bei
   Monsalvo, Maria Laura
   Abbasi, Siddique
   Sabatine, Marc S.
TI Long-Term Evolocumab in Patients With Established Atherosclerotic
   Cardiovascular Disease
SO CIRCULATION
LA English
DT Article
DE cardiovascular diseases; cholesterol; LDL; evolocumab; PCSK9 inhibitors
ID DENSITY-LIPOPROTEIN CHOLESTEROL; FOLLOW-UP; CORONARY-DISEASE; SAFETY;
   EFFICACY; MORTALITY
AB Background: In FOURIER (Further Cardiovascular Outcomes Research With PCSK9 Inhibition in Subjects With Elevated Risk), the proprotein convertase subtilisin-kexin type 9 inhibitor evolocumab reduced low-density lipoprotein cholesterol (LDL-C) and risk of cardiovascular events and was safe and well tolerated over a median of 2.2 years of follow-up. However, large-scale, long-term data are lacking.
   Methods: The parent FOURIER trial randomized 27 564 patients with atherosclerotic cardiovascular disease and LDL-C >= 70 mg/dL on statin to evolocumab versus placebo. Patients completing FOURIER at participating sites were eligible to receive evolocumab in 2 open-label extension studies (FOURIER-OLE [FOURIER Open-Label Extension]) in the United States and Europe; primary analyses were pooled across studies. The primary end point was the incidence of adverse events. Lipid values and major adverse cardiovascular events were prospectively collected.
   Results: A total of 6635 patients were enrolled in FOURIER-OLE (3355 randomized to evolocumab and 3280 to placebo in the parent study). Median follow-up in FOURIER-OLE was 5.0 years; maximum exposure to evolocumab in parent plus FOURIER-OLE was 8.4 years. At 12 weeks in FOURIER-OLE, median LDL-C was 30 mg/dL, and 63.2% of patients achieved LDL-C <40 mg/dL on evolocumab. Incidences of serious adverse events, muscle-related events, new-onset diabetes, hemorrhagic stroke, and neurocognitive events with evolocumab long term did not exceed those for placebo-treated patients during the parent study and did not increase over time. During the FOURIER-OLE follow-up period, patients originally randomized in the parent trial to evolocumab versus placebo had a 15% lower risk of cardiovascular death, myocardial infarction, stroke, or hospitalization for unstable angina or coronary revascularization (hazard ratio, 0.85 [95% CI, 0.75-0.96]; P=0.008); a 20% lower risk of cardiovascular death, myocardial infarction, or stroke (hazard ratio, 0.80 [95% CI, 0.68-0.93]; P=0.003); and a 23% lower risk of cardiovascular death (hazard ratio, 0.77 [95% CI, 0.60-0.99]; P=0.04).
   Conclusions: Long-term LDL-C lowering with evolocumab was associated with persistently low rates of adverse events for >8 years that did not exceed those observed in the original placebo arm during the parent study and led to further reductions in cardiovascular events compared with delayed treatment initiation.
   Registration: URL: ; Unique identifiers: NCT02867813 and NCT03080935.
C1 [O'Donoghue, Michelle L.; Giugliano, Robert P.; Wiviott, Stephen D.; Kuder, Julia F.; Im, KyungAh; Murphy, Sabina A.; Sabatine, Marc S.] Brigham & Womens Hosp, Div Cardiovasc Med, TIMI Study Grp, Boston, MA 02115 USA.
   [O'Donoghue, Michelle L.; Giugliano, Robert P.; Wiviott, Stephen D.; Kuder, Julia F.; Im, KyungAh; Murphy, Sabina A.; Sabatine, Marc S.] Harvard Med Sch, Boston, MA 02115 USA.
   [Atar, Dan] Oslo Univ Hosp Ulleval, Dept Cardiol, Oslo, Norway.
   [Atar, Dan] Univ Oslo, Inst Clin Med, Oslo, Norway.
   [Keech, Anthony] Univ Sydney, Fac Hlth & Med Sci, Natl Hlth & Med Res Council Clin Trials Ctr, Sydney, NSW, Australia.
   [Flores-Arredondo, Jose H.; Lopez, J. Antonio G.; Wang, Bei; Monsalvo, Maria Laura; Abbasi, Siddique] Amgen Inc, Global Dev, Thousand Oaks, CA 91320 USA.
   [Elliott-Davey, Mary] Amgen Ltd, Cambridge, England.
C3 Harvard University; Brigham & Women's Hospital; Harvard University;
   Harvard Medical School; University of Oslo; University of Oslo;
   University of Sydney; Amgen; Amgen; Amgen Limited
RP O'Donoghue, ML (通讯作者)，Brigham & Womens Hosp, TIMI Study Grp, 60 Fenwood Rd,7th Floor, Boston, MA 02115 USA.
EM modonoghue@bwh.harvard.edu
RI Giugliano, Robert/JAC-3169-2023; Wiviott, Stephen/HIK-2534-2022;
   Giugliano, Robert/N-7233-2017
OI Giugliano, Robert/0000-0003-4110-7675; Lopez, J.
   Antonio/0000-0001-8604-5549; O'Donoghue, Michelle/0000-0002-8663-0067
CR Baigent C, 2010, LANCET, V376, P1670, DOI 10.1016/S0140-6736(10)61350-5
   Cannon CP, 2015, NEW ENGL J MED, V372, P2387, DOI 10.1056/NEJMoa1410489
   Collins R, 2016, LANCET, V388, P2532, DOI 10.1016/S0140-6736(16)31357-5
   Ference BA, 2017, EUR HEART J, V38, P2459, DOI 10.1093/eurheartj/ehx144
   Ford I, 2007, NEW ENGL J MED, V357, P1477, DOI 10.1056/NEJMoa065994
   Giugliano RP, 2017, JAMA CARDIOL, V2, P547, DOI 10.1001/jamacardio.2017.0083
   Grundy SM, 2019, CIRCULATION, V139, pE1046, DOI 10.1161/CIR.0000000000000624
   Heart Protection Study Collaborative Group, 2011, Lancet, V378, P2013, DOI 10.1016/S0140-6736(11)61125-2
   ISO H, 1989, NEW ENGL J MED, V320, P904, DOI 10.1056/NEJM198904063201405
   Koren MJ, 2019, J AM COLL CARDIOL, V74, P2132, DOI 10.1016/j.jacc.2019.08.1024
   Mach F, 2020, EUR HEART J, V41, P111, DOI [10.1093/eurheartj/ehz455, 10.15829/1560-4071-2020-3826]
   Nicholls SJ, 2007, JAMA-J AM MED ASSOC, V297, P499, DOI 10.1001/jama.297.5.499
   Nicholls SJ, 2022, JACC-CARDIOVASC IMAG, V15, P1308, DOI 10.1016/j.jcmg.2022.03.002
   Nicholls SJ, 2016, JAMA-J AM MED ASSOC, V316, P2373, DOI 10.1001/jama.2016.16951
   Oyama K, 2021, J AM COLL CARDIOL, V77, P259, DOI 10.1016/j.jacc.2020.11.011
   Pedersen TR, 2000, AM J CARDIOL, V86, P257, DOI 10.1016/S0002-9149(00)00910-3
   Räber L, 2022, JAMA-J AM MED ASSOC, V327, P1771, DOI 10.1001/jama.2022.5218
   Sabatine MS, 2017, NEW ENGL J MED, V376, P1713, DOI [10.4997/JRCPE.2017.212, 10.1056/NEJMoa1615664]
   Sabatine MS, 2016, AM HEART J, V173, P94, DOI 10.1016/j.ahj.2015.11.015
   Sammons E, 2022, EUR HEART J, V43, P1416, DOI 10.1093/eurheartj/ehab863
   Schludi B, 2022, J CLIN LIPIDOL, V16, P538, DOI 10.1016/j.jacl.2022.05.069
   Schwartz GG, 2018, NEW ENGL J MED, V379, P2097, DOI 10.1056/NEJMoa1801174
   Sever PS, 2011, EUR HEART J, V32, P2525, DOI 10.1093/eurheartj/ehr333
   Simes RJ, 2002, LANCET, V359, P1379
   Steg PG, 2019, CIRCULATION, V140, P103, DOI 10.1161/CIRCULATIONAHA.118.038840
   Wiviott SD, 2005, J AM COLL CARDIOL, V46, P1411, DOI 10.1016/j.jacc.2005.04.064
NR 26
TC 73
Z9 76
U1 5
U2 40
PU LIPPINCOTT WILLIAMS & WILKINS
PI PHILADELPHIA
PA TWO COMMERCE SQ, 2001 MARKET ST, PHILADELPHIA, PA 19103 USA
SN 0009-7322
EI 1524-4539
J9 CIRCULATION
JI Circulation
PD OCT 11
PY 2022
VL 146
IS 15
BP 1109
EP 1119
DI 10.1161/CIRCULATIONAHA.122.061620
PG 11
WC Cardiac & Cardiovascular Systems; Peripheral Vascular Disease
WE Science Citation Index Expanded (SCI-EXPANDED)
SC Cardiovascular System & Cardiology
GA 5E3KP
UT WOS:000865527000005
PM 36031810
OA Bronze
DA 2023-11-24
ER

PT J
AU Farnier, M
   Santos, RD
   Cosin-Sales, J
   Ezhov, MV
   Liu, J
   Granados, D
   Santoni, S
   Khan, I
   Catapano, AL
AF Farnier, Michel
   Santos, Raul D.
   Cosin-Sales, Juan
   Ezhov, Marat, V
   Liu, Jian
   Granados, Denis
   Santoni, Serena
   Khan, Irfan
   Catapano, Alberico L.
TI Projected impact of treatment intensification with statin, ezetimibe,
   and statin plus ezetimibe fixed-dose combination on MACE across six
   countries
SO EUROPEAN JOURNAL OF PREVENTIVE CARDIOLOGY
LA English
DT Article
DE Atherosclerotic cardiovascular disease; Dyslipidaemia; Ezetimibe; Global
   burden of disease; Ischaemic stroke; Low-density lipoprotein
   cholesterol; Myocardial infarction; Statin
ID CHOLESTEROL; DYSLIPIDEMIA; GUIDELINES; SIMULATION; THERAPY
AB Aims The 2019 European Society of Cardiology/European Atherosclerosis Society (ESC/EAS) dyslipidaemia guidelines recommend achievement of low-density lipoprotein cholestrol (LDL-C) goals based on an individual's risk. We aimed to evaluate the impact of guideline adoption with statin, ezetimibe, and statin plus ezetimibe fixed-dose combination (FDC) on LDL-C goal achievement and incidence of major adverse cardiovascular events (MACE) across six countries. Methods and results A simulation model with a five-year horizon (2020-2024) was developed based on Institute for Health Metrics and Evaluation Global Burden of Disease Study database with a business-as-usual (BAU) scenario representing status quo, intervention scenario-1 representing treatment with statin and ezetimibe as separate agents, and intervention scenario-2 representing treatment with statin or statin plus ezetimibe FDC. MACE was defined as the composite of myocardial infarction, ischaemic stroke, and cardiovascular death. The mean population LDL-C was reduced from 4.25 mmol/L in the BAU scenario, to 3.65 mmol/L and 3.59 mmol/L in intervention scenarios-1 and -2, respectively. Compared with BAU, intervention scenarios-1 and-2 resulted in relative reduction of MACE by 5.4% and 6.4% representing similar to 3.7 and 4.4 million MACE averted, respectively, across six countries over 5 years. The absolute benefit in terms of MACE averted was highest for China, whereas France had highest relative reduction in MACE with both intervention scenarios compared with BAU. Conclusion The 2019 ESC/EAS guideline-based treatment intensification with strategies based on statin, ezetimibe, and statin plus ezetimibe FDC is estimated to result in a substantial population-level benefit in terms of MACE averted compared with BAU.
C1 [Farnier, Michel] Univ Bourgogne Franche Comte, Serv Cardiol, Equipe PEC2, EA 7460,CHU Dijon Bourgogne, F-21000 Dijon, France.
   [Santos, Raul D.] Univ Sao Paulo, Lipid Clin Heart Inst InCor, Med Sch Hosp, Av Dr Eneas C Aguiar 44, BR-05403900 Sao Paulo, Brazil.
   [Santos, Raul D.] Hosp Israelita Albert Einstein, Av Albert Einstein 627-701, BR-05652900 Sao Paulo, Brazil.
   [Cosin-Sales, Juan] Hosp Arnau Vilanova, Dept Cardiol, Calle San Clemente 12, Valencia 46015, Spain.
   [Cosin-Sales, Juan] Univ CEU Cardenal Herrena, Fac Ciencias Salud, Dept Med, Valencia 46113, Spain.
   [Ezhov, Marat, V] Minist Hlth Russian Federat, AL Myasnikov Inst Clin Cardiol, Dept Atherosclerosis, Lab Lipid Disorders,Natl Med Res Ctr Cardiol, 15A,3rd Cherepkovskaya St, Moscow 121552, Russia.
   [Liu, Jian] Peking Univ Peoples Hosp, Dept Cardiol, 11 Xizhimen South St, Beijing 100044, Peoples R China.
   [Granados, Denis] Sanofi, Res & Dev, Epidemiol & Benefit Risk, 1 Ave Pierre Brossolette, F-91380 Chilly Mazarin, France.
   [Santoni, Serena] Inst Hlth Metr & Evaluat, Populat Hlth Bldg, Hans Rosling Ctr, 3980 15th Ave NE, Seattle, WA 98195 USA.
   [Khan, Irfan] Sanofi, Gen Med, Med Evidence Generat, Bridgewater, NJ 08807 USA.
   [Catapano, Alberico L.] Univ Milan, Dept Pharmacol & Biomol Sci, Via Balzaretti 9, I-20133 Milan, Italy.
   [Catapano, Alberico L.] IRCCS Multimed, Via Balzaretti 9, I-20133 Milan, Italy.
C3 CHU Dijon Bourgogne; Universite de Bourgogne; Universidade de Sao Paulo;
   Hospital Israelita Albert Einstein; National Medical Research Center of
   Cardiology; Ministry of Health of the Russian Federation; Peking
   University; Sanofi-Aventis; Sanofi France; Institute for Health Metrics
   & Evaluation; Sanofi-Aventis; University of Milan; IRCCS Multimedica
RP Catapano, AL (通讯作者)，Univ Milan, Dept Pharmacol & Biomol Sci, Via Balzaretti 9, I-20133 Milan, Italy.; Catapano, AL (通讯作者)，IRCCS Multimed, Via Balzaretti 9, I-20133 Milan, Italy.
EM alberico.catapano@unimi.it
RI Khan, Irfan/ABD-3838-2020; Santos, Raul/A-1170-2010
OI Khan, Irfan/0000-0002-9832-0904; Santos, Raul/0000-0002-9860-6582;
   Santoni, Serena/0000-0002-4964-3774; Catapano, Alberico
   Luigi/0000-0002-7593-2094; GRANADOS, DENIS/0000-0002-9889-3358; Ezhov,
   Marat/0000-0002-1518-6552
FU Sanofi
FX The study was funded by Sanofi.
CR Bays HE, 2011, AM J CARDIOL, V108, P523, DOI 10.1016/j.amjcard.2011.03.079
   Blaum C, 2021, EUR J PREV CARDIOL, V28, P47, DOI 10.1093/eurjpc/zwaa088
   Cannon CP, 2017, JAMA CARDIOL, V2, P959, DOI 10.1001/jamacardio.2017.2289
   Cannon CP, 2015, NEW ENGL J MED, V372, P2387, DOI 10.1056/NEJMoa1410489
   Catapano AL, 2016, EUR HEART J, V37, P2999, DOI 10.1093/eurheartj/ehw272
   Collins J., ZENODO, DOI 10.5281/zenodo.3546963
   Dicker D, 2018, LANCET, V392, P1684, DOI 10.1016/s0140-6736(18)31891-9
   Ference BA, 2017, EUR HEART J, V38, P2459, DOI 10.1093/eurheartj/ehx144
   Gulizia MM, 2017, EUR HEART J SUPPL, V19, pD3, DOI 10.1093/eurheartj/sux029
   Han SN, 2019, AM J CARDIOVASC DRUG, V19, P237, DOI 10.1007/s40256-018-00317-1
   Joint committee for guideline revision, 2018, J Geriatr Cardiol, V15, P1, DOI 10.11909/j.issn.1671-5411.2018.01.011
   Khan I, 2020, J AM HEART ASSOC, V9, DOI 10.1161/JAHA.120.016506
   Khan SU, 2019, J AM HEART ASSOC, V8, DOI 10.1161/JAHA.118.011581
   Kotseva K, 2019, EUR J PREV CARDIOL, V26, P824, DOI 10.1177/2047487318825350
   Mach F, 2019, ATHEROSCLEROSIS, V290, P140, DOI [10.1016/j.atherosclerosis.2019.08.014, 10.1093/eurheartj/ehz455]
   Mercep I, 2022, PHARMACEUTICALS-BASE, V15, DOI 10.3390/ph15070839
   Mikhailidis DP, 2007, CURR MED RES OPIN, V23, P2009, DOI 10.1185/030079907X210507
   Mudambi R., ZENODO, DOI 10.5281/zenodo.3967610
   Pan L, 2016, ATHEROSCLEROSIS, V248, P2, DOI 10.1016/j.atherosclerosis.2016.02.006
   Ray KK, 2021, EUR J PREV CARDIOL, V28, P1279, DOI 10.1093/eurjpc/zwaa047
   Rea F, 2021, ADV THER, V38, P5270, DOI 10.1007/s12325-021-01892-7
   Roth GA, 2020, J AM COLL CARDIOL, V76, P2982, DOI 10.1016/j.jacc.2020.11.010
   Roth GA, 2018, LANCET, V392, P1736, DOI 10.1016/s0140-6736(18)32203-7
   Sabatine MS, 2017, NEW ENGL J MED, V376, P1713, DOI [10.4997/JRCPE.2017.212, 10.1056/NEJMoa1615664]
   Schubert J, 2021, EUR HEART J, V42, P243, DOI 10.1093/eurheartj/ehaa1011
   Schwartz GG, 2018, NEW ENGL J MED, V379, P2097, DOI 10.1056/NEJMoa1801174
   Stanaway JD, 2018, LANCET, V392, P1923, DOI 10.1016/s0140-6736(18)32225-6
   Steen DL, 2017, BMJ OPEN, V7, DOI 10.1136/bmjopen-2016-013255
   Tokgözoglu L, 2022, EUR HEART J, V43, P3198, DOI 10.1093/eurheartj/ehab841
   Zhang XP, 2017, PLOS ONE, V12, DOI 10.1371/journal.pone.0176436
NR 30
TC 5
Z9 5
U1 0
U2 2
PU OXFORD UNIV PRESS
PI OXFORD
PA GREAT CLARENDON ST, OXFORD OX2 6DP, ENGLAND
SN 2047-4873
EI 2047-4881
J9 EUR J PREV CARDIOL
JI Eur. J. Prev. Cardiol.
PD DEC 7
PY 2022
VL 29
IS 17
SI SI
BP 2264
EP 2271
DI 10.1093/eurjpc/zwac214
EA SEP 2022
PG 8
WC Cardiac & Cardiovascular Systems
WE Science Citation Index Expanded (SCI-EXPANDED)
SC Cardiovascular System & Cardiology
GA 6T8HK
UT WOS:000863923900001
PM 36134461
OA hybrid
DA 2023-11-24
ER

PT J
AU Ou, ZW
   Yu, ZX
   Liang, BH
   Zhao, L
   Li, JH
   Pang, XL
   Liu, QY
   Xu, C
   Dong, SH
   Sun, X
   Li, TZM
AF Ou, Ziwei
   Yu, Zaixin
   Liang, Benhui
   Zhao, Lin
   Li, Jianghua
   Pang, Xinli
   Liu, Qiyun
   Xu, Cong
   Dong, Shaohong
   Sun, Xin
   Li, Tangzhiming
TI Evolocumab enables rapid LDL-C reduction and inflammatory modulation
   during in-hospital stage of acute coronary syndrome: A pilot study on
   Chinese patients
SO FRONTIERS IN CARDIOVASCULAR MEDICINE
LA English
DT Article
DE evolocumab; acute coronary syndrome; atherogenic lipids; inflammatory
   cytokines; Chinese patients
ID REDUCING LIPIDS; HEART-DISEASE; PCSK9; EFFICACY; SAFETY; ADHERENCE;
   STATINS; EVENTS; RISK
AB Background and aims: Proprotein convertase subtilisin/kexin type 9 (PCSK9) has long been considered a key regulator in lipid metabolism. Its role as a potential player in immune response has recently earned much attention. However, the effects of evolocumab, an approved PCSK9 monoclonal antibody, on lipid reduction and inflammation regulation in Chinese patients with acute coronary syndrome (ACS) during their in-hospital stage after an index event are not well known. Methods: We conducted a case-crossover pilot study (, NCT04730648) involving 31 patients hospitalized for ACS with elevated low-density lipoprotein cholesterol (LDL-C) level (>= 70 mg/dL despite high-intensity statin) and 8 age- and gender-matched patients without coronary heart disease (CHD) as the baseline control. The patients with ACS received one dose of subcutaneous evolocumab (140 mg) on top of 10 mg/day rosuvastatin during hospitalization. Blood samples at baseline and 72 h post-evolocumab administration were collected for lipid and cytokine assessments. Results: The patients without CHD shared similar risk factors and LDL-C levels with the patients with ACS but exhibited a more activated inflammatory status. After single-dose in-hospital evolocumab, the median LDL-C level of patients with ACS decreased from 109.0 to 41.4 mg/dL as early as 72 h, accompanied with reductions in other atherogenic lipids. Systemic inflammatory pattern was also altered, rendering a decrease in pro-inflammatory and anti-inflammatory cytokines. Conclusion: In this case-crossover study of the effect of PCSK9 antibody among Chinese patients, evolocumab on top of high-intensity statin during hospitalization led to a remarkable and rapid reduction in atherogenic lipids and an alteration in inflammatory status at early-stage post-ACS.
C1 [Ou, Ziwei; Yu, Zaixin; Liang, Benhui] Cent South Univ, Xiangya Hosp, Dept Cardiol, Changsha, Peoples R China.
   [Ou, Ziwei; Zhao, Lin] Cent South Univ, Xiangya Hosp 3, Dept Cardiol, Changsha, Peoples R China.
   [Li, Jianghua; Pang, Xinli; Liu, Qiyun; Xu, Cong; Dong, Shaohong; Sun, Xin; Li, Tangzhiming] Jinan Univ, Southern Univ Sci & Technol, Shenzhen Peoples Hosp, Affiliated Hosp 1,Shenzhen Cardiovasc Minimally In, Shenzhen, Peoples R China.
C3 Central South University; Central South University; Southern University
   of Science & Technology; Jinan University
RP Dong, SH; Sun, X; Li, TZM (通讯作者)，Jinan Univ, Southern Univ Sci & Technol, Shenzhen Peoples Hosp, Affiliated Hosp 1,Shenzhen Cardiovasc Minimally In, Shenzhen, Peoples R China.
EM dsh226@outlook.com; sunxinflying@163.com; litangzhiming@126.com
RI Ou, Ziwei/GLT-8260-2022; liu, qiyun/HMO-6171-2023; Liang,
   Benhui/GXH-2495-2022; li, jianghua/GXG-4735-2022
OI Ou, Ziwei/0000-0003-4654-8664; Li, Tangzhiming/0000-0002-5273-9531
FU National Natural Science Foundation of China; Key Research and
   Development Program of Hunan Province; Natural Science Foundation of
   Shenzhen; Shenzhen People's Hospital Research Cultivation Project; 
   [82000058];  [82070517];  [81873416];  [82070055];  [2020SK2065]; 
   [JCYJ20190807145015194];  [SYJCYJ202014];  [SYLCYJ202119]
FX Funding This research was supported by the National Natural Science
   Foundation of China (82000058, 82070517, 81873416, and 82070055), Key
   Research and Development Program of Hunan Province (2020SK2065), Natural
   Science Foundation of Shenzhen (JCYJ20190807145015194), and Shenzhen
   People's Hospital Research Cultivation Project (SYJCYJ202014 and
   SYLCYJ202119).
CR Armstrong PW, 2016, J AM COLL CARDIOL, V68, P802, DOI 10.1016/j.jacc.2016.06.006
   Barstow Craig, 2020, FP Essent, V490, P11
   Baruch A, 2017, AM J CARDIOL, V119, P1576, DOI 10.1016/j.amjcard.2017.02.020
   Bonaca MP, 2018, CIRCULATION, V137, P338, DOI 10.1161/CIRCULATIONAHA.117.032235
   Brown TM, 2020, J CLIN LIPIDOL, V14, P260, DOI 10.1016/j.jacl.2020.01.004
   Cesaro A, 2020, BIOFACTORS, V46, P367, DOI 10.1002/biof.1619
   Dhindsa DS, 2020, FRONT CARDIOVASC MED, V7, DOI 10.3389/fcvm.2020.00088
   Gallone G, 2018, J AM COLL CARDIOL, V72, P2886, DOI 10.1016/j.jacc.2018.09.052
   Giugliano RP, 2017, LANCET, V390, P1962, DOI 10.1016/S0140-6736(17)32290-0
   Grundy SM, 2019, CIRCULATION, V139, pE1046, DOI 10.1161/CIR.0000000000000624
   Jain MK, 2005, NAT REV DRUG DISCOV, V4, P977, DOI 10.1038/nrd1901
   Kim J, 2017, STROKE, V48, P2723, DOI 10.1161/STROKEAHA.117.018140
   Klimis H, 2019, HEART ASIA, V11, DOI 10.1136/heartasia-2019-011200
   Koskinas KC, 2019, J AM COLL CARDIOL, V74, P2452, DOI 10.1016/j.jacc.2019.08.010
   Lawler Patrick R, 2021, Eur Heart J, V42, P113, DOI 10.1093/eurheartj/ehaa099
   Leucker TM, 2020, CIRCULATION, V142, P419, DOI 10.1161/CIRCULATIONAHA.120.046320
   Libby P, 2019, J AM COLL CARDIOL, V74, P1594, DOI 10.1016/j.jacc.2019.07.061
   Liberale L, 2020, INT J BIOCHEM CELL B, V122, DOI 10.1016/j.biocel.2020.105735
   Liu X, 2019, J CELL PHYSIOL, V234, P19180, DOI 10.1002/jcp.28612
   Luquero A, 2021, FRONT CARDIOVASC MED, V8, DOI 10.3389/fcvm.2021.639727
   Mach F, 2019, ATHEROSCLEROSIS, V290, P140, DOI [10.1016/j.atherosclerosis.2019.08.014, 10.1093/eurheartj/ehz455]
   Navar AM, 2019, CIRC-CARDIOVASC QUAL, V12, DOI 10.1161/CIRCOUTCOMES.118.005041
   Nicholls SJ, 2016, JAMA-J AM MED ASSOC, V316, P2373, DOI 10.1001/jama.2016.16951
   Ridker PM, 2017, NEW ENGL J MED, V377, P1119, DOI 10.1056/NEJMoa1707914
   Ridker PM, 2018, EUR HEART J, V39, P3499, DOI 10.1093/eurheartj/ehy310
   Robinson JG, 2015, NEW ENGL J MED, V372, P1489, DOI 10.1056/NEJMoa1501031
   Sabatine MS, 2017, NEW ENGL J MED, V376, P1713, DOI [10.4997/JRCPE.2017.212, 10.1056/NEJMoa1615664]
   Sabatine MS, 2015, NEW ENGL J MED, V372, P1500, DOI 10.1056/NEJMoa1500858
   Schwartz GG, 2001, JAMA-J AM MED ASSOC, V285, P1711, DOI 10.1001/jama.285.13.1711
   Shapiro MD, 2018, CIRC RES, V122, P1420, DOI 10.1161/CIRCRESAHA.118.311227
   Sinnathamby T, 2015, J CELL BIOCHEM, V116, P45, DOI 10.1002/jcb.24941
   Subramanian M, 2015, CIRC RES, V116, pE13, DOI 10.1161/CIRCRESAHA.116.304794
   Tardif JC, 2019, NEW ENGL J MED, V381, P2497, DOI 10.1056/NEJMoa1912388
NR 33
TC 2
Z9 2
U1 1
U2 8
PU FRONTIERS MEDIA SA
PI LAUSANNE
PA AVENUE DU TRIBUNAL FEDERAL 34, LAUSANNE, CH-1015, SWITZERLAND
SN 2297-055X
J9 FRONT CARDIOVASC MED
JI Front. Cardiovasc. Med.
PD AUG 9
PY 2022
VL 9
AR 939791
DI 10.3389/fcvm.2022.939791
PG 11
WC Cardiac & Cardiovascular Systems
WE Science Citation Index Expanded (SCI-EXPANDED)
SC Cardiovascular System & Cardiology
GA 3Y6GQ
UT WOS:000843822000001
PM 36017088
OA gold, Green Published
DA 2023-11-24
ER

PT J
AU Likozar, AR
   Sebestjen, M
AF Likozar, Andreja Rehberger
   Sebestjen, Miran
TI Smoking and diabetes attenuate beneficial effects of PSCK9 inhibitors on
   arterial wall properties in patients with very high lipoprotein (a)
   levels
SO ATHEROSCLEROSIS PLUS
LA English
DT Article
DE Endothelial function; Lipoprotein (a); Alirocumab; Evolocumab; Coronary
   artery disease; Low-density lipoprotein cholesterol
ID INTIMA-MEDIA THICKNESS; ENDOTHELIAL DYSFUNCTION; CARDIOVASCULAR-DISEASE;
   PCSK9; CHOLESTEROL; PROGRESSION; THERAPY; PLAQUE; ATHEROSCLEROSIS;
   METAANALYSIS
AB Background and aims: Elevated lipoprotein (a) (Lp(a)) and low-density lipoprotein cholesterol levels (LDL-C) are significant residual risk factors for cardiovascular events. Treatment with protein convertase subtilisin kexin type 9 (PCSK9) inhibitors reduces the levels of both. Less is known about effects of PCSK9 inhibitors on functional and morphological properties of the arterial wall. The aim of the present study was to determine whether other factors besides decreased LDL-C and Lp(a) are associated with func-tional (flow-mediated dilation [FMD]) and morphological (carotid intima-media thickness [c-IMT], pulse -wave velocity [PWV]) changes of the arterial wall properties in patients with coronary artery disease (CAD) treated with alirocumab and evolocumab. Methods: One hundred patients with CAD after myocardial infarction before 55 years and with high Lp(a) were randomised to lipid-lowering therapies without PCSK9 inhibitors (control; N = 31), or with alir-ocumab 150 mg SC (N = 35) or evolocumab 140 mg SC (N = 34), every 2 weeks. All patients underwent blood sampling for biochemical analyses and ultrasound measurements for FMD, c-IMT and PWV. Results: There were no significant changes in FMD for the control (10.7% +/- 6.6%-11.1% +/- 4.4%, p = 0.716) and alirocumab (10.7% +/- 5.9%-11.2% +/- 5.3%, p = 0.547) groups, while evolocumab promoted significant increase (11.2% +/- 6.8%-14.1% +/- 6.6%, p < 0.0001). Only in non-smokers and non-diabetics significant improvements in FMD (p < 0.0001) after treatment with PCSK9 inhibitors were observed. Conclusion: These data show that for patients with CAD and high Lp(a) levels, beneficial effects of PCSK9 inhibitors on the arterial wall properties can be attenuated by specific risk factors, such as smoking and diabetes. (c) 2022 The Authors. Published by Elsevier B.V. This is an open access article under the CC BY-NC-ND license (http://creativecommons.org/licenses/by-nc-nd/4.0/).
C1 [Likozar, Andreja Rehberger; Sebestjen, Miran] Univ Med Ctr Ljubljana, Dept Vasc Dis, Ljubljana 1000, Slovenia.
   [Sebestjen, Miran] Univ Med Ctr Ljubljana, Dept Cardiol, Zaloska 7, Ljubljana 1000, Slovenia.
   [Sebestjen, Miran] Univ Ljubljana, Fac Med, Ljubljana 1000, Slovenia.
C3 University Medical Centre Ljubljana; University of Ljubljana
RP Sebestjen, M (通讯作者)，Univ Med Ctr Ljubljana, Dept Cardiol, Zaloska 7, Ljubljana 1000, Slovenia.
EM andreja.renbergerlikozar@kclj.si; miran.sebestjen@guest.arnes.si
OI Sebestjen, Miran/0000-0001-9907-3522
CR Adorni MP, 2017, ATHEROSCLEROSIS, V256, P1, DOI 10.1016/j.atherosclerosis.2016.11.019
   Ako J, 2019, CIRC J, V83, P2025, DOI 10.1253/circj.CJ-19-0412
   Alley H, 2014, JOVE-J VIS EXP, DOI 10.3791/52070
   Ambrose JA, 2004, J AM COLL CARDIOL, V43, P1731, DOI 10.1016/j.jacc.2003.12.047
   Basu A, 2018, J LIPID RES, V59, P872, DOI 10.1194/jlr.P080143
   Bonetti PO, 2003, ARTERIOSCL THROM VAS, V23, P168, DOI 10.1161/01.ATV.0000051384.43104.FC
   Breder I, 2020, THER ADV CHRONIC DIS, V11, DOI 10.1177/2040622320959248
   Cavieres V, 2014, AM J CARDIOVASC DIS, V4, P114
   Danesh J, 2000, CIRCULATION, V102, P1082, DOI 10.1161/01.CIR.102.10.1082
   Erqou S, 2010, J AM COLL CARDIOL, V55, P2160, DOI 10.1016/j.jacc.2009.10.080
   Faul F, 2009, BEHAV RES METHODS, V41, P1149, DOI 10.3758/BRM.41.4.1149
   FRIEDEWALD WT, 1972, CLIN CHEM, V18, P499
   Gao F, 2021, LIPIDS HEALTH DIS, V20, DOI 10.1186/s12944-021-01528-3
   Gaudet D, 2017, AM J CARDIOL, V119, P40, DOI 10.1016/j.amjcard.2016.09.010
   Hirai K, 2020, J CLIN MED, V9, DOI 10.3390/jcm9072256
   Huang YB, 2013, J ATHEROSCLER THROMB, V20, P108, DOI 10.5551/jat.14001
   Jang AY, 2020, CIRC J, V84, P867, DOI 10.1253/circj.CJ-20-0051
   Kasichayanula S, 2018, CLIN PHARMACOKINET, V57, P769, DOI 10.1007/s40262-017-0620-7
   Kronenberg F, 2013, J INTERN MED, V273, P6, DOI 10.1111/j.1365-2796.2012.02592.x
   Lambert G, 2012, J LIPID RES, V53, P2515, DOI 10.1194/jlr.R026658
   Leucker TM, 2020, J AM HEART ASSOC, V9, DOI 10.1161/JAHA.120.016263
   Lorenz MW, 2007, CIRCULATION, V115, P459, DOI 10.1161/CIRCULATIONAHA.106.628875
   Mach F, 2019, ATHEROSCLEROSIS, V290, P140, DOI [10.1016/j.atherosclerosis.2019.08.014, 10.1093/eurheartj/ehz455]
   Maulucci G, 2018, J CLIN LIPIDOL, V12, P669, DOI 10.1016/j.jacl.2018.02.004
   Messner B, 2014, ARTERIOSCL THROM VAS, V34, P509, DOI 10.1161/ATVBAHA.113.300156
   Di Minno A, 2020, THROMB RES, V194, P229, DOI 10.1016/j.thromres.2020.07.049
   Nicholls SJ, 2021, ESC, P2021
   Nicholls SJ, 2021, CARDIOVASC DIAGN THE, V11, P120, DOI 10.21037/cdt-20-684
   Nicholls SJ, 2018, J AM COLL CARDIOL, V72, P2012, DOI 10.1016/j.jacc.2018.06.078
   Nicholls SJ, 2016, JAMA-J AM MED ASSOC, V316, P2373, DOI 10.1001/jama.2016.16951
   Nissen SE, 2004, JAMA-J AM MED ASSOC, V291, P1071, DOI 10.1001/jama.291.9.1071
   O'Donoghue ML, 2019, CIRCULATION, V139, P1483, DOI 10.1161/CIRCULATIONAHA.118.037184
   Poredos P, 2006, INT ANGIOL, V25, P280
   Likozar AR, 2021, J CARDIOVASC DEV DIS, V8, DOI 10.3390/jcdd8120181
   Romagnuolo R, 2015, J BIOL CHEM, V290, P11649, DOI 10.1074/jbc.M114.611988
   Rosenson RS, 2018, J AM COLL CARDIOL, V72, P314, DOI 10.1016/j.jacc.2018.04.054
   Saba L, 2019, INT ANGIOL, V38, P451, DOI 10.23736/S0392-9590.19.04267-6
   Sabatine MS, 2017, NEW ENGL J MED, V376, P1713, DOI [10.4997/JRCPE.2017.212, 10.1056/NEJMoa1615664]
   Samaha FF, 2008, NAT CLIN PRACT CARD, V5, P497, DOI 10.1038/ncpcardio1250
   SANDHOLZER C, 1992, ARTERIOSCLER THROMB, V12, P1214, DOI 10.1161/01.ATV.12.10.1214
   Sebestjen M, 2005, CORONARY ARTERY DIS, V16, P175
   Sugizaki Y, 2020, JACC-CARDIOVASC IMAG, V13, P1452, DOI 10.1016/j.jcmg.2020.01.021
   Tsimikas S, 2005, NEW ENGL J MED, V353, P46, DOI 10.1056/NEJMoa043175
   Tsimikas S, 2020, EUR HEART J, V41, P2275, DOI 10.1093/eurheartj/ehz310
   Utermann G, 1999, CURR OPIN LIPIDOL, V10, P133, DOI 10.1097/00041433-199904000-00007
   van Oort S, 2021, J INTERN MED, V289, P232, DOI 10.1111/joim.13196
   Wakabayashi I, 2006, CLIN CHIM ACTA, V373, P127, DOI 10.1016/j.cca.2006.05.018
   Waters DD, 2009, CIRCULATION, V120, P28, DOI 10.1161/CIRCULATIONAHA.108.838466
   Watts GF, 2020, METABOLISM, V107, DOI 10.1016/j.metabol.2020.154221
   Yano H, 2020, J CARDIOL, V75, P289, DOI 10.1016/j.jjcc.2019.08.002
NR 50
TC 2
Z9 2
U1 1
U2 2
PU ELSEVIER
PI AMSTERDAM
PA RADARWEG 29, 1043 NX AMSTERDAM, NETHERLANDS
EI 2667-0895
J9 ATHEROSCLER PLUS
JI Atheroscler. Plus
PD DEC
PY 2022
VL 50
BP 1
EP 9
DI 10.1016/j.athplu.2022.07.001
EA AUG 2022
PG 9
WC Peripheral Vascular Disease
WE Science Citation Index Expanded (SCI-EXPANDED)
SC Cardiovascular System & Cardiology
GA 6O7CZ
UT WOS:000890400300001
PM 36643800
OA Green Published
DA 2023-11-24
ER

PT J
AU Nicholls, SJ
   Kataoka, Y
   Nissen, SE
   Prati, F
   Windecker, S
   Puri, R
   Hucko, T
   Aradi, D
   Herrman, JPR
   Hermanides, RS
   Wang, B
   Wang, H
   Butters, J
   Di Giovanni, G
   Jones, S
   Pompili, G
   Psaltis, PJ
AF Nicholls, Stephen J.
   Kataoka, Yu
   Nissen, Steven E.
   Prati, Francesco
   Windecker, Stephan
   Puri, Rishi
   Hucko, Thomas
   Aradi, Daniel
   Herrman, Jean-Paul R.
   Hermanides, Renicus S.
   Wang, Bei
   Wang, Huei
   Butters, Julie
   Di Giovanni, Giuseppe
   Jones, Stephen
   Pompili, Gianluca
   Psaltis, Peter J.
TI Effect of Evolocumab on Coronary Plaque Phenotype and Burden in
   Statin-Treated Patients Following Myocardial Infarction
SO JACC-CARDIOVASCULAR IMAGING
LA English
DT Article
DE acute coronary syndromes; atherosclerosis; clinical trials; lipid
   lowering; PCSK9 inhibitor
ID INTRAVASCULAR ULTRASOUND; ATHEROSCLEROTIC PLAQUE; REGRESSION; THERAPY;
   DISEASE; ATORVASTATIN; PROGRESSION; MORPHOLOGY; RATIONALE; EZETIMIBE
AB BACKGROUND The proprotein convertase subtilisin kexin type-9 inhibitor evolocumab produced coronary atheroma regression in statin-treated patients.
   OBJECTIVES The purpose of this study was to determine the effect of evolocumab on optical coherence tomography (OCT) measures of plaque composition.
   METHODS Patients with a non-ST-segment elevation myocardial infarction were treated with monthly evolocumab 420 mg (n = 80) or placebo (n = 81) for 52 weeks. Patients underwent serial OCT and intravascular ultrasound imaging within a matched arterial segment of a nonculprit vessel. The primary analysis determined the change in the minimum fibrous cap thickness and maximum lipid arc throughout the imaged arterial segment. Additional analyses determined changes in OCT features in lipid-rich plaque regions and plaque burden. Safety and tolerability were evaluated.
   RESULTS Among treated patients (age 60.5 +/- 9.6 years; 28.6% women; low-density lipoprotein cholesterol [LDL-C], 141.3 +/- 33.1 mg/dL), 135 had evaluable imaging at follow-up. The evolocumab group achieved lower LDL-C levels (28.1 vs 87.2 mg/dL; P < 0.001). The evolocumab group demonstrated a greater increase in minimum fibrous cap thickness (+42.7 vs +21.5 mm; P = 0.015) and decrease in maximum lipid arc (-57.5 degrees vs.-31.4 degrees; P = 0.04) and macrophage index (-3.17 vs-1.45 mm; P = 0.04) throughout the arterial segment. Similar benefits of evolocumab were observed in lipid-rich plaque regions. Greater regression of percent atheroma volume was observed with evolocumab compared with placebo (-2.29% +/- 0.47% vs-0.61% +/- 0.46%; P = 0.009). The groups did not differ regarding changes in microchannels or calcium.
   CONCLUSIONS The combination of statin and evolocumab after a non-ST-segment elevation myocardial infarction produces favorable changes in coronary atherosclerosis consistent with stabilization and regression. This demonstrates a potential mechanism for the improved clinical outcomes observed achieving very low LDL-C levels following an acute coronary syndrome. (C) 2022 by the American College of Cardiology Foundation.
C1 [Nicholls, Stephen J.; Butters, Julie] Monash Univ, Victorian Heart Inst, Clayton, Vic, Australia.
   [Kataoka, Yu] Natl Cerebral & Cardiovasc Ctr, Dept Cardiovasc Med, Suita, Osaka, Japan.
   [Nissen, Steven E.; Puri, Rishi] Cleveland Clin, Heart & Vasc Inst, Cleveland, OH USA.
   [Prati, Francesco] UniCamillus St Camillus Int Univ Hlth Sci, San Giovanni Hosp, Rome, Italy.
   [Windecker, Stephan] Univ Bern, Bern Univ Hosp, Dept Cardiol, Inselspital, Bern, Switzerland.
   [Hucko, Thomas; Wang, Bei; Wang, Huei] Amgen Inc, Global Dev, Thousand Oaks, CA USA.
   [Aradi, Daniel] Univ Semmelweis, Heart & Vasc Ctr, Budapest, Hungary.
   [Aradi, Daniel] Heart Ctr Balatonfured, Balatonfured, Hungary.
   [Aradi, Daniel] Tagore Med Ctr, Balatonfured, Hungary.
   [Herrman, Jean-Paul R.] OLVG Oost, Amsterdam, Netherlands.
   [Hermanides, Renicus S.] Isala Hosp, Dept Cardiol, Zwolle, Netherlands.
   [Di Giovanni, Giuseppe; Jones, Stephen; Pompili, Gianluca; Psaltis, Peter J.] South Australian Hlth & Med Res Inst, Adelaide, SA, Australia.
   [Psaltis, Peter J.] Univ Adelaide, Adelaide Med Sch, Dept Cardiol, Cent Adelaide Local Hlth Network, Adelaide, SA, Australia.
C3 Monash University; National Cerebral & Cardiovascular Center - Japan;
   Cleveland Clinic Foundation; A.O.U. Citta della Salute e della Scienza
   di Torino; AOU San Giovanni Battista-Molinette; University of Bern;
   University Hospital of Bern; Amgen; Semmelweis University; South
   Australian Health & Medical Research Institute (SAHMRI); University of
   Adelaide
RP Nicholls, SJ (通讯作者)，Monash Cardiovasc Res Ctr, 246 Clayton Rd, Clayton, Vic 3168, Australia.
EM stephen.nicholls@monash.edu
FU Amgen Inc.; National Health and Medical Research Council of Australia;
   AstraZeneca; Amgen; Anthera; CSL Behring; Cerenis; Eli Lilly; Esperion;
   Resverlogix; Novartis; InfraReDx; Sanofi-Regeneron; Akcea; Boehringer
   Ingelheim; Kowa; Merck; Takeda; Pfizer; SanofiRegeneron; Novo Nordisk;
   AbbVie; Medtronic; MyoKardia; Medicines Company; Silence Therapeutics;
   Orexigen; Abbott; Abiomed; Bayer; Bristol Myers Squibb; Boston
   Scientific; Biotronik; Cardiovalve; Edwards Lifesciences; MedAlliance;
   Polares; Sinomed; V-Wave; Xeltis; National Heart Foundation of Australia
   [FLF102056]; National Health and Medical Research Council of Australia
   [CDF1161506]; Abbott Vascular
FX This study was sponsored by Amgen Inc. Dr Nicholls is a recipient of a
   Principal Research Fellowship from the National Health and Medical
   Research Council of Australia; has received research support from
   AstraZeneca, Amgen, Anthera, CSL Behring, Cerenis, Eli Lilly, Esperion,
   Resverlogix, Novartis, InfraReDx, and Sanofi-Regeneron; and is a
   consultant for Amgen, Akcea, AstraZeneca, Boehringer Ingelheim, CSL
   Behring, Eli Lilly, Esperion, Kowa, Merck, Takeda, Pfizer,
   SanofiRegeneron, and Novo Nordisk. Dr Kataoka has received research
   support from Kowa; and has received speaker honoraria from Abbott
   Vascular, Amgen, CSL Behring, Daiichi Sankyo, Kowa, Nipro, and Takeda.
   Dr Nissen has reported that the Cleveland Clinic Center for Clinical
   Research has received funding to perform clinical trials from AbbVie,
   AstraZeneca, Amgen, Cerenis, Eli Lilly, Esperion, Medtronic, MyoKardia,
   Novartis, Pfizer, The Medicines Company, Silence Therapeutics, Takeda,
   and Orexigen; is involved in these clinical trials but receives no
   personal remuneration for his participation; and has served as a
   consultant for many pharmaceutical companies, but requires them to
   donate all honoraria or consulting fees directly to charity so that he
   receives neither income nor a tax deduction. Dr Prati has received
   consulting fees from Amgen and Abbott Vascular. Dr Windecker has
   received research and educational grants to the institution from Abbott,
   Amgen, AstraZeneca, Bristol Myers Squibb, Bayer, Biotronik, Boston
   Scientific, Cardinal Health, CardioValve, CSL Behring, Daiichi Sankyo,
   Edwards Lifesciences, Guerbet, InfraRedx, Johnson & Johnson, Medicure,
   Medtronic, Novartis, Polares, OrPha Suisse, Pfizer, Regeneron,
   Sanofi-Aventis, Sinomed, Terumo, and VWave; has served as unpaid
   advisory board member and/or unpaid member of the steering/executive
   group of trials funded by Abbott, Abiomed, Amgen, AstraZeneca, Bayer,
   Bristol Myers Squibb, Boston Scientific, Biotronik, Cardiovalve, Edwards
   Lifesciences, MedAlliance, Medtronic, Novartis, Polares, Sinomed,
   Terumo, V-Wave, and Xeltis, but has not received personal payments by
   pharmaceutical companies or device manufacturers; and is a member of the
   steering/executive committee group of several investigator-initiated
   trials that receive funding by industry without impact on his personal
   remuneration. Dr Puri has received speaker fees from Amgen and Sanofi;
   has served as a consultant for Cerenis, Medtronic, Philips, Boston
   Scientific, and Shockwave; has served on advisory boards for Centerline
   Biomedical, Medtronic, and Bioventrix; and holds minor equity in
   Centerline Biomedical. Drs Hucko, Wang, and Wang are employees of Amgen
   and hold Amgen stock/stock options. Dr Aradi has received speaker fees
   from AstraZeneca, Bayer, Pfizer, Merck Sharp & Dohme Pharma, Boehringer,
   Vascular Venture, and Amgen. Dr Psaltis is a recipient of a L2 Future
   Leader Fellowship from the National Heart Foundation of Australia
   (FLF102056) and a L2 Career Development Fellowship from the National
   Health and Medical Research Council of Australia (CDF1161506); has
   received research support from Abbott Vascular; has received consulting
   fees from Amgen and Esperion; and has received speaker honoraria from
   AstraZeneca, Bayer, Boehringer Ingelheim, Merck Schering-Plough, and
   Pfizer. All other authors have reported that they have no relationships
   relevant to the contents of this paper to disclose.
CR [Anonymous], JACC J
   Baigent C, 2010, LANCET, V376, P1670, DOI 10.1016/S0140-6736(10)61350-5
   Bhindi R, 2019, ATHEROSCLEROSIS, V284, P194, DOI 10.1016/j.atherosclerosis.2019.03.005
   Burke AP, 1997, NEW ENGL J MED, V336, P1276, DOI 10.1056/NEJM199705013361802
   Cannon CP, 2015, NEW ENGL J MED, V372, P2387, DOI 10.1056/NEJMoa1410489
   Cannon CP, 2004, NEW ENGL J MED, V350, P1495, DOI 10.1056/NEJMoa040583
   Grundy SM, 2019, J AM COLL CARDIOL, V73, P3168, DOI [10.1016/j.jacc.2018.11.002, 10.1161/CIR.0000000000000625]
   Kataoka Y, 2014, CARDIOVASC DIAGN THE, V4, P460, DOI 10.3978/j.issn.2223-3652.2014.11.06
   Komukai K, 2014, J AM COLL CARDIOL, V64, P2207, DOI 10.1016/j.jacc.2014.08.045
   Koskinas KC, 2019, J AM COLL CARDIOL, V74, P2452, DOI 10.1016/j.jacc.2019.08.010
   Mauriello A, 2005, J AM COLL CARDIOL, V45, P1585, DOI 10.1016/j.jacc.2005.01.054
   Narula J, 2013, J AM COLL CARDIOL, V61, P1041, DOI 10.1016/j.jacc.2012.10.054
   Nicholls SJ, 2021, CARDIOVASC DIAGN THE, V11, P120, DOI 10.21037/cdt-20-684
   Nicholls SJ, 2016, JAMA-J AM MED ASSOC, V316, P2373, DOI 10.1001/jama.2016.16951
   Nicholls SJ, 2011, NEW ENGL J MED, V365, P2078, DOI 10.1056/NEJMoa1110874
   Nicholls SJ, 2010, J AM COLL CARDIOL, V55, P2399, DOI 10.1016/j.jacc.2010.02.026
   Nissen SE, 2006, JAMA-J AM MED ASSOC, V295, P1556, DOI 10.1001/jama.295.13.jpc60002
   Prati F, 2020, EUR HEART J, V41, P383, DOI 10.1093/eurheartj/ehz520
   Prati F, 2010, EUR HEART J, V31, P401, DOI 10.1093/eurheartj/ehp433
   Ray KK, 2021, EUR J PREV CARDIOL, V28, P1279, DOI 10.1093/eurjpc/zwaa047
   Ridker PM, 2017, NEW ENGL J MED, V377, P1119, DOI 10.1056/NEJMoa1707914
   Romagnoli E., 2020, MINERVA CARDIOANGIOL
   Sabatine MS, 2018, CIRCULATION, V138, P756, DOI 10.1161/CIRCULATIONAHA.118.034309
   Sabatine MS, 2017, NEW ENGL J MED, V376, P1713, DOI [10.4997/JRCPE.2017.212, 10.1056/NEJMoa1615664]
   Schwartz GG, 2018, NEW ENGL J MED, V379, P2097, DOI 10.1056/NEJMoa1801174
   Stone GW, 2011, NEW ENGL J MED, V364, P226, DOI 10.1056/NEJMoa1002358
   Tardif JC, 2019, NEW ENGL J MED, V381, P2497, DOI 10.1056/NEJMoa1912388
   Tsujita K, 2015, J AM COLL CARDIOL, V66, P495, DOI 10.1016/j.jacc.2015.05.065
   Virmani R, 2006, J AM COLL CARDIOL, V47, pC13, DOI 10.1016/j.jacc.2005.10.065
   Yano H, 2020, J CARDIOL, V75, P289, DOI 10.1016/j.jjcc.2019.08.002
   Zanchin C, 2021, AM HEART J, V238, P33, DOI 10.1016/j.ahj.2021.04.006
NR 31
TC 91
Z9 93
U1 12
U2 35
PU ELSEVIER SCIENCE INC
PI NEW YORK
PA STE 800, 230 PARK AVE, NEW YORK, NY 10169 USA
SN 1936-878X
EI 1876-7591
J9 JACC-CARDIOVASC IMAG
JI JACC-Cardiovasc. Imag.
PD JUL
PY 2022
VL 15
IS 7
BP 1308
EP 1321
DI 10.1016/j.jcmg.2022.03.002
EA JUL 2022
PG 14
WC Cardiac & Cardiovascular Systems; Radiology, Nuclear Medicine & Medical
   Imaging
WE Science Citation Index Expanded (SCI-EXPANDED)
SC Cardiovascular System & Cardiology; Radiology, Nuclear Medicine &
   Medical Imaging
GA 4Y8SR
UT WOS:000861792700017
PM 35431172
OA hybrid
DA 2023-11-24
ER

PT J
AU Hao, Y
   Yang, YL
   Wang, YC
   Li, J
AF Hao, Yan
   Yang, Yu-Lin
   Wang, Yong-Chao
   Li, Jian
TI Effect of the Early Application of Evolocumab on Blood Lipid Profile and
   Cardiovascular Prognosis in Patients with Extremely High-Risk Acute
   Coronary Syndrome
SO INTERNATIONAL HEART JOURNAL
LA English
DT Article
DE PCSK9 inhibitor; Extremely high-risk population; Lipid-lowering
   treatment; Major adverse cardiovascular events
ID LIPOPROTEIN(A) LEVELS; EFFICACY; THERAPY; EVENTS; STATIN; INHIBITORS;
   EZETIMIBE; DISEASE; SAFETY
AB Proprotein convertase subtilisin/kexin 9 (PCSK9) inhibitors significantly reduce low-density lipoprotein cholesterol (LDL-C) and improve the prognosis of patients with acute coronary syndrome (ACS). However, the feasibility and safety of early application of PCSK9 inhibitors on the basis of statins combined with ezetimibe to strengthen lipid lowering in extremely high-risk coronary heart disease populations are still unknown.
   This study was a prospective, randomized controlled study. A total of 136 patients with extremely high-risk ACS with LDL-C >= 3.0 mmol/L after percutaneous coronary intervention (PCI) treatment were randomly assigned 1:1 to the control group (atorvastatin 40 mg/day and ezetimibe 10 mg/day) or the evolocumab group (evolocumab 140 mg every 2 weeks combined with atorvastatin 40 mg/day and ezetimibe 10 mg/day). We compared the blood lipid profiles, major adverse cardiovascular events (MACEs), and adverse reactions. MACEs included cardiogenic death, nonfatal myocardial infarction, nonfatal stroke, and readmission due to angina. Adverse reactions included allergies, myalgia, poor blood glucose control, and liver damage.
   Within 1 month, the average level of LDL-C in the evolocumab group decreased from 3.54 to 0.57 mmol/L and that in the control group decreased from 3.52 to 1.26 mmol/L. The LDL-C compliance (< 1.0 mmol/L) rate was significantly increased in the evolocumab group compared with the control group (82.35% versus 22.06%, P < 0.01). The average level of lipoprotein (a) (Lp (a)) in the control group increased by 9.94 +/- 51.93% from baseline after treatment, but evolocumab reduced the Lp (a) level (-38.84 +/- 32.40%). Additionally, evolocumab further reduced the levels of apolipoprotein B/A1 (-70.56 +/- 22.38% versus -51.29 +/- 18.14%), cholesterol (-54.76 +/- 18.10% versus -41.16 +/- 18.14%), and apolipoprotein B (-66.47 +/- 26.89% versus -46.78 +/- 24.12%) compared with those in the control group, all P < 0.01. The blood lipid levels of both control and evolocumab groups stabilized after 1 month. During the 3-month follow-up, the incidence of MACEs after PCI was lower in the evolocumab group than in the control group (8.82% versus 24.59%, P = 0.015), and evolocumab combined with statins and ezetimibe did not increase the occurrence of adverse reactions (13.24% versus 11.48%, P = 0.762).
   In patients with extremely high-risk ACS with high levels of LDL-C, adding evolocumab to their treatment regimen as early as possible may enhance lipid lowering, increase the patient's LDL-C compliance rate in the short term, and improve cardiovascular prognosis but will not increase adverse reactions.
C1 [Hao, Yan; Yang, Yu-Lin; Wang, Yong-Chao; Li, Jian] Qingdao Univ, Dept Cardiol, Affiliated Hosp, 59 Haier Rd, Qingdao 266000, Peoples R China.
C3 Qingdao University
RP Li, J (通讯作者)，Qingdao Univ, Dept Cardiol, Affiliated Hosp, 59 Haier Rd, Qingdao 266000, Peoples R China.
EM leecardiovascular@163.com
FU Shandong Provincial Natural Science Foundation [ZR2017MH056]
FX This study was supported by Shandong Provincial Natural Science
   Foundation (ZR2017MH056). Address for correspondence: Jian Li, MD,
   Department of Cardiology, The Affiliated Hospital of Qingdao University,
   59 Haier Road, Qingdao 266000, China. E-mail: leecardiovascular@163.com
CR Banach M, 2021, PHARMACOL RES, V166, DOI 10.1016/j.phrs.2021.105499
   Bittner VA, 2020, J AM COLL CARDIOL, V75, P133, DOI 10.1016/j.jacc.2019.10.057
   Bohula EA, 2017, J AM COLL CARDIOL, V69, P911, DOI 10.1016/j.jacc.2016.11.070
   Borén J, 2020, EUR HEART J, V41, P2313, DOI 10.1093/eurheartj/ehz962
   Gencer B, 2020, LANCET, V396, P1637, DOI 10.1016/S0140-6736(20)32332-1
   Hadjiphilippou S, 2017, J ROY COLL PHYS EDIN, V47, P153, DOI 10.4997/JRCPE.2017.212
   Koskinas KC, 2018, EUR HEART J, V39, P1172, DOI 10.1093/eurheartj/ehx566
   Likozar AR, 2020, ANN MED, V52, P162, DOI 10.1080/07853890.2020.1775287
   Liu YQ, 2021, J GERIATR CARDIOL, V18, P261, DOI 10.11909/j.issn.1671-5411.2021.04.005
   Mach F, 2019, ATHEROSCLEROSIS, V290, P140, DOI [10.1016/j.atherosclerosis.2019.08.014, 10.1093/eurheartj/ehz455]
   Mitsuda T, 2016, HEART VESSELS, V31, P1923, DOI 10.1007/s00380-016-0823-0
   Morrone D, 2012, ATHEROSCLEROSIS, V223, P251, DOI 10.1016/j.atherosclerosis.2012.02.016
   Ray KK, 2019, LANCET DIABETES ENDO, V7, P618, DOI 10.1016/S2213-8587(19)30158-5
   Reiner Z, 2016, ATHEROSCLEROSIS, V246, P243, DOI 10.1016/j.atherosclerosis.2016.01.018
   Reith C, 2016, ATHEROSCLEROSIS, V245, P161, DOI 10.1016/j.atherosclerosis.2015.12.018
   Ridker PM, 2017, NEW ENGL J MED, V376, P1527, DOI 10.1056/NEJMoa1701488
   Schwartz GG, 2018, NEW ENGL J MED, V379, P2097, DOI 10.1056/NEJMoa1801174
   Serban MC, 2017, J AM COLL CARDIOL, V69, P1386, DOI 10.1016/j.jacc.2016.12.036
   Squizzato A, 2017, INTERN EMERG MED, V12, P1043, DOI 10.1007/s11739-017-1708-7
   Sumarjaya IDGD, 2020, VASC HEALTH RISK MAN, V16, P125, DOI 10.2147/VHRM.S233503
   Tsimikas S, 2020, EUR HEART J, V41, P2275, DOI 10.1093/eurheartj/ehz310
   Verbeek R, 2015, EUR J PHARMACOL, V763, P38, DOI 10.1016/j.ejphar.2015.03.099
NR 22
TC 2
Z9 2
U1 0
U2 5
PU INT HEART JOURNAL ASSOC
PI TOKYO
PA UNIV TOKYO, GRADUATE SCHOOL MEDICINE, DEPT CARDIOVASCULAR MEDICINE,
   HONGO 7-3-1, BUNKYO-KU, TOKYO, 113-8655, JAPAN
SN 1349-2365
EI 1349-3299
J9 INT HEART J
JI Int. Heart J.
PD JUL
PY 2022
VL 63
IS 4
BP 669
EP 677
DI 10.1536/ihj.22-052
PG 9
WC Cardiac & Cardiovascular Systems
WE Science Citation Index Expanded (SCI-EXPANDED)
SC Cardiovascular System & Cardiology
GA 3Q4EI
UT WOS:000838185800004
PM 35831153
OA gold
DA 2023-11-24
ER

PT J
AU Landmesser, U
   McGinniss, J
   Steg, PG
   Bhatt, DL
   Bittner, VA
   Diaz, R
   Dilic, M
   Goodman, SG
   Jukema, JW
   Loy, M
   Pecin, I
   Pordy, R
   Poulsen, SH
   Szarek, M
   White, HD
   Schwartz, GG
AF Landmesser, Ulf
   McGinniss, Jennifer
   Steg, Ph Gabriel
   Bhatt, Deepak L.
   Bittner, Vera A.
   Diaz, Rafael
   Dilic, Mirza
   Goodman, Shaun G.
   Jukema, J. Wouter
   Loy, Megan
   Pecin, Ivan
   Pordy, Robert
   Poulsen, Steen H.
   Szarek, Michael
   White, Harvey D.
   Schwartz, Gregory G.
CA ODYSSEY OUTCOMES Investigators
TI Achievement of ESC/EAS LDL-C treatment goals after an acute coronary
   syndrome with statin and alirocumab
SO EUROPEAN JOURNAL OF PREVENTIVE CARDIOLOGY
LA English
DT Article
DE Alirocumab; LDL cholesterol; Acute coronary syndrome; Guidelines
ID DENSITY-LIPOPROTEIN CHOLESTEROL; EZETIMIBE; THERAPY
AB Aims European guidelines set low-density lipoprotein cholesterol (LDL-C) treatment goals <1.4 mmol/L after acute coronary syndrome (ACS), and <1.0 mmol/L for patients with recurrent cardiovascular events <= 2 years. Many ACS patients do not achieve these goals on statin alone. We examined actual goal achievement with alirocumab and projected achievement with ezetimibe, either added to optimized statin therapy.
   Methods and results The ODYSSEY OUTCOMES trial (NCT01663402) compared alirocumab with placebo in 18 924 patients with recent ACS and hyperlipidaemia despite high-intensity or maximum-tolerated statin therapy. This subanalysis comprised 17 589 patients with LDL-C >= 1.4 mmol/L at baseline who did not receive ezetimibe treatment. High-intensity statin treatment was used in 88.8%. Median (interquartile range) baseline LDL-C was 2.3 (1.9-2.7) mmol/L. With alirocumab, 94.6% of patients achieved LDL-C <1.4 mmol/L at >= 1 post-baseline measurement vs. 17.3% with placebo. Among 2236 patients with a previous cardiovascular event within 2 years (before the qualifying ACS), 85.2% vs. 3.5%, respectively, achieved LDL-C <1.0 mmol/L. Among patients not treated with ezetimibe, we projected that its use would have achieved LDL-C <1.4 and <1.0 mmol/L in 10.6 and 0%, respectively, at baseline (assuming 18 +/- 3% reduction of LDL-C).
   Conclusion Among patients with recent ACS and LDL-C >= 1.4 mmol/L despite optimized statin therapy, the addition of alirocumab allowed 94.6% to achieve the 2019 European guideline LDL-C goal <1.4 mmol/L, and 85.2% of those with recurrent cardiovascular events to achieve <1.0 mmol/L. In contrast, the addition of ezetimibe to optimized statin therapy was projected to achieve LDL-C <1.4 mmol/L in only 10.6% of patients at baseline.
   [GRAPHICS]
   .
C1 [Landmesser, Ulf] Charite Univ Med Berlin, Dept Cardiol, Berlin, Germany.
   [McGinniss, Jennifer] Regeneron Pharmaceut, Tarrytown, NJ USA.
   [Steg, Ph Gabriel] Univ Paris, INSERM, FACT French Alliance Cardiovasc Trials, Hop Bichat,AP HP,U1148, Paris, France.
   [Steg, Ph Gabriel] Imperial Coll, Royal Brompton Hosp, Natl Heart & Lung Inst, London, England.
   [Bhatt, Deepak L.] Harvard Med Sch, Brigham & Womens Hosp, Dept Med, Heart & Vasc Ctr, 75 Francis St, Boston, MA 02115 USA.
   [Bittner, Vera A.] Univ Alabama Birmingham, Birmingham, AL USA.
   [Diaz, Rafael] Inst Cardiovasc Rosario, Estudios Clin Latino Amer, Rosario, Argentina.
   [Dilic, Mirza] Univ Clin Ctr Sarajevo, Sarajevo, Bosnia & Herceg.
   [Goodman, Shaun G.] Univ Alberta, Canadian VIGOUR Ctr, Edmonton, AB, Canada.
   [Goodman, Shaun G.] Univ Toronto, St Michaels Hosp, Toronto, ON, Canada.
   [Jukema, J. Wouter] Leiden Univ, Med Ctr, Leiden, Netherlands.
   [Jukema, J. Wouter] Netherlands Heart Inst, Utrecht, Netherlands.
   [Loy, Megan] Sanofi, Bridgewater, NJ USA.
   [Pecin, Ivan] Univ Zagreb, Univ Hosp Ctr Zagreb, Zagreb Sch Med, Zagreb, Croatia.
   [Pordy, Robert] Regeneron Pharmaceut, Tarrytown, NY USA.
   [Poulsen, Steen H.] Aarhus Univ Hosp Skejby, Aarhus N, Denmark.
   [Szarek, Michael] SUNY Brooklyn, Downstate Sch Publ Hlth, Brooklyn, NY USA.
   [Szarek, Michael] Univ Colorado, CPC Clin Res, Sch Med, Aurora, CO USA.
   [Szarek, Michael] Univ Colorado, Div Cardiol, Sch Med, Aurora, CO USA.
   [White, Harvey D.] Auckland City Hosp, Green Lane Cardiovasc Serv, Auckland, New Zealand.
   [Schwartz, Gregory G.] Univ Colorado, Sch Med, Aurora, CO USA.
C3 Free University of Berlin; Humboldt University of Berlin; Charite
   Universitatsmedizin Berlin; Universite Paris Cite; Assistance Publique
   Hopitaux Paris (APHP); Hopital Universitaire Bichat-Claude Bernard -
   APHP; Institut National de la Sante et de la Recherche Medicale
   (Inserm); Hopital Universitaire Paul-Brousse - APHP; Hopital
   Universitaire Hotel-Dieu - APHP; Royal Brompton Hospital; Imperial
   College London; Harvard University; Harvard Medical School; Brigham &
   Women's Hospital; University of Alabama System; University of Alabama
   Birmingham; University of Sarajevo; University of Alberta; University of
   Toronto; Saint Michaels Hospital Toronto; Leiden University - Excl LUMC;
   Leiden University; Leiden University Medical Center (LUMC);
   Sanofi-Aventis; University of Zagreb; Regeneron; Aarhus University;
   State University of New York (SUNY) System; State University of New York
   (SUNY) Downstate Medical Center; University of Colorado System;
   University of Colorado Anschutz Medical Campus; University of Colorado
   System; University of Colorado Anschutz Medical Campus; Auckland City
   Hospital; University of Colorado System; University of Colorado Anschutz
   Medical Campus
RP Landmesser, U (通讯作者)，Charite Univ Med Berlin, Dept Cardiol, Berlin, Germany.
EM ulf.landmesser@charite.de
RI Shalaev, Sergei V./D-4321-2018; Dilic, Mirza/ABM-7248-2022; Bhatt,
   Deepak L/Y-3070-2019; Nikolaev, Konstantin Yurevich/P-4750-2017;
   Malynovsky, Yaroslav/T-1898-2017
OI Shalaev, Sergei V./0000-0003-2724-4016; Bhatt, Deepak
   L/0000-0002-1278-6245; Nikolaev, Konstantin
   Yurevich/0000-0003-4601-6203; Malynovsky, Yaroslav/0000-0002-9118-1104;
   Goodman, Shaun/0000-0001-8068-2440; STEG, Philippe
   Gabriel/0000-0001-6896-2941
FU Sanofi; Regeneron Pharmaceuticals
FX This work is supported by Sanofi and Regeneron Pharmaceuticals.
CR Baigent C, 2010, LANCET, V376, P1670, DOI 10.1016/S0140-6736(10)61350-5
   Borén J, 2020, EUR HEART J, V41, P2313, DOI 10.1093/eurheartj/ehz962
   Cannon CP, 2015, NEW ENGL J MED, V372, P2387, DOI 10.1056/NEJMoa1410489
   Catapano AL, 2016, EUR HEART J, V37, P2999, DOI 10.1093/eurheartj/ehw272
   De Bacquer D, 2020, EUR J PREV CARDIOL, V27, P1630, DOI 10.1177/2047487319874898
   de Lemos JA, 2004, JAMA-J AM MED ASSOC, V292, P1307, DOI 10.1001/jama.292.11.1307
   Ference BA, 2017, EUR HEART J, V38, P2459, DOI 10.1093/eurheartj/ehx144
   Koren MJ, 2020, CARDIOL THER, V9, P447, DOI 10.1007/s40119-020-00181-8
   Law MR, 2003, BRIT MED J, V326, P1423, DOI 10.1136/bmj.326.7404.1423
   Lee J, 2021, CARDIOL RES, V12, P98, DOI 10.14740/cr1224
   Mach F, 2019, ATHEROSCLEROSIS, V290, P140, DOI [10.1016/j.atherosclerosis.2019.08.014, 10.1093/eurheartj/ehz455]
   Sabatine MS, 2017, NEW ENGL J MED, V376, P1713, DOI [10.4997/JRCPE.2017.212, 10.1056/NEJMoa1615664]
   Schwartz GG, 2018, NEW ENGL J MED, V379, P2097, DOI 10.1056/NEJMoa1801174
   Schwartz GG, 2001, JAMA-J AM MED ASSOC, V285, P1711, DOI 10.1001/jama.285.13.1711
   Schwartz GG, 2014, AM HEART J, V168, P682, DOI 10.1016/j.ahj.2014.07.028
   Visseren FLJ, 2022, EUR J PREV CARDIOL, V29, P5, DOI [10.1093/eurjpc/zwab154, 10.1093/eurheartj/ehab484]
NR 16
TC 6
Z9 6
U1 1
U2 5
PU OXFORD UNIV PRESS
PI OXFORD
PA GREAT CLARENDON ST, OXFORD OX2 6DP, ENGLAND
SN 2047-4873
EI 2047-4881
J9 EUR J PREV CARDIOL
JI Eur. J. Prev. Cardiol.
PD OCT 20
PY 2022
VL 29
IS 14
BP 1842
EP 1851
DI 10.1093/eurjpc/zwac107
EA JUN 2022
PG 10
WC Cardiac & Cardiovascular Systems
WE Science Citation Index Expanded (SCI-EXPANDED)
SC Cardiovascular System & Cardiology
GA 5M0SN
UT WOS:000859893400001
PM 35708715
OA Green Published, hybrid
DA 2023-11-24
ER

PT J
AU François, C
   Willems, AM
   Van Calster, L
   Germonpré, E
   De Sutter, J
AF Francois, Clara
   Willems, A. M.
   Van Calster, L.
   Germonpre, E.
   De Sutter, Johan
TI Changes in lipid lowering medication and lipid levels over time in
   patients with stable coronary artery disease
SO ACTA CLINICA BELGICA
LA English
DT Article
DE Stable coronary heart disease; LDL-cholesterol; lipid-lowering therapy;
   secondary prevention; longitudinal
ID 000 PARTICIPANTS; METAANALYSIS; CHOLESTEROL; EFFICACY; SAFETY
AB Background/Aim To provide longitudinal data on the evolution of lipid levels and the intake of lipid-lowering therapies in patients with stable coronary artery disease. Methods Single-centre retrospective study with inclusion of 350 patients with a first coronary artery event in 2014 or earlier and outpatient cardiac clinic follow-up in 2015 and 2019. Lipid levels were collected within a time frame of 3 months of their visits. This retrospective study protocol (2020.086) was approved by the ethical committee and by the Data Privacy Officer of AZ Maria Middelares Ghent. For this type of study, formal consent is not required, following local law and regulations. Results Average LDL levels were 82 (+/- 26) mg/dl in 2015 and 70 (+/- 24) mg/dl in 2019 (p < 0.001). Most patients included were already on statin treatment before inclusion in the trial (94%), with a significant increase in high-intensity statin use (45% vs. 58%) after a 5-year follow-up. At the same time, we observed a significant increase in ezetimibe use (in combination with statin therapy or in monotherapy) (8% vs. 22%) during follow-up. LDL <= 70 mg/dl was 34% in 2015 and 53% in 2019. LDL <= 55 mg/dl was 13% in 2015 and 28% in 2019. Conclusion This study shows significant intensification of lipid-lowering therapy use during follow-up, and a significant lipid level lowering after 5-year follow-up, in an outpatient cardiac clinic follow-up. Further improvement in lipid control is still desirable, especially after the European Society of Cardiology recommend stricter lipid levels in the 2021 Prevention Guidelines.
C1 [Francois, Clara; Willems, A. M.; Van Calster, L.; Germonpre, E.; De Sutter, Johan] AZ Maria Middelares, Dept Cardiol, Buitenring St Denijs Westrem 30, B-9000 Ghent, Belgium.
   [De Sutter, Johan] Univ Ghent, Vakgrp Interne Geneeskunde Pediatr, Ghent, Belgium.
C3 Ghent University
RP François, C (通讯作者)，AZ Maria Middelares, Dept Cardiol, Buitenring St Denijs Westrem 30, B-9000 Ghent, Belgium.
EM clara.francois@azmmsj.be
OI Francois, Clara/0000-0002-7341-5640; willems,
   anne-marie/0009-0005-6575-9688
CR Abdullah SM, 2018, CIRCULATION, V138, P2315, DOI 10.1161/CIRCULATIONAHA.118.034273
   Baigent C, 2010, LANCET, V376, P1670, DOI 10.1016/S0140-6736(10)61350-5
   BALLANTYNE CM, 2000, J CLIN ENDOCR METAB, V85, P2089
   Breuer H, 2005, EUR CARDIOL REV, V1, P1
   De Smedt D, 2020, INT J CARDIOL, V300, P7, DOI 10.1016/j.ijcard.2019.09.015
   Fulcher J, 2015, LANCET, V385, P1397, DOI 10.1016/S0140-6736(14)61368-4
   Piepoli MF, 2016, ATHEROSCLEROSIS, V252, P207, DOI [10.1016/j.atherosclerosis.2016.05.037, 10.1177/2047487316653709]
   Ray KK, 2021, EUR J PREV CARDIOL, V28, P1279, DOI 10.1093/eurjpc/zwaa047
   Visseren FLJ, 2021, EUR HEART J, V2021, P1, DOI [10.1093/eurheartj/ehab484, DOI 10.1093/EURHEARTJ/EHAB484]
NR 9
TC 0
Z9 0
U1 0
U2 1
PU TAYLOR & FRANCIS LTD
PI ABINGDON
PA 2-4 PARK SQUARE, MILTON PARK, ABINGDON OR14 4RN, OXON, ENGLAND
SN 1784-3286
EI 2295-3337
J9 ACTA CLIN BELG
JI Acta Clin. Belg.
PD MAR 4
PY 2023
VL 78
IS 2
BP 135
EP 139
DI 10.1080/17843286.2022.2084948
EA JUN 2022
PG 5
WC Medicine, General & Internal
WE Science Citation Index Expanded (SCI-EXPANDED)
SC General & Internal Medicine
GA 9S4BT
UT WOS:000810418100001
PM 35695418
DA 2023-11-24
ER

PT J
AU Grégoire, J
   Champsi, S
   Jobin, M
   Martinez, L
   Urbich, M
   Rogoza, RM
AF Gregoire, Jean
   Champsi, Salimah
   Jobin, Manon
   Martinez, Laura
   Urbich, Michael
   Rogoza, Raina M.
TI Cost-Effectiveness Analysis of Evolocumab in Adult Patients with
   Atherosclerotic Cardiovascular Disease in Canada
SO ADVANCES IN THERAPY
LA English
DT Article
DE Cost-effectiveness; Cost-utility analysis; Economic evaluation; Canada;
   Atherosclerotic cardiovascular disease; ASCVD; Evolocumab
ID QUALITY-OF-LIFE; MYOCARDIAL-INFARCTION; HIGH-RISK; CHOLESTEROL;
   MANAGEMENT; POPULATION; PROGRESSION; PREVENTION; GUIDELINES; IMPACT
AB Introduction To evaluate the cost-effectiveness of evolocumab when added to standard of care lipid-lowering treatment (LLT) for patients with atherosclerotic cardiovascular disease (ASCVD) who cannot adequately control their low-density lipoprotein cholesterol (LDL-C) despite optimized LLT in Canada. Methods An incremental cost-utility analysis was conducted using a Markov cohort state transition model adapted to the Canadian setting. Analyses were conducted from a public health and societal perspective using a lifetime time horizon for Canada. Scenario analyses were conducted on the basis of recommendations from the 2021 Canadian Cardiovascular Society (CCS) dyslipidemia guidelines. Results In ASCVD patients with prior myocardial infarction (MI) and baseline LDL-C >= 1.8 mmol/L, adding evolocumab to optimized statin therapy with or without ezetimibe is associated with an incremental cost per quality-adjusted life year (QALY) gained of $66,453 CAD. Furthermore, for every 100 patients treated with evolocumab for lifetime, adding evolocumab to optimized LLT will prevent approximately 52 cardiovascular (CV) events, of which seven would be fatal. The results are generally robust using univariate and simultaneous variation in model input parameters. Scenario analyses for patient populations as per the CCS guidelines suggest that evolocumab added to optimized LLT may be considered cost-effective, given an incremental cost-effectiveness ratio (ICER) threshold of CAD$100,000 per QALY gained. Limitations associated with this analysis should be interpreted in the context of data and modeling assumptions used. Conclusion Overall, this analysis supports reimbursement of evolocumab by payers in patients with ASCVD who cannot reach LDL-C thresholds despite optimized LLT to reduce unnecessary fatal and non-fatal CV events.
C1 [Gregoire, Jean] Univ Montreal, Montreal Heart Inst, Montreal, PQ, Canada.
   [Champsi, Salimah; Jobin, Manon; Rogoza, Raina M.] Amgen Canada Inc, Value Access & Policy, Hlth Econ & Market Access, 6775 Financial Dr,Suite 100, Mississauga, ON L5N 0A4, Canada.
   [Martinez, Laura] Amgen Europe GmbH, Suurstoffi 22, CH-6343 Rotkreuz, Switzerland.
   [Urbich, Michael] Amgen Europe GmbH, Global Value & Access Modeling Ctr Excellence, Zug, Switzerland.
C3 Universite de Montreal; Amgen Canada Inc; Amgen; AMGEN Europe; Amgen;
   AMGEN Europe
RP Rogoza, RM (通讯作者)，Amgen Canada Inc, Value Access & Policy, Hlth Econ & Market Access, 6775 Financial Dr,Suite 100, Mississauga, ON L5N 0A4, Canada.
EM rrogoza@amgen.com
OI Rogoza, Raina/0000-0001-8243-0319
FU Amgen
FX This study was funded by Amgen. Amgen is also funding the journal's
   Rapid Service and Open Access Fees.
CR Agewall S, 2012, INT J CARDIOL, V157, P128, DOI 10.1016/j.ijcard.2012.03.044
   Alghamdi A, 2022, PHARMACOECON-OPEN, V6, P277, DOI 10.1007/s41669-021-00300-8
   Amgen Canada Inc. Repatha (evolocumab), 2019, PRODUCT MONOGRAPH
   Amgen Inc, 2016, IMS DAT AMG DAT FIL
   Amgen Inc, 2016, AMG DAT FIL
   [Anonymous], 2019, XAR RIV PRESCR INF
   Bach JP, 2011, CEREBROVASC DIS, V31, P68, DOI 10.1159/000319027
   Baigent C, 2010, LANCET, V376, P1670, DOI 10.1016/S0140-6736(10)61350-5
   Bhatnagar D, 2008, BMJ-BRIT MED J, V337, DOI 10.1136/bmj.a993
   Borissov Borislav, 2017, J Mark Access Health Policy, V5, P1412753, DOI 10.1080/20016689.2017.1412753
   Brink E, 2005, QUAL LIFE RES, V14, P749, DOI 10.1007/s11136-004-0785-z
   Canadian Institute for Health Information, HOSP STAYS CAN 2019
   Catapano AL, 2016, EUR HEART J, V37, P2999, DOI 10.1093/eurheartj/ehw272
   Centers for Disease Control and Prevention (CDC), NATL HLTH NUTR EXAMI
   Charles River Associates, BURD AC COR SYNDR 2
   Chen GM, 2019, CAN J CARDIOL, V35, P884, DOI 10.1016/j.cjca.2019.04.008
   de Leon CF, 1998, J CLIN EPIDEMIOL, V51, P609, DOI 10.1016/S0895-4356(98)00037-7
   Ference BA, 2017, EUR HEART J, V38, P2459, DOI 10.1093/eurheartj/ehx144
   Fonarow GC, 2019, JAMA CARDIOL, V4, P691, DOI 10.1001/jamacardio.2019.1647
   Fonarow GC, 2017, JAMA CARDIOL, V2, P1069, DOI 10.1001/jamacardio.2017.2762
   Gandra SR, 2016, CLIN CARDIOL, V39, P313, DOI 10.1002/clc.22535
   Goldberg AC, 2011, J CLIN LIPIDOL, V5, P133, DOI 10.1016/j.jacl.2011.03.001
   Goldstein JL, 2015, CELL, V161, P161, DOI 10.1016/j.cell.2015.01.036
   Grundy SM, 2019, J AM COLL CARDIOL, V73, P3168, DOI [10.1016/j.jacc.2018.11.002, 10.1161/CIR.0000000000000625]
   Heart and Stroke Foundation, 2014 REP HLTH CAN 20
   ICES, PAT COST EV TYP AMG
   Institut national dexcellence en sant et en services sociaux (INESSS), REPATHA PRVENT SEC V
   IQVIA, TOT PRESCR TRX STREN
   Jena AB, 2016, AM J MANAG CARE, V22, pE199
   Koren MJ, 2018, CIRCULATION, V138
   Koren MJ, 2017, JAMA CARDIOL, V2, P598, DOI 10.1001/jamacardio.2017.0747
   Landmesser U, 2022, EUR HEART J-QUAL CAR, V8, P31, DOI 10.1093/ehjqcco/qcaa072
   Landmesser U, 2017, EUR HEART J, V38, P2245, DOI 10.1093/eurheartj/ehw480
   Lindh M, 2019, EUR HEART J-QUAL CAR, V5, P225, DOI 10.1093/ehjqcco/qcy058
   Mach F, 2019, ATHEROSCLEROSIS, V290, P140, DOI [10.1016/j.atherosclerosis.2019.08.014, 10.1093/eurheartj/ehz455]
   Mackinnon Erin S, 2022, CJC Open, V4, P206, DOI 10.1016/j.cjco.2021.10.003
   Maruszczak M, 2017, VALUE HEALTH, V20, pA753, DOI 10.1016/j.jval.2017.08.2114
   Matza LS, 2015, BMC HEALTH SERV RES, V15, DOI 10.1186/s12913-015-0772-9
   Ministry of Health Ontario, 2021, ONT DRUG BEN FORM CO
   Nicholls SJ, 2016, JAMA-J AM MED ASSOC, V316, P2373, DOI 10.1001/jama.2016.16951
   Pearson GJ, 2021, CAN J CARDIOL, V37, P1129, DOI 10.1016/j.cjca.2021.03.016
   Public Health Agency of Canada, EC BURD ILLN CAN 201
   Puri R, 2016, AM HEART J, V176, P83, DOI 10.1016/j.ahj.2016.01.019
   Rgie de lassurance maladie du Qubec (RAMQ), 2021, LIST MDIC RGIM GEN
   Roth GA, 2011, B WORLD HEALTH ORGAN, V89, P92, DOI 10.2471/BLT.10.079947
   Sabatine MS, 2017, NEW ENGL J MED, V376, P1713, DOI [10.4997/JRCPE.2017.212, 10.1056/NEJMoa1615664]
   Schweikert B, 2009, EUR HEART J, V30, P436, DOI 10.1093/eurheartj/ehn509
   Simpson E, 2003, CAN J CARDIOL, V19, P507
   Statistics Canada, LEAD CAUS DEATH TOT
   Statistics Canada, LIF EXP OTH EL LIF T
   Stone NJ, 2014, CIRCULATION, V129, pS1, DOI 10.1161/01.cir.0000437738.63853.7a
   The Conference Board of Canada, MORT DUE HEART DIS S
   Toth PP, 2017, J MED ECON, V20, P555, DOI 10.1080/13696998.2017.1284078
   Villa G, 2017, CLIN THER, V39, P771, DOI 10.1016/j.clinthera.2017.02.011
NR 54
TC 5
Z9 5
U1 0
U2 1
PU SPRINGER
PI NEW YORK
PA ONE NEW YORK PLAZA, SUITE 4600, NEW YORK, NY, UNITED STATES
SN 0741-238X
EI 1865-8652
J9 ADV THER
JI Adv. Ther.
PD JUL
PY 2022
VL 39
IS 7
BP 3262
EP 3279
DI 10.1007/s12325-022-02130-4
EA MAY 2022
PG 18
WC Medicine, Research & Experimental; Pharmacology & Pharmacy
WE Science Citation Index Expanded (SCI-EXPANDED)
SC Research & Experimental Medicine; Pharmacology & Pharmacy
GA 2O4KV
UT WOS:000800975600001
PM 35604523
OA Green Published, hybrid
DA 2023-11-24
ER

PT J
AU Na, HR
   Kwon, OS
   Kang, JK
   Kim, YH
   Lim, JY
AF Na, Hye Rim
   Kwon, O. Sung
   Kang, Joon Kyu
   Kim, Yong Han
   Lim, Ju Yong
TI Evolocumab administration prior to Coronary Artery Bypass Grafting in
   patients with multivessel coronary artery disease (EVOCABG): study
   protocol for a randomized controlled clinical trial
SO TRIALS
LA English
DT Article
DE PCSK9 inhibitor; Evolocumab; Coronary artery bypass grafting;
   Ischemia-reperfusion injury; Coronary artery disease; Major adverse
   cardiovascular events
ID INFLAMMATORY RESPONSE; REDUCING LIPIDS; STATIN THERAPY; SURGERY; PCSK9;
   ROSUVASTATIN; EFFICACY; SAFETY
AB Background: Despite advances in surgical and postoperative care, myocardial injury or infarction (MI) is still a common complication in patients undergoing coronary artery bypass surgery (CABG). Several studies that aimed to reduce postoperative myocardial injury, including those investigating statin loading, have been conducted but did not indicate any clear benefits. Evolocumab, a PCSK9 inhibitor, has been reported to lower lipids and prevent ischemic events in various medical conditions. However, the effect of evolocumab in cardiovascular surgery has not been evaluated. The objective of this trial is to evaluate the cardioprotective effects of evolocumab in elective CABG patients with multivessel coronary artery disease.
   Methods: EVOCABG is a prospective, randomized, open, controlled, multicenter, superiority, phase III clinical trial. Patients with multivessel coronary artery disease without initial cardiac enzyme elevation will be recruited (n=100). Participants will be randomly allocated into two groups: a test group (evolocumab (140mg) administration once within 72 h before CABG) and a control group (no administration). The primary outcome is the change in peak levels of serum cardiac marker (troponin-l) within 3 days of CABG surgery compared to the baseline. Secondary outcomes include post-operative clinical events including death, myocardial infarction, heart failure, stroke, and atrial fibrillation.
   Discussion: This trial is the first prospective randomized controlled trial to demonstrate the efficacy of evolocumab in reducing ischemic-reperfusion injury in patients undergoing CABG. This trial will provide the first high-quality evidence for preoperative use of evolocumab in mitigating or preventing ischemic-reperfusion-related myocardial injury during the surgery.
C1 [Na, Hye Rim; Kim, Yong Han; Lim, Ju Yong] Catholic Univ Korea, Seoul St Marys Hosp, Dept Cardiothorac Surg, Seoul, South Korea.
   [Kwon, O. Sung] Catholic Univ Korea, Eunpyeong St Marys Hosp, Dept Cardiol, Seoul, South Korea.
   [Kang, Joon Kyu] Catholic Univ Korea, Dept Cardiothorac Surg, Eunpyeong St Marys Hosp, Seoul, South Korea.
C3 Catholic University of Korea; Seoul St. Mary's Hospital; Catholic
   University of Korea; Catholic University of Korea
RP Lim, JY (通讯作者)，Catholic Univ Korea, Seoul St Marys Hosp, Dept Cardiothorac Surg, Seoul, South Korea.
EM millalim92@gmail.com
FU Catholic Medical Center Research Foundation
FX This trial is funded by the Catholic Medical Center Research Foundation
   made in the program of 2020.
CR Albert MA, 2001, JAMA-J AM MED ASSOC, V286, P64, DOI 10.1001/jama.286.1.64
   Bittner V, 2016, CIRCULATION, V134, P1695, DOI 10.1161/CIRCULATIONAHA.116.023687
   Brull DJ, 2001, AM J CARDIOL, V88, P431, DOI 10.1016/S0002-9149(01)01696-4
   Grundy SM, 2019, J AM COLL CARDIOL, V73, pE285, DOI 10.1016/j.jacc.2018.11.003
   Gummert JF, 2009, THORAC CARDIOV SURG, V57, P315, DOI 10.1055/s-0029-1185915
   Kaushik A, 2020, ANN CARD ANAESTH, V23, P27, DOI 10.4103/aca.ACA_133_18
   Kim LK, 2016, J THORAC CARDIOV SUR, V151, P1686, DOI 10.1016/j.jtcvs.2016.01.050
   Kuhn EW, 2015, COCHRANE DB SYST REV, DOI 10.1002/14651858.CD008493.pub3
   Lapar DJ, 2013, ANN THORAC SURG, V96, P1621, DOI 10.1016/j.athoracsur.2013.05.050
   Mannacio VA, 2008, J THORAC CARDIOV SUR, V136, P1541, DOI 10.1016/j.jtcvs.2008.06.038
   Navarese EP, 2016, ANN INTERN MED, V164, P600, DOI 10.7326/M15-2994
   Palee S, 2019, J CELL MOL MED, V23, P7310, DOI 10.1111/jcmm.14586
   Pan W, 2004, CIRCULATION, V110, pII45, DOI 10.1161/01.CIR.0000138316.24048.08
   Robinson JG, 2015, NEW ENGL J MED, V372, P1489, DOI 10.1056/NEJMoa1501031
   Sabatine MS, 2017, NEW ENGL J MED, V376, P1713, DOI [10.4997/JRCPE.2017.212, 10.1056/NEJMoa1615664]
   Sabatine MS, 2015, NEW ENGL J MED, V372, P1500, DOI 10.1056/NEJMoa1500858
   Schwartz GG, 2018, NEW ENGL J MED, V379, P2097, DOI 10.1056/NEJMoa1801174
   Serruys PW, 2009, NEW ENGL J MED, V360, P961, DOI 10.1056/NEJMoa0804626
   Stein EA, 2012, NEW ENGL J MED, V366, P1108, DOI 10.1056/NEJMoa1105803
   Tang ZH, 2012, INT J MOL MED, V30, P931, DOI 10.3892/ijmm.2012.1072
   Verma S, 2002, CIRCULATION, V105, P2332, DOI 10.1161/01.CIR.0000016602.96363.36
   Walley KR, 2014, SCI TRANSL MED, V6, DOI 10.1126/scitranslmed.3008782
   Zheng Z, 2016, NEW ENGL J MED, V374, P1744, DOI 10.1056/NEJMoa1507750
NR 23
TC 0
Z9 0
U1 0
U2 1
PU BMC
PI LONDON
PA CAMPUS, 4 CRINAN ST, LONDON N1 9XW, ENGLAND
EI 1745-6215
J9 TRIALS
JI Trials
PD MAY 23
PY 2022
VL 23
IS 1
AR 430
DI 10.1186/s13063-022-06398-3
PG 11
WC Medicine, Research & Experimental
WE Science Citation Index Expanded (SCI-EXPANDED)
SC Research & Experimental Medicine
GA 1L4FD
UT WOS:000799245100003
PM 35606883
OA Green Published, gold
DA 2023-11-24
ER

PT J
AU Gao, F
   Li, YP
   Ma, XT
   Wang, ZJ
   Shi, DM
   Zhou, YJ
AF Gao, Fei
   Li, Yue Ping
   Ma, Xiao Teng
   Wang, Zhi Jian
   Shi, Dong Mei
   Zhou, Yu Jie
TI Effect of Alirocumab on Coronary Calcification in Patients With Coronary
   Artery Disease
SO FRONTIERS IN CARDIOVASCULAR MEDICINE
LA English
DT Article
DE coronary artery disease; coronary calcification; PCSK9 inhibition
   therapy; alirocumab; statin
ID LIPOPROTEIN; PROGRESSION; PLAQUE; PCSK9
AB Background: Proprotein convertase subtilisin kexin type 9 (PCSK9) inhibitors have been documented with significantly reduction in LDL cholesterol levels and cardiovascular events. However, evidence regarding the impact of PCSK9 inhibitors on coronary calcification is limited.
   Methods: Eligible patients withintermediate coronary lesions and elevated LDL cholesterol values were randomized to either alirocumab 75 mg Q2W plus statin (atorvastatin 20 mg/day or rosuvastatin 10 mg/day) therapy or standard statin therapy. Calcium score based on coronary computed tomographic angiography at baseline and follow up were compared.
   Results: Compared with baseline levels, LDL cholesterol were significantly decreased in both groups, while the absolute reduction of LDL cholesterol levels were higher in patients treated with alirocumab (1.69 +/- 0.52 vs. 0.92 +/- 0.60, P < 0.0001). Additionally, patients in alirocumab group demonstrated a significant reduction of Lp(a) levels, whereas it was not observed in the standard statin group. Notably, greater increases in the percentage changes of CAC score (10.6% [6.3-23.3] vs. 2.9% [-6.7-8.3]; P < 0.0001) were observed in the statin group compared to the alirocumab group. Consistently, CAC progression was significantly lower in the alirocumab group than in the standard statin group (0.6 +/- 2.2% vs. 2.7 +/- 2.3%; P = 0.002).
   Conclusions: Study indicated that administration of the PCSK9 inhibitors to statins produced significantly lower rate of CAC progression in patients with coronary artery disease. Further studies with CAC progression and their clinical outcomes are needed.
C1 [Gao, Fei; Li, Yue Ping; Ma, Xiao Teng; Wang, Zhi Jian; Shi, Dong Mei; Zhou, Yu Jie] Capital Med Univ, Beijing Anzhen Hosp, Dept Cardiol, Beijing, Peoples R China.
C3 Capital Medical University
RP Gao, F; Shi, DM (通讯作者)，Capital Med Univ, Beijing Anzhen Hosp, Dept Cardiol, Beijing, Peoples R China.
EM fgaomd@163.com; 18910778615@163.com
RI li, yue/HSF-7296-2023; Zhou, Yu/HHN-3071-2022; ZHOU, yf/IAO-5497-2023;
   wang, jie/GRS-0942-2022; wang, tong/HTR-5412-2023; Wang,
   Jinguo/JED-9233-2023; li, yue/HZL-3265-2023; wang, jian/HRB-9588-2023;
   li, yue/IXD-9935-2023; li, yueyue/IVH-9846-2023; Ma,
   Xiaoteng/AAH-3547-2020; fei, Gao/GQQ-8024-2022; Wang,
   Ying/HJI-2509-2023; WANG, JINGYI/GSJ-1241-2022; wang, jie/HTQ-4920-2023;
   Zhou, Yujie/HZI-3990-2023
OI Ma, Xiaoteng/0000-0003-4806-6458; Gao, Fei/0000-0003-3633-3133
FU Capital's Funds for Health Improvement and Research; National Natural
   Science Foundation of China [82100349]
FX Funding This study was funded by the Capital's Funds for Health
   Improvement and Research and the National Natural Science Foundation of
   China (82100349).
CR Adamson PD, 2019, EUR HEART J, V40, P2444, DOI 10.1093/eurheartj/ehy670
   AGATSTON AS, 1990, J AM COLL CARDIOL, V15, P827, DOI 10.1016/0735-1097(90)90282-T
   Akers EJ, 2019, ARTERIOSCL THROM VAS, V39, P1902, DOI 10.1161/ATVBAHA.119.311574
   Ako J, 2019, CIRC J, V83, P2025, DOI 10.1253/circj.CJ-19-0412
   Alonso R, 2016, ATHEROSCLEROSIS, V254, P249, DOI 10.1016/j.atherosclerosis.2016.08.038
   Andelius L, 2018, EUR HEART J-CARD IMG, V19, P850, DOI 10.1093/ehjci/jey012
   Bergmark BA, 2020, JAMA CARDIOL, V5, P709, DOI 10.1001/jamacardio.2020.0728
   Bressan A, 2022, ATHEROSCLEROSIS, V346, P86, DOI 10.1016/j.atherosclerosis.2022.01.015
   Burgess S, 2018, JAMA CARDIOL, V3, P619, DOI 10.1001/jamacardio.2018.1470
   FRIEDEWALD WT, 1972, CLIN CHEM, V18, P499
   Gao F, 2021, LIPIDS HEALTH DIS, V20, DOI 10.1186/s12944-021-01528-3
   Greif M, 2013, EUR J INTERN MED, V24, P75, DOI 10.1016/j.ejim.2012.08.014
   Hecht HS, 2017, J CARDIOVASC COMPUT, V11, P74, DOI 10.1016/j.jcct.2016.11.003
   Ikegami Y, 2018, NPJ AGING MECH DIS, V4, DOI 10.1038/s41514-018-0026-2
   Jinnouchi H, 2020, ATHEROSCLEROSIS, V306, P85, DOI 10.1016/j.atherosclerosis.2020.05.017
   Michos ED, 2019, NEW ENGL J MED, V381, P1557, DOI 10.1056/NEJMra1806939
   Nakahara T, 2017, JACC-CARDIOVASC IMAG, V10, P582, DOI 10.1016/j.jcmg.2017.03.005
   Nicholls SJ, 2016, JAMA-J AM MED ASSOC, V316, P2373, DOI 10.1001/jama.2016.16951
   O'Donoghue ML, 2019, CIRCULATION, V139, P1483, DOI 10.1161/CIRCULATIONAHA.118.037184
   Perrot N, 2020, JACC-BASIC TRANSL SC, V5, P649, DOI 10.1016/j.jacbts.2020.05.004
   Puri R, 2015, J AM COLL CARDIOL, V65, P1273, DOI 10.1016/j.jacc.2015.01.036
   Ruscica M, 2021, PHARMACOL RES, V173, DOI 10.1016/j.phrs.2021.105812
   Schwartz GG, 2018, NEW ENGL J MED, V379, P2097, DOI 10.1056/NEJMoa1801174
   Shekar C, 2018, EXPERT REV CARDIOVAS, V16, P527, DOI 10.1080/14779072.2018.1484282
   Uddin SMI, 2019, HYPERTENSION, V73, P983, DOI 10.1161/HYPERTENSIONAHA.118.12266
   Yano H, 2020, J CARDIOL, V75, P289, DOI 10.1016/j.jjcc.2019.08.002
   Zhao X, 2018, ANN CLIN BIOCHEM, V55, P158, DOI 10.1177/0004563217695351
NR 27
TC 2
Z9 2
U1 0
U2 6
PU FRONTIERS MEDIA SA
PI LAUSANNE
PA AVENUE DU TRIBUNAL FEDERAL 34, LAUSANNE, CH-1015, SWITZERLAND
SN 2297-055X
J9 FRONT CARDIOVASC MED
JI Front. Cardiovasc. Med.
PD MAY 6
PY 2022
VL 9
AR 907662
DI 10.3389/fcvm.2022.907662
PG 7
WC Cardiac & Cardiovascular Systems
WE Science Citation Index Expanded (SCI-EXPANDED)
SC Cardiovascular System & Cardiology
GA 1K3ZD
UT WOS:000798542200001
PM 35600486
OA Green Published, gold
DA 2023-11-24
ER

PT J
AU Motoyama, S
   Nagahara, Y
   Sarai, M
   Kawai, H
   Miyajima, K
   Sato, Y
   Matsumoto, R
   Takahashi, H
   Naruse, H
   Ishii, J
   Ozaki, Y
   Izawa, H
AF Motoyama, Sadako
   Nagahara, Yasuomi
   Sarai, Masayoshi
   Kawai, Hideki
   Miyajima, Keiichi
   Sato, Yoshihiro
   Matsumoto, Ryota
   Takahashi, Hiroshi
   Naruse, Hiroyuki
   Ishii, Junnichi
   Ozaki, Yukio
   Izawa, Hideo
TI Effect of Omega-3 Fatty Acids on Coronary Plaque Morphology-A Serial
   Computed Tomography Angiography Study
SO CIRCULATION JOURNAL
LA English
DT Article
DE Acute coronary syndrome; Coronary computed tomography angiography;
   Eicosapentaenoic acid; Omega-3 fatty acids
ID CT ANGIOGRAPHY; EVENTS; QUANTIFICATION; METAANALYSIS; ATHEROSCLEROSIS;
   PARTICIPANTS; CHOLESTEROL; EFFICACY; LESIONS; TRIALS
AB Background: Omega-3 fatty acids have been proposed to be useful in the prevention of cardiac events. High-risk plaque (HRP) and plaque progression on serial coronary computed tomography angiography (CTA) have been suggested to be the predecessor of acute coronary syndrome (ACS). The purpose of this study was to investigate whether addition of omega-3 fatty acids to statin therapy for secondary prevention would lead to change in plaque characteristics detected by using serial CTA. Methods and Results: This study enrolled 210 patients with ACS: no eicosapentaenoic acid (EPA)/ docosahexaenoic acid (DHA; EPA/DHA), low-dose EPA+DHA, high-dose EPA+DHA, and high-dose EPA alone. HRP was significantly more frequent in patients with plaque progression (P=0.0001). There was a significant interaction between plaque progression and EPA dose regardless of the DHA dose; 20.3% in EPA-none (no EPA/DHA), 15.7% in EPA-low (low-dose EPA+DHA), and 5.6% in EPA-high (high-dose EPA+DHA and high-dose EPA alone). On multivariate logistic regression analysis, HRP (OR 6.44, P<0.0001), EPA-high (OR 0.13, P=0.0004), and Rosvastatin (OR 0.24, P=0.0079) were the independent predictors for plaque progression. In quantitative analyses (n=563 plaques), the interval change of low attenuation plaque (LAP) volume was significantly different based on EPA dose; LAP was significantly increased in the EPA-none group and significantly decreased in the EPA-high group. Conclusions: In patients with ACS, addition of high-dose EPA (EPA-high) to statin therapy, compared to statin therapy without EPA, was associated with a lower rate of plaque progression.
C1 [Motoyama, Sadako; Nagahara, Yasuomi; Sarai, Masayoshi; Kawai, Hideki; Miyajima, Keiichi; Sato, Yoshihiro; Naruse, Hiroyuki; Ishii, Junnichi; Ozaki, Yukio; Izawa, Hideo] Fujita Hlth Univ, Dept Cardiol, 1-98 Dengakugakubo, Toyoake, Aichi 4701192, Japan.
   [Takahashi, Hiroshi] Fujita Hlth Univ, Div Med Stat, Toyoake, Aichi, Japan.
   [Matsumoto, Ryota] Fujita Hlth Univ Hosp, Dept Radiol, Toyoake, Aichi, Japan.
C3 Fujita Health University; Fujita Health University; Fujita Health
   University
RP Motoyama, S (通讯作者)，Fujita Hlth Univ, Dept Cardiol, 1-98 Dengakugakubo, Toyoake, Aichi 4701192, Japan.
EM sadakom@fujita-hu.ac.jp
RI Kawai, Hideki/HJI-7311-2023
CR AGATSTON AS, 1990, J AM COLL CARDIOL, V15, P827, DOI 10.1016/0735-1097(90)90282-T
   Ahmadi A, 2019, J AM COLL CARDIOL, V74, P1608, DOI 10.1016/j.jacc.2019.08.012
   Baigent C, 2010, LANCET, V376, P1670, DOI 10.1016/S0140-6736(10)61350-5
   Baigent C, 2005, LANCET, V366, P1267, DOI 10.1016/S0140-6736(05)67394-1
   Bhatt DL, 2019, NEW ENGL J MED, V380, P11, DOI 10.1056/NEJMoa1812792
   Bosch J, 2012, NEW ENGL J MED, V367, P309, DOI 10.1056/NEJMoa1203859
   Bowman L, 2018, NEW ENGL J MED, V379, P1540, DOI 10.1056/NEJMoa1804989
   BURR ML, 1989, LANCET, V2, P757
   Cannon CP, 2015, NEW ENGL J MED, V372, P2387, DOI 10.1056/NEJMoa1410489
   Cannon CP, 2004, NEW ENGL J MED, V350, P1495, DOI 10.1056/NEJMoa040583
   de Graaf MA, 2013, INT J CARDIOVAS IMAG, V29, P1177, DOI 10.1007/s10554-013-0194-x
   Hiro T, J AM
   Inoue K, 2010, JACC-CARDIOVASC IMAG, V3, P691, DOI 10.1016/j.jcmg.2010.04.011
   Kaasenbrood L, 2016, CIRCULATION, V134, P1419, DOI 10.1161/CIRCULATIONAHA.116.021314
   Kromhout D, 2010, NEW ENGL J MED, V363, P2015, DOI 10.1056/NEJMoa1003603
   LaRosa JC, 2005, NEW ENGL J MED, V352, P1425, DOI 10.1056/NEJMoa050461
   Leipsic J, 2014, J CARDIOVASC COMPUT, V8, P342, DOI 10.1016/j.jcct.2014.07.003
   Manson JE, 2019, NEW ENGL J MED, V380, P23, DOI 10.1056/NEJMoa1811403
   Motoyama S, 2007, J AM COLL CARDIOL, V50, P319, DOI 10.1016/j.jacc.2007.03.044
   Motoyama S, 2007, CIRC J, V71, P363, DOI 10.1253/circj.71.363
   Motoyama S, 2015, J AM COLL CARDIOL, V66, P337, DOI 10.1016/j.jacc.2015.05.069
   Motoyama S, 2009, J AM COLL CARDIOL, V54, P49, DOI 10.1016/j.jacc.2009.02.068
   Mozaffarian D, 2011, J AM COLL CARDIOL, V58, P2047, DOI 10.1016/j.jacc.2011.06.063
   Nicholls SJ, 2018, CLIN CARDIOL, V41, P1281, DOI 10.1002/clc.23055
   Okazaki S, 2004, CIRCULATION, V110, P1061, DOI 10.1161/01.CIR.0000140261.58966.A4
   Park HB, 2015, EUR RADIOL, V25, P3073, DOI 10.1007/s00330-015-3698-z
   Ridker PM, 2017, NEW ENGL J MED, V377, P1119, DOI 10.1056/NEJMoa1707914
   Rizos EC, 2012, JAMA-J AM MED ASSOC, V308, P1024, DOI 10.1001/2012.jama.11374
   Sabatine MS, 2017, NEW ENGL J MED, V376, P1713, DOI [10.4997/JRCPE.2017.212, 10.1056/NEJMoa1615664]
   Schwartz GG, 2018, NEW ENGL J MED, V379, P2097, DOI 10.1056/NEJMoa1801174
   Aung T, 2018, JAMA CARDIOL, V3, P225, DOI 10.1001/jamacardio.2017.5205
   Valagussa F, 1999, LANCET, V354, P447, DOI 10.1016/S0140-6736(99)07072-5
   Yokoyama M, 2007, LANCET, V369, P1090, DOI 10.1016/S0140-6736(07)60527-3
NR 33
TC 5
Z9 5
U1 0
U2 1
PU JAPANESE CIRCULATION SOC
PI TOYKO
PA 18TH FLOOR IMPERIAL HOTEL TOWER, 1-1-1 UCHISAIWAI-CHO CHIYODA-KU, TOYKO,
   100-0011, JAPAN
SN 1346-9843
EI 1347-4820
J9 CIRC J
JI Circ. J.
PD MAY
PY 2022
VL 86
IS 5
BP 831
EP +
DI 10.1253/circj.CJ-21-0615
PG 18
WC Cardiac & Cardiovascular Systems
WE Science Citation Index Expanded (SCI-EXPANDED)
SC Cardiovascular System & Cardiology
GA 1G5VI
UT WOS:000795915500016
PM 34776470
OA gold
DA 2023-11-24
ER

PT J
AU Okada, T
   Miyoshi, T
   Doi, M
   Nosaka, K
   Tsushima, R
   Ugawa, S
   Takagi, W
   Sogo, M
   Takahashi, M
   Ito, H
AF Okada, Tomoaki
   Miyoshi, Toru
   Doi, Masayuki
   Nosaka, Kazumasa
   Tsushima, Ryu
   Ugawa, Satoko
   Takagi, Wataru
   Sogo, Masahiro
   Takahashi, Masahiko
   Ito, Hiroshi
TI Effect of Early Initiation of Evolocumab on Lipoprotein(a) in Patients
   with Acute Myocardial Infarction: Sub-Analysis of a Randomized
   Controlled Trial
SO JOURNAL OF CARDIOVASCULAR DEVELOPMENT AND DISEASE
LA English
DT Article
DE evolocumab; pitavastatin; lipoprotein(a); percutaneous coronary
   intervention; hypolipidemic agents; myocardial infarction
ID RISK; STATIN; EFFICACY; THERAPY; DISEASE; SAFETY
AB Elevated circulating lipoprotein(a) levels are associated with an increased risk of cardiovascular events. We reported that early initiation of evolocumab, a proprotein convertase subtilisin/kexin type 9 inhibitor, in addition to a statin substantially reduced the lipoprotein(a) levels in patients with acute myocardial infarction (AMI) after primary percutaneous coronary intervention (PCI). This sub-analysis sought to investigate the effect of evolocumab on lipoprotein(a) based on baseline lipoprotein(a) levels and characteristics. This study was a prespecified analysis of a randomized controlled trial that enrolled 102 patients who underwent primary PCI for AMI. Patients received pitavastatin (2 mg/day) alone or pitavastatin and evolocumab 140 mg subcutaneously within 24 h and 2 weeks after the index PCI. The evolocumab group showed significantly suppressed lipoprotein(a) levels in patients with baseline lipoprotein(a) levels of <= 10 mg/dL, 10 < lipoprotein(a) <= 20 mg/dL, and >20 mg/dL compared with the control group, as well as similar reductions in lipoprotein(a) levels in all patient subgroups. Among these subgroups, evolocumab tended to show more favorable effects in patients with diabetes mellitus. In AMI patients, early initiation of evolocumab therapy within 24 h of primary PCI suppressed the increase in lipoprotein(a) levels within 4 weeks, regardless of baseline levels and characteristics.
C1 [Okada, Tomoaki; Doi, Masayuki; Nosaka, Kazumasa; Tsushima, Ryu; Ugawa, Satoko; Takagi, Wataru; Sogo, Masahiro; Takahashi, Masahiko] Kagawa Prefectural Cent Hosp, Dept Cardiol, 1-2-1 Asahi Machi, Takamatsu, Kagawa 7608557, Japan.
   [Okada, Tomoaki; Miyoshi, Toru; Ito, Hiroshi] Okayama Univ, Fac Med Dent & Pharmaceut Sci, Dept Cardiovasc Med, 2-5-1 Shikata Cho, Okayama 7008558, Japan.
C3 Okayama University
RP Miyoshi, T (通讯作者)，Okayama Univ, Fac Med Dent & Pharmaceut Sci, Dept Cardiovasc Med, 2-5-1 Shikata Cho, Okayama 7008558, Japan.
EM ju_10monomoto0622@yahoo.co.jp; miyoshit@cc.okayama-u.ac.jp;
   mdoimd@gmail.com; kn_orch@yahoo.co.jp; shimaryu0910@gmail.com;
   satokougauga@hotmail.com; t_wataru1206@yahoo.co.jp; msogo0517@gmail.com;
   masahiko0707@infoseek.jp; itomd@md.okayama-u.ac.jp
OI Okada, Tomoaki/0000-0003-0554-1618; Miyoshi, Toru/0000-0002-9039-3439
FU Japan Society for the Promotion of Science, KAKENHI [JP 21K08052]
FX D This work was supported by the Japan Society for the Promotion of
   Science, KAKENHI (Grant Number JP 21K08052).
CR Bittner VA, 2020, J AM COLL CARDIOL, V75, P133, DOI 10.1016/j.jacc.2019.10.057
   Cannon CP, 2015, NEW ENGL J MED, V372, P2387, DOI 10.1056/NEJMoa1410489
   Clarke R, 2009, NEW ENGL J MED, V361, P2518, DOI 10.1056/NEJMoa0902604
   Erqou S, 2009, JAMA-J AM MED ASSOC, V302, P412, DOI 10.1001/jama.2009.1063
   Furtado RHM, 2022, CIRC-CARDIOVASC INTE, V15, DOI 10.1161/CIRCINTERVENTIONS.121.011382
   Giugliano RP, 2012, LANCET, V380, P2007, DOI 10.1016/S0140-6736(12)61770-X
   Grundy SM, 2019, J AM COLL CARDIOL, V73, pE285, DOI 10.1016/j.jacc.2018.11.003
   Kaiser Y, 2022, J AM COLL CARDIOL, V79, P223, DOI 10.1016/j.jacc.2021.10.044
   Kamstrup PR, 2009, JAMA-J AM MED ASSOC, V301, P2331, DOI 10.1001/jama.2009.801
   Koskinas KC, 2019, J AM COLL CARDIOL, V74, P2452, DOI 10.1016/j.jacc.2019.08.010
   Kotani K, 2016, CRIT REV CL LAB SCI, V53, P370, DOI 10.1080/10408363.2016.1188055
   Mach F, 2020, EUR HEART J, V41, P111, DOI [10.1093/eurheartj/ehz455, 10.15829/1560-4071-2020-3826]
   Madsen CM, 2020, ARTERIOSCL THROM VAS, V40, P255, DOI 10.1161/ATVBAHA.119.312951
   Nakamura A, 2020, J CARDIOL, V76, P395, DOI 10.1016/j.jjcc.2020.04.006
   Nosaka K, 2017, INT J CARDIOL, V228, P173, DOI 10.1016/j.ijcard.2016.11.105
   O'Donoghue ML, 2019, CIRCULATION, V139, P1483, DOI 10.1161/CIRCULATIONAHA.118.037184
   Ogawa H, 2013, CIRC J, V77, P231, DOI 10.1253/circj.CJ-66-0053
   Okada T, 2020, JACC-CARDIOVASC INTE, V13, P2944, DOI 10.1016/j.jcin.2020.08.026
   Raal FJ, 2015, LANCET, V385, P331, DOI 10.1016/S0140-6736(14)61399-4
   Sabatine MS, 2017, NEW ENGL J MED, V376, P1713, DOI [10.4997/JRCPE.2017.212, 10.1056/NEJMoa1615664]
   Sabatine MS, 2015, NEW ENGL J MED, V372, P1500, DOI 10.1056/NEJMoa1500858
   Schmidt K, 2016, J LIPID RES, V57, P1339, DOI 10.1194/jlr.R067314
   Thygesen K, 2012, J AM COLL CARDIOL, V60, P1581, DOI 10.1016/j.jacc.2012.08.001
   Toth PP, 2018, KIDNEY INT, V93, P1397, DOI 10.1016/j.kint.2017.12.011
   Tsimikas S, 2020, EUR HEART J, V41, P2275, DOI 10.1093/eurheartj/ehz310
   Tsimikas S, 2012, J AM COLL CARDIOL, V60, P716, DOI 10.1016/j.jacc.2012.04.038
   Waldmann E, 2022, PLOS ONE, V17, DOI 10.1371/journal.pone.0265838
NR 27
TC 0
Z9 0
U1 0
U2 4
PU MDPI
PI BASEL
PA ST ALBAN-ANLAGE 66, CH-4052 BASEL, SWITZERLAND
EI 2308-3425
J9 J CARDIOVASC DEV DIS
JI J. Cardiovasc. Dev. Dis.
PD MAY
PY 2022
VL 9
IS 5
AR 153
DI 10.3390/jcdd9050153
PG 10
WC Cardiac & Cardiovascular Systems
WE Science Citation Index Expanded (SCI-EXPANDED)
SC Cardiovascular System & Cardiology
GA 1P0ZV
UT WOS:000801748900001
PM 35621864
OA Green Published, gold
DA 2023-11-24
ER

PT J
AU Xi, XY
   Wang, X
   Xie, WW
   Jia, Y
   Sanchez, SZ
   Martinez, L
   Zhao, QM
AF Xi, Xiaoyu
   Wang, Xin
   Xie, Wenwen
   Jia, Yu
   Sanchez, Santiago Zuluaga
   Martinez, Laura
   Zhao, Quanming
TI Comparison of Evolocumab and Ezetimibe, Both Combined with Statin
   Therapy, for Patients with Recent Acute Coronary Syndrome: A
   Cost-Effectiveness Analysis from the Chinese Healthcare Perspective
SO CARDIOVASCULAR DRUGS AND THERAPY
LA English
DT Article
DE Cost-effectiveness; Evolocumab; PCSK9 inhibitors; Acute coronary
   syndrome; Low-density lipoprotein cholesterol; Markov model
ID HIGH-RISK; EFFICACY; SAFETY
AB Purpose To assess the cost-effectiveness of evolocumab, a PCSK9 (proprotein convertase subtilisin/kexin type 9) inhibitor, compared with ezetimibe, both added to background statin therapy in patients with recent acute coronary syndrome (ACS) events (in the past 12 months) and low-density lipoprotein cholesterol (LDL-C) levels >= 100 mg/dL in China. Methods A health economic evaluation was performed from a Chinese healthcare perspective, using a Markov model over a lifetime horizon based on a baseline cardiovascular (CV) event rate from claims database data and efficacy from the FOURIER trial. The health benefit was reflected in the decrease of LDL-C level, which led to a decrease of cardiovascular events. The costs of cardiovascular events and the utility value of each health state were derived from the published literature. Sensitivity analyses were conducted to evaluate the effects of uncertainty in parameters and the robustness of the model. The cost-effectiveness of evolocumab was also explored in patients with recent myocardial infarction (MI), at very high risk (VHR) of atherosclerotic cardiovascular disease (ASCVD), and homozygous familiar hypercholesterolemia (HoFH). Results In patients with recent ACS, evolocumab was associated with incremental quality-adjusted life-years (QALYs) of 1.33 and incremental costs of 115,782 yuan versus ezetimibe, both with background statin therapy, resulting in an incremental cost-effectiveness ratio (ICER) of 87,050 yuan per QALY gained. The probability of evolocumab + statins being cost-effective at a threshold of 217,341 yuan (three times per capita GDP, 2020), compared with ezetimibe + statins, was 100% in patients with recent ACS, recent MI, VHR ASCVD, and HoFH. Conclusion Compared with ezetimibe + statins, the combination of evolocumab + statins was found to be cost-effective at a threshold of 217,341 yuan (three times per capita GDP, 2020) in patients with recent ACS events in China.
C1 [Xi, Xiaoyu; Xie, Wenwen] China Pharmaceut Univ, Res Ctr Natl Drug Policy & Ecosyst, Nanjing, Peoples R China.
   [Wang, Xin] Hangzhou Med Coll, Sch Pharm, Hangzhou, Peoples R China.
   [Jia, Yu; Sanchez, Santiago Zuluaga; Martinez, Laura] Amgen Inc, Thousand Oaks, CA 91320 USA.
   [Zhao, Quanming] Capital Med Univ, Beijing Anzhen Hosp, Dept Cardiol, Beijing, Peoples R China.
C3 China Pharmaceutical University; Hangzhou Medical College; Amgen;
   Capital Medical University
RP Zhao, QM (通讯作者)，Capital Med Univ, Beijing Anzhen Hosp, Dept Cardiol, Beijing, Peoples R China.
EM zhaoquanming1@sina.com
RI Sánchez, Santiago/HPH-3304-2023
FU Amgen Inc.
FX This study was sponsored by Amgen Inc.
CR Abtan J, 2016, JACC-CARDIOVASC INTE, V9, P1905, DOI 10.1016/j.jcin.2016.06.046
   [Anonymous], 2020, J CARDIO PULMONARY D, V39, P1157
   Cannon CP, 2015, NEW ENGL J MED, V372, P2387, DOI 10.1056/NEJMoa1410489
   Cholesterol TT, 2012, LANCET LOND
   Dressel A, 2019, VASC PHARMACOL, V120, DOI 10.1016/j.vph.2019.106566
   Fonarow G, 2019, JAMA CARDIOL
   Gandra SR, 2016, CLIN CARDIOL, V39, P313, DOI 10.1002/clc.22535
   Gray AM, 2010, APPL METHODS COST EF
   Hagström E, 2020, ATHEROSCLEROSIS, V315, pE179
   Howard, 2007, YEARB MED, V2007, P515, DOI [10.1016/S0084-3873(08)70301-8, DOI 10.1016/S0084-3873(08)70301-8]
   [胡盛寿 Hu Shengshou], 2019, [中国循环杂志, Chinese Circulation Journal], V34, P209
   Huo Y, 2016, J AM COLL CARDIOL, V67, P505, DOI 10.1016/S0735-1097(16)30506-X
   Jena AB, 2016, AM J MANAG CARE, V22, pE199
   Jia Y., 2019, CHINA HLTH INSURANCE, V4, P57
   Koren M., 2019, J CLIN LIPIDOL, V13, pe53, DOI [10.1016/j.jacl.2019.04.089, DOI 10.1016/J.JACL.2019.04.089]
   Koren MJ, 2020, CARDIOL THER, V9, P447, DOI 10.1007/s40119-020-00181-8
   Koren MJ, 2019, J AM COLL CARDIOL, V74, P2132, DOI 10.1016/j.jacc.2019.08.1024
   Koren MJ, 2017, JAMA CARDIOL
   LaRosa JC, 2005, NEW ENGL J MED, V352, P1425, DOI 10.1056/NEJMoa050461
   LAW MR, 1994, BMJ-BRIT MED J, V308, P367, DOI 10.1136/bmj.308.6925.367
   Liang Z., 2020, CARDIOVASC DRUG THER, V65, P1
   Matza LS., 2015, BMC HEALTH SERV RES, V15, pA493
   Max K., 2017, PHARMACOTHERAPY, V1, P1
   Peng Y, 2017, AM J CARDIOL, V120, P1077, DOI 10.1016/j.amjcard.2017.06.044
   Sabatine MS, 2017, NEW ENGL J MED, V376, P1713, DOI [10.4997/JRCPE.2017.212, 10.1056/NEJMoa1615664]
   Shah P, 2016, LIPIDS HEALTH DIS, V15, DOI 10.1186/s12944-016-0302-8
   Smith L, 2016, SOC CAN SCI PHARM, V19
   Stam-Slob MC, 2018, INT J CARDIOL, V253, P148, DOI 10.1016/j.ijcard.2017.10.080
   Taylor B, 2015, CIRCULATION
   Toth P, 2017, J MED ECON, P1
   Ulf L, 2020, EUR HEART JQUAL CARE
   Villa G, 2018, VALUE HEALTH
   Wei CY, 2017, PHARMACOECONOMICS, V35, P297, DOI 10.1007/s40273-016-0464-2
   Wilson PWF, 2012, AM J MED, V125, P695, DOI 10.1016/j.amjmed.2012.01.014
   Xing YY, 2019, AM HEART J, V212, P120, DOI 10.1016/j.ahj.2019.02.019
   Yang C, 2012, ZHONGHUA LIU XING BI, V33
   Zhang L, 2018, CLIN THER
NR 37
TC 2
Z9 2
U1 4
U2 24
PU SPRINGER
PI DORDRECHT
PA VAN GODEWIJCKSTRAAT 30, 3311 GZ DORDRECHT, NETHERLANDS
SN 0920-3206
EI 1573-7241
J9 CARDIOVASC DRUG THER
JI Cardiovasc. Drugs Ther.
PD OCT
PY 2023
VL 37
IS 5
BP 905
EP 916
DI 10.1007/s10557-021-07276-x
EA APR 2022
PG 12
WC Cardiac & Cardiovascular Systems; Pharmacology & Pharmacy
WE Science Citation Index Expanded (SCI-EXPANDED)
SC Cardiovascular System & Cardiology; Pharmacology & Pharmacy
GA S6PR1
UT WOS:000787113300002
PM 35467312
DA 2023-11-24
ER

PT J
AU Ostadal, P
   Steg, PG
   Poulouin, Y
   Bhatt, DL
   Bittner, VA
   Chua, T
   Diaz, R
   Goodman, SG
   Huo, Y
   Jukema, JW
   Karpov, Y
   Pordy, R
   Scemama, M
   Szarek, M
   White, HD
   Schwartz, GG
AF Ostadal, Petr
   Steg, Philippe Gabriel
   Poulouin, Yann
   Bhatt, Deepak L.
   Bittner, Vera A.
   Chua, Terrence
   Diaz, Rafael
   Goodman, Shaun G.
   Huo, Yong
   Jukema, Johan Wouter
   Karpov, Yuri
   Pordy, Robert
   Scemama, Michel
   Szarek, Michael
   White, Harvey D.
   Schwartz, Gregory G.
CA ODYSSEY OUTCOMES Investigators
TI Metabolic risk factors and effect of alirocumab on cardiovascular events
   after acute coronary syndrome: a post-hoc analysis of the ODYSSEY
   OUTCOMES randomised controlled trial
SO LANCET DIABETES & ENDOCRINOLOGY
LA English
DT Article
ID ALL-CAUSE MORTALITY; PREDICTORS; OBESITY; DISEASE
AB Background Many patients with acute coronary syndrome have concurrent metabolic risk factors that affect risk of major adverse cardiovascular events (MACE). We aimed to assess the effects of the PCSK9 inhibitor alirocumab compared with placebo on MACE according to baseline metabolic risk factors.
   Methods We performed a post-hoc analysis of the ODYSSEY OUTCOMES trial, which was a multicentre, doubleblind, randomised controlled trial done in 1315 hospitals and outpatient clinics in 57 countries. Patients aged 40 years or older with recent acute coronary syndrome (ie, in the past 1-12 months) and elevated concentrations of atherogenic lipoproteins, despite high-intensity or maximum-tolerated statin treatment, were eligible for enrolment. Between Nov 2, 2012, and Feb 9,2017, patients were randomly assigned (1:1) to 75 mg alirocumab by subcutaneous injection every 2 weeks or matching placebo, beginning 1-12 months after acute coronary syndrome and were followed up for a median of 2.8 years (IQR 2.3-3.4). Patients and investigators were masked to group assignment and treatment dose adjustment. The primary outcome was a composite of death from coronary artery disease, non-fatal myocardial infarction, fatal or non-fatal ischaemic stroke, or unstable angina requiring hospital admission. Analysis of MACE according to an ordinal number of metabolic risk factors was done post hoc. Metabolic risk factors were defined as blood pressure of at least 130/85 mm Hg or treatment with antihypertensive medication, triglyceride concentration of at least 150 mg/dL, HDL cholesterol concentration less than 40 mg/dL for men and 50 mg/dL women, fasting plasma glucose concentration of at least 100 mg/dL or treatment with glucose-lowering medication, and BMI of at least 30 kg/m(2). Risk of MACE and effect of alirocumab were assessed according to the number of metabolic risk factors. ODYSSEY OUTCOMES is registered with ClinicalTrials.gov, number NCT01663402.
   Findings Of 18 924 patients, 3882 (41%) of 9462 in the alirocumab group and 3859 (41%) of 9462 in the placebo group had three or more metabolic risk factors. In the placebo group, MACE incidence increased monotonically with each metabolic risk factor from 7.8% (no risk factors) to 19.6% (five risk factors; HR 1.18,95% CI 1.13-1.24 per metabolic risk factor). Alirocumab decreased relative risk of MACE consistently across categories defined by the number of metabolic risk factors (p(interaction)=0.77) but absolute risk reduction (aRR) increased with the number of metabolic risk factors (no risk factors aRR 0.7%, -1.81 to 3.29 vs five risk factors aRR 3.9%, -1.45 to 9.25; p(interaction )<0.001). Similarly, when patients with diabetes were excluded, the incidence of MACE in the placebo group increased from 7.7% in patients with no metabolic risk factors to 14.6% in those with five metabolic risk factors and aRR with alirocumab increased from 0.91% in patients with no metabolic risk factors to 3.82% in those with five factors. Alirocumab was well tolerated in all subgroups defined by the presence of metabolic risk factors.
   Interpretation Accumulation of metabolic risk factors was associated with higher risk of MACE in patients with recent acute coronary syndrome. Alirocumab reduced MACE consistently, but aRR increased with number of metabolic risk factors. Copyright (C) 2022 Elsevier Ltd. All rights reserved.
C1 [Ostadal, Petr] Na Homolce Hosp, Prague 15000, Czech Republic.
   [Steg, Philippe Gabriel] Univ Paris, Assistance Publ Hop Paris, French Alliance Cardiovasc Trials, Paris, France.
   [Steg, Philippe Gabriel] Hop Bichat Claude Bernard, INSERM U1148, Paris, France.
   [Steg, Philippe Gabriel] Royal Brompton Hosp, Imperial Coll, London, England.
   [Poulouin, Yann] IT & M Stats, Paris, France.
   [Bhatt, Deepak L.] Brigham & Womens Hosp, Heart & Vasc Ctr, 75 Francis St, Boston, MA 02115 USA.
   [Bhatt, Deepak L.] Harvard Med Sch, Boston, MA 02115 USA.
   [Bittner, Vera A.] Univ Alabama Birmingham, Div Cardiovasc Dis, Birmingham, AL 35294 USA.
   [Chua, Terrence] Singapore Gen Hosp, Natl Heart Ctr, Singapore, Singapore.
   [Diaz, Rafael] Inst Cardiovasc Rosario, Estudios Cardiol Latino Amer, Rosario, Argentina.
   [Goodman, Shaun G.] Univ Alberta, Canadian VIGOUR Ctr, Edmonton, AB, Canada.
   [Goodman, Shaun G.] Univ Toronto, St Michaels Hosp, Toronto, ON, Canada.
   [Huo, Yong] Peking Univ First Hosp, Beijing, Peoples R China.
   [Jukema, Johan Wouter] Leiden Univ, Med Ctr, Dept Cardiol, Utrecht, Netherlands.
   [Jukema, Johan Wouter] Netherlands Heart Inst, Utrecht, Netherlands.
   [Karpov, Yuri] Natl Med Res Ctr Cardiol, Moscow, Russia.
   [Pordy, Robert] Regeneron Pharmaceut, Tarrytown, NY USA.
   [Scemama, Michel] Sanofi, Chilly Mazarin, France.
   [Szarek, Michael] State Univ New York Downstate Sch Publ Hlth, Brooklyn, NY USA.
   [Szarek, Michael] Univ Colorado, Sch Med, CPC Clin Res, Aurora, CO USA.
   [Szarek, Michael; Schwartz, Gregory G.] Univ Colorado, Sch Med, Div Cardiol, Aurora, CO USA.
   [White, Harvey D.] Auckland City Hosp, Green Lane Cardiovasc Serv, Auckland, New Zealand.
C3 Na Homolce Hospital; Aix-Marseille Universite; Assistance
   Publique-Hopitaux de Marseille; Universite Paris Cite; Assistance
   Publique Hopitaux Paris (APHP); Universite Paris Cite; Assistance
   Publique Hopitaux Paris (APHP); Hopital Universitaire Bichat-Claude
   Bernard - APHP; Institut National de la Sante et de la Recherche
   Medicale (Inserm); Royal Brompton Hospital; Imperial College London;
   Harvard University; Brigham & Women's Hospital; Harvard University;
   Harvard Medical School; University of Alabama System; University of
   Alabama Birmingham; Singapore General Hospital; National Heart Centre
   Singapore; University of Alberta; University of Toronto; Saint Michaels
   Hospital Toronto; Peking University; Leiden University - Excl LUMC;
   Leiden University; Leiden University Medical Center (LUMC); National
   Medical Research Center of Cardiology; Regeneron; Sanofi-Aventis; Sanofi
   France; State University of New York (SUNY) System; State University of
   New York (SUNY) Downstate Medical Center; University of Colorado System;
   University of Colorado Anschutz Medical Campus; University of Colorado
   System; University of Colorado Anschutz Medical Campus; Auckland City
   Hospital
RP Ostadal, P (通讯作者)，Na Homolce Hosp, Prague 15000, Czech Republic.
EM ostadal.petr@gmail.com
RI Nikolaev, Konstantin Yurevich/P-4750-2017; Bhatt, Deepak L/Y-3070-2019;
   Jukema, J. Wouter/ABD-6503-2021; STEG, Philippe Gabriel/Z-1567-2019
OI Nikolaev, Konstantin Yurevich/0000-0003-4601-6203; Bhatt, Deepak
   L/0000-0002-1278-6245; Jukema, J. Wouter/0000-0002-3246-8359; STEG,
   Philippe Gabriel/0000-0001-6896-2941
FU Sanofi; Regeneron Pharmaceuticals
FX Sanofi and Regeneron Pharmaceuticals.
CR Adab P, 2018, BMJ-BRIT MED J, V360, DOI 10.1136/bmj.k1274
   Alberti KGMM, 2009, CIRCULATION, V120, P1640, DOI 10.1161/CIRCULATIONAHA.109.192644
   Alberti KGMM, 1998, DIABETIC MED, V15, P539, DOI 10.1002/(SICI)1096-9136(199807)15:7<539::AID-DIA668>3.0.CO;2-S
   [Anonymous], 2020, Eur Heart J, V41, P4255, DOI 10.1093/eurheartj/ehz826
   Darbandi M, 2020, PREV CHRONIC DIS, V17, DOI 10.5888/pcd17.200112
   Deedwania P, 2006, LANCET, V368, P919, DOI 10.1016/S0140-6736(06)69292-1
   Deedwania P, 2021, JAMA CARDIOL, V6, P139, DOI 10.1001/jamacardio.2020.3151
   Diaz R, 2021, EUR J PREV CARDIOL, V28, P33, DOI 10.1177/2047487320941987
   Ford ES, 2005, DIABETES CARE, V28, P1769, DOI 10.2337/diacare.28.7.1769
   Galassi A, 2006, AM J MED, V119, P812, DOI 10.1016/j.amjmed.2006.02.031
   Gami AS, 2007, J AM COLL CARDIOL, V49, P403, DOI 10.1016/j.jacc.2006.09.032
   Goodman SG, 2020, J AM COLL CARDIOL, V75, P448, DOI 10.1016/j.jacc.2019.11.030
   Goodman SG, 2019, J AM COLL CARDIOL, V74, P1177, DOI 10.1016/j.jacc.2019.07.015
   Grundy SM, 2019, CIRCULATION, V139, pE1046, DOI 10.1161/CIR.0000000000000624
   Huxley R, 2010, EUR J CLIN NUTR, V64, P16, DOI 10.1038/ejcn.2009.68
   Jukema JW, 2019, J AM COLL CARDIOL, V74, P1167, DOI 10.1016/j.jacc.2019.03.013
   Piepoli MF, 2016, EUR HEART J, V37, P2315, DOI 10.1093/eurheartj/ehw106
   Ray KK, 2019, LANCET DIABETES ENDO, V7, P618, DOI 10.1016/S2213-8587(19)30158-5
   Sabatine MS, 2017, LANCET DIABETES ENDO, V5, P941, DOI 10.1016/S2213-8587(17)30313-3
   Salahuddin T, 2020, AM HEART J, V221, P60, DOI 10.1016/j.ahj.2019.12.003
   Schwartz GG, 2018, NEW ENGL J MED, V379, P2097, DOI 10.1056/NEJMoa1801174
   Schwartz GG, 2005, DIABETES CARE, V28, P2508, DOI 10.2337/diacare.28.10.2508
   Schwartz GG, 2020, CIRCULATION, V141, P1608, DOI 10.1161/CIRCULATIONAHA.120.046524
   Schwartz GG, 2014, AM HEART J, V168, P682, DOI 10.1016/j.ahj.2014.07.028
   Sinnaeve PR, 2020, EUR HEART J, V41, P2248, DOI 10.1093/eurheartj/ehz809
   Song X, 2015, NUTR METAB CARDIOVAS, V25, P295, DOI 10.1016/j.numecd.2014.09.004
   Song X, 2013, EUR J CLIN NUTR, V67, P1298, DOI 10.1038/ejcn.2013.203
   Steg PG, 2019, CIRCULATION, V140, P103, DOI 10.1161/CIRCULATIONAHA.118.038840
   Szarek M, 2019, J AM COLL CARDIOL, V73, P387, DOI 10.1016/j.jacc.2018.10.039
   Tuñón J, 2020, EUR HEART J, V41, P4114, DOI 10.1093/eurheartj/ehaa498
NR 30
TC 13
Z9 13
U1 3
U2 14
PU ELSEVIER SCIENCE INC
PI NEW YORK
PA STE 800, 230 PARK AVE, NEW YORK, NY 10169 USA
SN 2213-8587
EI 2213-8595
J9 LANCET DIABETES ENDO
JI Lancet Diabetes Endocrinol.
PD MAY
PY 2022
VL 10
IS 5
BP 330
EP 340
DI 10.1016/S2213-8587(22)00043-2
EA APR 2022
PG 11
WC Endocrinology & Metabolism
WE Science Citation Index Expanded (SCI-EXPANDED)
SC Endocrinology & Metabolism
GA 2S0RZ
UT WOS:000821510300011
PM 35378068
OA Green Published
DA 2023-11-24
ER

PT J
AU Räber, L
   Ueki, Y
   Otsuka, T
   Losdat, S
   Häner, JD
   Lonborg, J
   Fahrni, G
   Iglesias, JF
   van Geuns, RJ
   Ondracek, AS
   Jensen, MRJD
   Zanchin, C
   Stortecky, S
   Spirk, D
   Siontis, GCM
   Saleh, L
   Matter, CM
   Daemen, J
   Mach, F
   Heg, D
   Windecker, S
   Engstrom, T
   Lang, IEM
   Koskinas, KC
AF Raber, Lorenz
   Ueki, Yasushi
   Otsuka, Tatsuhiko
   Losdat, Sylvain
   Haner, Jonas D.
   Lonborg, Jacob
   Fahrni, Gregor
   Iglesias, Juan F.
   van Geuns, Robert-Jan
   Ondracek, Anna S.
   Radu Juul Jensen, Maria D.
   Zanchin, Christian
   Stortecky, Stefan
   Spirk, David
   Siontis, George C. M.
   Saleh, Lanja
   Matter, Christian M.
   Daemen, Joost
   Mach, Francois
   Heg, Dik
   Windecker, Stephan
   Engstrom, Thomas
   Lang, Irene M.
   Koskinas, Konstantinos C.
CA PACMAN-AMI Collaborators
TI Effect of Alirocumab Added to High-Intensity Statin Therapy on Coronary
   Atherosclerosis in Patients With Acute Myocardial Infarction The
   PACMAN-AMI Randomized Clinical Trial
SO JAMA-JOURNAL OF THE AMERICAN MEDICAL ASSOCIATION
LA English
DT Article
ID OPTICAL COHERENCE TOMOGRAPHY; NEAR-INFRARED SPECTROSCOPY; FIBROUS CAP
   THICKNESS; INTRAVASCULAR ULTRASOUND; COLLAGEN CONTENT; LIPID-CONTENT;
   PLAQUE; ATORVASTATIN; PROGRESSION; EVOLOCUMAB
AB IMPORTANCE Coronary plaques that are prone to rupture and cause adverse cardiac events are characterized by large plaque burden, large lipid content, and thin fibrous caps. Statins can halt the progression of coronary atherosclerosis; however, the effect of the proprotein convertase subtilisin kexin type 9 inhibitor alirocumab added to statin therapy on plaque burden and composition remains largely unknown.
   OBJECTIVE To determine the effects of alirocumab on coronary atherosclerosis using serial multimodality intracoronary imaging in patients with acute myocardial infarction.
   DESIGN, SETTING, AND PARTICIPANTS The PACMAN-AMI double-blind, placebo-controlled, randomized clinical trial (enrollment: May 9, 2017, through October 7, 2020; final follow-up: October 13, 2021) enrolled 300 patients undergoing percutaneous coronary intervention for acute myocardial infarction at 9 academic European hospitals.
   INTERVENTIONS Patients were randomized to receive biweekly subcutaneous alirocumab (150 mg; n = 148) or placebo (n = 152), initiated less than 24 hours after urgent percutaneous coronary intervention of the culprit lesion, for 52 weeks in addition to high-intensity statin therapy (rosuvastatin, 20 mg).
   MAIN OUTCOMES AND MEASURES Intravascular ultrasonography (IVUS), near-infrared spectroscopy, and optical coherence tomography were serially performed in the 2 non-infarct-related coronary arteries at baseline and after 52 weeks. The primary efficacy end point was the change in IVUS-derived percent atheroma volume from baseline to week 52. Two powered secondary end points were changes in near-infrared spectroscopy-derived maximum lipid core burden index within 4 mm (higher values indicating greater lipid content) and optical coherence tomography-derived minimal fibrous cap thickness (smaller values indicating thin-capped, vulnerable plaques) from baseline to week 52.
   RESULTS Among 300 randomized patients (mean [SD] age, 58.5 [9.7] years; 56 [18.7%) women; mean [SD] low-density lipoprotein cholesterol level, 152.4 [33.8] mg/dL), 265 (88.3%) underwent serial IVUS imaging in 537 arteries. At 52 weeks, mean change in percent atheroma volume was -2.13% with alirocumab vs -0.92% with placebo (difference, -1.21% [95% CI, -1.78% to -0.65%], P < .001). Mean change in maximum lipid core burden index within 4 mm was -79.42 with alirocumab vs -37.60 with placebo (difference, -41.24 [95% CI, -70.71 to -11.77]; P = .006). Mean change in minimal fibrous cap thickness was 62.67 mu m with alirocumab vs 33.19 mu m with placebo (difference, 29.65 mu m [95% Cl, 11.75-47.55]; P = .001). Adverse events occurred in 70.7% of patients treated with alirocumab vs 72.8% of patients receiving placebo.
   CONCLUSIONS AND RELEVANCE Among patients with acute myocardial infarction, the addition of subcutaneous biweekly alirocumab, compared with placebo, to high-intensity statin therapy resulted in significantly greater coronary plaque regression in non-infarct-related arteries after 52 weeks. Further research is needed to understand whether alirocumab improves clinical outcomes in this population.
C1 [Raber, Lorenz; Ueki, Yasushi; Otsuka, Tatsuhiko; Haner, Jonas D.; Zanchin, Christian; Stortecky, Stefan; Siontis, George C. M.; Windecker, Stephan; Koskinas, Konstantinos C.] Univ Bern, Bern Univ Hosp, Dept Cardiol, Bern, Switzerland.
   [Losdat, Sylvain; Heg, Dik] Univ Bern, CTU Bern, Bern, Switzerland.
   [Lonborg, Jacob; Radu Juul Jensen, Maria D.; Engstrom, Thomas] Copenhagen Univ Hosp, Rigshosp, Dept Cardiol, Copenhagen, Denmark.
   [Fahrni, Gregor] Univl Hosp Base, Dept Cardiol, Basel, Switzerland.
   [Iglesias, Juan F.; Mach, Francois] Univ Hosp Geneva, Div Cardiol, Geneva, Switzerland.
   [van Geuns, Robert-Jan] Radboud UMC, Dept Cardiol, Nijmegen, Netherlands.
   [Ondracek, Anna S.; Lang, Irene M.] Med Univ Vienna, Dept Cardiol, Vienna, Austria.
   [Spirk, David] Bern Univ Hosp, Dept Pharmacol, Bern, Switzerland.
   [Spirk, David] Sanofi, Vernier, Switzerland.
   [Saleh, Lanja] Zurich Univ Hosp, Inst Clin Chem, Zurich, Switzerland.
   [Matter, Christian M.] Zurich Univ Hosp, Dept Cardiol, Zurich, Switzerland.
   [Daemen, Joost] Erasmus Univ, Med Ctr, Dept Cardiol, Rotterdam, Netherlands.
C3 University of Bern; University Hospital of Bern; University of Bern;
   University of Copenhagen; Rigshospitalet; University of Geneva; Radboud
   University Nijmegen; Medical University of Vienna; University of Bern;
   University Hospital of Bern; University of Zurich; University Zurich
   Hospital; University of Zurich; University Zurich Hospital; Erasmus
   University Rotterdam; Erasmus MC
RP Räber, L (通讯作者)，Bern Univ Hosp, Dept Cardiol, Freiburgstr 18, CH-3010 Bern, Switzerland.
EM lorenz.raeber@insel.ch
RI van Geuns, Robert/AAR-6386-2021; Koskinas, Konstantinos/IUQ-1965-2023;
   Häner, Jonas Dominik/H-7662-2019; Iglesias, Juan F./ABB-1115-2020
OI Häner, Jonas Dominik/0000-0002-1420-8967; Iglesias, Juan
   F./0000-0002-1669-6036; Ondracek, Anna/0000-0001-7625-3651; Heg,
   Dik/0000-0002-8766-7945; Mayr, Manuel/0000-0002-0597-829X
FU Sanofi; Regeneron; Infraredx
FX y This study was funded by Sanofi, Regeneron, and Infraredx. Regeneron
   provided alirocumab and placebo free of charge.
CR Crisby M, 2001, CIRCULATION, V103, P926, DOI 10.1161/01.cir.103.7.926
   Erlinge D, 2021, LANCET, V397, P985, DOI 10.1016/S0140-6736(21)00249-X
   Fukumoto Y, 2001, CIRCULATION, V103, P993
   Grundy SM, 2019, J AM COLL CARDIOL, V73, pE285, DOI 10.1016/j.jacc.2018.11.003
   Honda S, 2022, JACC-CARDIOVASC IMAG, V15, P709, DOI 10.1016/j.jcmg.2021.11.014
   Hong MK, 2004, CIRCULATION, V110, P928, DOI 10.1161/01.CIR.0000139858.69915.2E
   Jernberg T, 2015, EUR HEART J, V36, P1163, DOI 10.1093/eurheartj/ehu505
   Johnson TW, 2019, EUR HEART J, V40, P2566, DOI 10.1093/eurheartj/ehz332
   Kini AS, 2013, J AM COLL CARDIOL, V62, P21, DOI 10.1016/j.jacc.2013.03.058
   Komukai K, 2014, J AM COLL CARDIOL, V64, P2207, DOI 10.1016/j.jacc.2014.08.045
   Koskinas KC, 2019, J AM COLL CARDIOL, V74, P2452, DOI 10.1016/j.jacc.2019.08.010
   Koskinas KC, 2018, EUR HEART J, V39, P1172, DOI 10.1093/eurheartj/ehx566
   Libby P, 2013, NEW ENGL J MED, V368, P2004, DOI 10.1056/NEJMra1216063
   Mach F, 2020, EUR HEART J, V41, P111, DOI [10.1093/eurheartj/ehz455, 10.15829/1560-4071-2020-3826]
   Narula J, 2013, J AM COLL CARDIOL, V61, P1041, DOI 10.1016/j.jacc.2012.10.054
   Nicholls SJ, 2022, JACC-CARDIOVASC IMAG, V15, P1308, DOI 10.1016/j.jcmg.2022.03.002
   Nicholls SJ, 2018, J AM COLL CARDIOL, V72, P2012, DOI 10.1016/j.jacc.2018.06.078
   Nicholls SJ, 2016, JAMA-J AM MED ASSOC, V316, P2373, DOI 10.1001/jama.2016.16951
   Nicholls SJ, 2011, NEW ENGL J MED, V365, P2078, DOI 10.1056/NEJMoa1110874
   Nissen SE, 2006, JAMA-J AM MED ASSOC, V295, P1556, DOI 10.1001/jama.295.13.jpc60002
   Prati F, 2020, EUR HEART J, V41, P383, DOI 10.1093/eurheartj/ehz520
   Puri R, 2013, EUR HEART J, V34, P1818, DOI 10.1093/eurheartj/eht084
   Radu MD, 2016, EUROINTERVENTION, V12, pE987, DOI 10.4244/EIJV12I8A162
   Räber L, 2019, JACC-CARDIOVASC IMAG, V12, P1518, DOI 10.1016/j.jcmg.2018.08.024
   Ray KK, 2005, J AM COLL CARDIOL, V46, P1405, DOI 10.1016/j.jacc.2005.03.077
   Sabatine MS, 2017, NEW ENGL J MED, V376, P1713, DOI [10.4997/JRCPE.2017.212, 10.1056/NEJMoa1615664]
   Schwartz GG, 2018, NEW ENGL J MED, V379, P2097, DOI 10.1056/NEJMoa1801174
   Schwartz GG, 2001, JAMA-J AM MED ASSOC, V285, P1711, DOI 10.1001/jama.285.13.1711
   Stone GW, 2011, NEW ENGL J MED, V364, P226, DOI 10.1056/NEJMoa1002358
   Tearney GJ, 2012, J AM COLL CARDIOL, V59, P1058, DOI 10.1016/j.jacc.2011.09.079
   Waksman R, 2019, LANCET, V394, P1629, DOI 10.1016/S0140-6736(19)31794-5
   Zanchin C, 2021, AM HEART J, V238, P33, DOI 10.1016/j.ahj.2021.04.006
NR 32
TC 128
Z9 131
U1 18
U2 49
PU AMER MEDICAL ASSOC
PI CHICAGO
PA 330 N WABASH AVE, STE 39300, CHICAGO, IL 60611-5885 USA
SN 0098-7484
EI 1538-3598
J9 JAMA-J AM MED ASSOC
JI JAMA-J. Am. Med. Assoc.
PD MAY 10
PY 2022
VL 327
IS 18
BP 1771
EP 1781
DI 10.1001/jama.2022.5218
EA APR 2022
PG 11
WC Medicine, General & Internal
WE Science Citation Index Expanded (SCI-EXPANDED)
SC General & Internal Medicine
GA 1P8WO
UT WOS:000779463700001
PM 35368058
OA Green Published
DA 2023-11-24
ER

PT J
AU Choi, SW
   Kim, J
   Jang, GW
   Lee, YS
   Park, JS
   Lee, JM
   Kim, HO
   Chung, H
   Woo, JS
   Kim, WS
   Kim, W
AF Choi, Seung Woo
   Kim, Joan
   Jang, Gyeong Won
   Lee, Young Shin
   Park, Jin Sun
   Lee, Jung Myung
   Kim, Hyung Oh
   Chung, Hyemoon
   Woo, Jong Shin
   Kim, Woo Shik
   Kim, Weon
TI Acute Effect of Evolocumab on Lipoprotein(a) Level and Inflammation in
   Patients with Coronary Artery Disease
SO JOURNAL OF CARDIOVASCULAR DEVELOPMENT AND DISEASE
LA English
DT Article
DE coronary artery disease; evolocumab; high-sensitivity C-reactive
   protein; lipoprotein(a); low-density lipoprotein cholesterol
ID GENETICS; RISK
AB Background: Several studies have shown that high plasma lipoprotein(a) concentrations are associated with an increased risk of arteriosclerotic cardiovascular disease. Thus, Lp(a) has emerged as a new therapeutic target. Circulating proprotein convertase subtilisin/kexin type 9 (PCSK9) inhibitors are new lipid-lowering agents that reduce low-density lipoprotein cholesterol as well as Lp(a). Methods: We analyzed the short-term effects of one-time administration of evolocumab (a PCSK9 inhibitor) on the lipid profiles (especially Lp(a)) and inflammatory markers in Korean patients with coronary artery disease (CAD) who underwent percutaneous coronary intervention (PCI). Sixty-four patients with CAD who underwent PCI were enrolled in this trial. Evolocumab (140 mg) was administered to patients within 24 h after PCI. Lipid profiles and inflammatory marker levels were measured at baseline and 2 weeks later. Results: The PCSK9 inhibitor significantly reduced the baseline levels of Lp(a) (-9.2 mg/dL, p < 0.001), but high-sensitivity C-reactive protein (+0.07 mg/dL, p = 0.272) was not significantly different after 2 weeks. In patients with an Lp(a) level of 50 mg/dL or more, the Lp(a) level decreased significantly by approximately 30%, from 95.6 mg/dL to 67.0 mg/dL (p < 0.001). Conclusions: One-time PCSK9 inhibitor treatment may be effective in lowering Lp(a) levels in Korean patients in the short term.
C1 [Choi, Seung Woo; Kim, Joan; Jang, Gyeong Won; Lee, Young Shin; Lee, Jung Myung; Kim, Hyung Oh; Chung, Hyemoon; Woo, Jong Shin; Kim, Woo Shik; Kim, Weon] Kyung Hee Univ, Kyung Hee Univ Hosp, Dept Internal Med, Div Cardiol, Seoul 02447, South Korea.
   [Park, Jin Sun] Kyung Hee Univ, Grad Sch Med, Dept Med, Seoul 02447, South Korea.
C3 Kyung Hee University; Kyung Hee University Hospital; Kyung Hee
   University
RP Kim, W (通讯作者)，Kyung Hee Univ, Kyung Hee Univ Hosp, Dept Internal Med, Div Cardiol, Seoul 02447, South Korea.
EM swseungwoo@naver.com; joankim6552@hanmail.net; sculptor1232@naver.com;
   conan2010@naver.com; qkrwlstjs87@naver.com; cardioljm@gmail.com;
   hypnotica1999@hanmail.net; 111212@hanmail.net; snowba1177@hanmail.net;
   wskim1125@khu.ac.kr; mylovekw@hanmail.net
RI Kim, Hyung Oh/GQZ-5351-2022
OI Jang, Gyeongwon/0000-0002-1195-7655; Kim, Weon/0000-0003-1264-9870; Lee,
   Young Shin/0000-0002-8460-1959
CR Burgess S, 2018, JAMA CARDIOL, V3, P619, DOI 10.1001/jamacardio.2018.1470
   Dadu RT, 2014, NAT REV CARDIOL, V11, P563, DOI 10.1038/nrcardio.2014.84
   Erqou S, 2009, JAMA-J AM MED ASSOC, V302, P412, DOI 10.1001/jama.2009.1063
   Ferdinand KC, 2015, CARDIOVASC DRUG THER, V29, P295, DOI 10.1007/s10557-015-6588-3
   Nordestgaard BG, 2016, J LIPID RES, V57, P1953, DOI 10.1194/jlr.R071233
   Nordestgaard BG, 2010, EUR HEART J, V31, P2844, DOI 10.1093/eurheartj/ehq386
   Ray KK, 2019, ATHEROSCLEROSIS, V288, P194, DOI 10.1016/j.atherosclerosis.2019.06.896
   Sabatine MS, 2017, NEW ENGL J MED, V376, P1713, DOI [10.4997/JRCPE.2017.212, 10.1056/NEJMoa1615664]
   Schmidt K, 2016, J LIPID RES, V57, P1339, DOI 10.1194/jlr.R067314
   Tsimikas S, 2017, J AM COLL CARDIOL, V69, P692, DOI 10.1016/j.jacc.2016.11.042
   van der Valk FM, 2016, CIRCULATION, V134, P611, DOI 10.1161/CIRCULATIONAHA.116.020838
NR 11
TC 0
Z9 0
U1 0
U2 1
PU MDPI
PI BASEL
PA ST ALBAN-ANLAGE 66, CH-4052 BASEL, SWITZERLAND
EI 2308-3425
J9 J CARDIOVASC DEV DIS
JI J. Cardiovasc. Dev. Dis.
PD APR
PY 2022
VL 9
IS 4
AR 101
DI 10.3390/jcdd9040101
PG 6
WC Cardiac & Cardiovascular Systems
WE Science Citation Index Expanded (SCI-EXPANDED)
SC Cardiovascular System & Cardiology
GA 0T1EA
UT WOS:000786715900001
PM 35448076
OA gold, Green Published
DA 2023-11-24
ER

PT J
AU Furtado, RHM
   Fagundes, AA
   Oyama, K
   Zelniker, TA
   Tang, MA
   Kuder, JF
   Murphy, SA
   Hamer, A
   Wang, H
   Keech, AC
   Giugliano, RP
   Sabatine, MS
   Bergmark, BA
AF Furtado, Remo H. M.
   Fagundes, Antonio Aurelio, Jr.
   Oyama, Kazuma
   Zelniker, Thomas A.
   Tang, Minao
   Kuder, Julia F.
   Murphy, Sabina A.
   Hamer, Andrew
   Wang, Huei
   Keech, Anthony C.
   Giugliano, Robert P.
   Sabatine, Marc S.
   Bergmark, Brian A.
TI Effect of Evolocumab in Patients With Prior Percutaneous Coronary
   Intervention
SO CIRCULATION-CARDIOVASCULAR INTERVENTIONS
LA English
DT Article
DE cholesterol; evolocumab; human; lipoprotein; percutaneous coronary
   intervention
ID CARDIOVASCULAR EVENTS; STATIN THERAPY; OUTCOMES
AB BACKGROUND: Patients with prior percutaneous coronary intervention (PCI) are at high residual risk for multiple types of coronary events within and beyond the stented lesion. This risk might be mitigated by more intensive LDL-C (low-density lipoprotein cholesterol)-lowering beyond just with statin therapy.
   METHODS: FOURIER (Further Cardiovascular Outcomes Research With PCSK9 Inhibition in Subjects With Elevated Risk) randomized 27564 patients with stable atherosclerotic disease on statin to the PCSK9 (proprotein convertase subtilisin-kexin type 9) inhibitor evolocumab or placebo with a median follow-up of 2.2 years. The end points of interest were major adverse cardiovascular events (MACE; a composite of cardiovascular death, myocardial infarction, stroke, unstable angina or coronary revascularization), and major coronary events (a composite of coronary heart death, myocardial infarction, or coronary revascularization). We compared the risk of MACE and the magnitude of relative and absolute risk reductions with evolocumab in patients with and without prior PCI.
   RESULTS: Seventeen thousand seventy-three patients had prior PCI. In the placebo arm, those with prior PCI had higher rates of MACE (13.2% versus 8.3%; hazard ratio [HR](adj) 1.61 [95% CI, 1.42-1.84]; P<0.0001) and major coronary events (11.5% versus 6.0%; HRadj, 1.72 [95% CI, 1.49-1.99]; P<0.0001). Relative risk reductions with evolocumab were similar in patients with and without prior PCI (MACE: HR, 0.84 [0.77-0.91] versus HR, 0.88 [0.77-1.01]; 0.51; major coronary events: HR, 0.82 [0.75-0.90] versus HR, 0.88 [0.75-1.04]; P-interaction 0.42). Absolute risk reductions for MACE were 2.0% versus 0.9% (P-interaction 0.14) and for major coronary events 2.0 % versus 0.7% (P-interaction 0.045). In those with prior PCI, the effect of evolocumab on coronary revascularization (HR, 0.76 [0.69-0.85]) was directionally consistent across types of revascularization procedures: coronary artery bypass grafting (HR, 0.71 [0.54-0.94]); any PCI (HR, 0.77 [0.69-0.86]): PCI for de novo lesions (HR, 0.76 [0.66-0.88]); and PCI for stent failure or graft lesions (HR, 0.76 [0.63-0.91]).
   CONCLUSIONS: Evolocumab reduces the risk of MACE in patients with prior PCI including the risk of coronary revascularization, with directionally consistent effects across several types of revascularization procedures, including coronary artery bypass grafting and PCI for stent or graft failure.
C1 [Furtado, Remo H. M.] Hosp Israelita Albert Einstein, Acad Res Org, Sao Paulo, Brazil.
   [Furtado, Remo H. M.] Univ Sao Paulo, Inst Coracao InCor, Hosp Clin, Fac Med, Sao Paulo, Brazil.
   [Furtado, Remo H. M.; Fagundes, Antonio Aurelio, Jr.; Oyama, Kazuma; Zelniker, Thomas A.; Tang, Minao; Kuder, Julia F.; Murphy, Sabina A.; Giugliano, Robert P.; Sabatine, Marc S.; Bergmark, Brian A.] Harvard Med Sch, Brigham & Womens Hosp, Thrombolysis Myocardial Infarct TIMI Study Grp, Boston, MA 02115 USA.
   [Oyama, Kazuma] Tohoku Univ, Dept Cardiovasc Med, Grad Sch Med, Sendai, Miyagi, Japan.
   [Zelniker, Thomas A.] Vienna Gen Hosp, Div Cardiol, Vienna, Austria.
   [Zelniker, Thomas A.] Med Univ Vienna, Vienna, Austria.
   [Hamer, Andrew] Cardiol Therapeut, Oakville, ON, Canada.
   [Wang, Huei] Amgen Inc, Thousand Oaks, CA USA.
   [Keech, Anthony C.] Univ Sydney, Natl Hlth & Med Res Council, Clin Trials Ctr, Sydney Med Sch, Sydney, NSW, Australia.
C3 Hospital Israelita Albert Einstein; Universidade de Sao Paulo; Harvard
   University; Brigham & Women's Hospital; Harvard Medical School; Tohoku
   University; Medical University of Vienna; Amgen; University of Sydney
RP Bergmark, BA (通讯作者)，TIMI Study Grp, Hale Bldg Transformat Med,60 Fenwood Rd, Boston, MA 02115 USA.
EM bbergmark@bwh.harvard.edu
RI Bergmark, Brian/IQU-6222-2023; Giugliano, Robert/JAC-3169-2023;
   Zelniker, Thomas/GVT-0143-2022
OI Bergmark, Brian/0000-0003-4360-7606; Oyama, Kazuma/0000-0002-4001-7312;
   Zelniker, Thomas/0000-0002-6444-8598
FU Amgen; Lemann Foundation Cardiovascular Research Postdoctoral Fellowship
   -Harvard University/Brigham and Women's Hospital
FX The FOURIER trial (Further Cardiovascular Outcomes Research With PCSK9
   Inhibition in Subjects With Elevated Risk) received grant funding from
   Amgen. The TIMI (Thrombolysis in Myocardial Infarction) Study Group has
   an independent copy of the trial databases. The authors wrote all drafts
   of the article and take full responsibility for its content. The
   corresponding author had full access to the data and had final
   responsibility to submit it for publication. Work of authors Drs Furtado
   and Fagundes was supported by the Lemann Foundation Cardiovascular
   Research Postdoctoral Fellowship -Harvard University/Brigham and Women '
   s Hospital.
CR Alkhouli M, 2020, JAMA NETW OPEN, V3, DOI 10.1001/jamanetworkopen.2019.21326
   GAIL M, 1985, BIOMETRICS, V41, P361, DOI 10.2307/2530862
   Gibson CM, 2009, J AM COLL CARDIOL, V54, P2290, DOI 10.1016/j.jacc.2009.09.010
   Hicks KA, 2018, J AM COLL CARDIOL, V71, P1021, DOI 10.1016/j.jacc.2017.12.048
   Johnson C, 2008, AM J CARDIOL, V102, P1312, DOI 10.1016/j.amjcard.2008.07.023
   Kataruka A, 2020, J AM HEART ASSOC, V9, DOI 10.1161/JAHA.119.015317
   Koskinas KC, 2019, J AM COLL CARDIOL, V74, P2452, DOI 10.1016/j.jacc.2019.08.010
   Leucker TM, 2020, CIRCULATION, V142, P419, DOI 10.1161/CIRCULATIONAHA.120.046320
   Masoudi FA, 2017, J AM COLL CARDIOL, V69, P1427, DOI 10.1016/j.jacc.2016.12.005
   Oyama K, 2021, J AM COLL CARDIOL, V77, P259, DOI 10.1016/j.jacc.2020.11.011
   Rosenson RS, 2015, J AM COLL CARDIOL, V65, P270, DOI 10.1016/j.jacc.2014.09.088
   Sabaté M, 2016, LANCET, V387, P357, DOI 10.1016/S0140-6736(15)00548-6
   Sabatine MS, 2017, NEW ENGL J MED, V376, P1713, DOI [10.4997/JRCPE.2017.212, 10.1056/NEJMoa1615664]
   Sabatine MS, 2016, AM HEART J, V173, P94, DOI 10.1016/j.ahj.2015.11.015
   Schwartz GG, 2018, NEW ENGL J MED, V379, P2097, DOI 10.1056/NEJMoa1801174
   Scirica BM, 2020, J AM COLL CARDIOL, V75, P1095, DOI 10.1016/j.jacc.2019.12.067
   Serruys PW, 2019, EUR HEART J, V40, P2595, DOI 10.1093/eurheartj/ehz453
   Serruys PWJC, 2002, JAMA-J AM MED ASSOC, V287, P3215, DOI 10.1001/jama.287.24.3215
   Spadaccio C, 2020, CARDIOVASC RES, V116, P505, DOI 10.1093/cvr/cvz214
   Stefanini GG, 2013, NEW ENGL J MED, V368, P254, DOI 10.1056/NEJMra1210816
   Sud M, 2020, J AM COLL CARDIOL, V76, P1440, DOI 10.1016/j.jacc.2020.07.033
   Urban D, 2013, J AM COLL CARDIOL, V62, P1401, DOI 10.1016/j.jacc.2013.07.056
NR 22
TC 4
Z9 4
U1 1
U2 5
PU LIPPINCOTT WILLIAMS & WILKINS
PI PHILADELPHIA
PA TWO COMMERCE SQ, 2001 MARKET ST, PHILADELPHIA, PA 19103 USA
SN 1941-7640
EI 1941-7632
J9 CIRC-CARDIOVASC INTE
JI Circ.-Cardiovasc. Interv.
PD MAR
PY 2022
VL 15
IS 3
AR e011382
DI 10.1161/CIRCINTERVENTIONS.121.011382
PG 10
WC Cardiac & Cardiovascular Systems
WE Science Citation Index Expanded (SCI-EXPANDED)
SC Cardiovascular System & Cardiology
GA ZR0HG
UT WOS:000767474300008
PM 35209731
OA Bronze
DA 2023-11-24
ER

PT J
AU Ota, H
   Omori, H
   Kawasaki, M
   Hirakawa, A
   Matsuo, H
AF Ota, Hideaki
   Omori, Hiroyuki
   Kawasaki, Masanori
   Hirakawa, Akihiro
   Matsuo, Hitoshi
TI Clinical impact of PCSK9 inhibitor on stabilization and regression of
   lipid-rich coronary plaques: a near-infrared spectroscopy study
SO EUROPEAN HEART JOURNAL-CARDIOVASCULAR IMAGING
LA English
DT Article
DE near-infrared spectroscopy; PCSK9 inhibitor; lipid-rich plaque;
   lipid-lowering therapy
ID EXPERT CONSENSUS DOCUMENT; FIBROUS-CAP THICKNESS; INTRAVASCULAR
   ULTRASOUND; STATIN THERAPY; DISEASE; ATORVASTATIN; PITAVASTATIN;
   CHOLESTEROL; ACQUISITION; PRAVASTATIN
AB Aims This study aimed to determine the effects of a proprotein convertase subtilisin-kexin type 9 inhibitor (PCSK9i) on coronary plaque volume and lipid components in patients with a history of coronary artery disease (CAD). Methods and results This prospective, open-label, single-centre study analysed non-culprit coronary segments using near-infrared spectroscopy-intravascular ultrasound (NIRS-IVUS) at baseline and follow-up angiography. Following changes in the lipid-lowering treatment based on the most recent guideline, the enrolled subjects were divided into two groups: treatment with PCSK9i and statins (PCSK9i: 21 patients and 40 segments) and statins only (control: 32 patients and 50 segments). The absolute and percent LDL-C reductions were significantly greater in the PCSK9i group than in the control group (between group difference: 59.3 mg/dL and 46.4%; P < 0.001 for both). The percent reduction in normalized atheroma volume and absolute reduction in percent atheroma volume (PAV) were also significantly greater in the PCSK9i group (P < 0.001 for both). Furthermore, the PCSK9i group showed greater regression of maximal lipid core burden index for each of the 4-mm segments (maxLCBI4mm) than the control group (57.0 vs. 25.5; P = 0.010). A significant linear correlation was found between the percent changes in LDL-C and maxLCBI4mm (r = 0.318; P = 0.002), alongside the reduction in PAV (r = 0.386; P < 0.001). Conclusion The lipid component of non-culprit coronary plaques was significantly decreased by PCSK9i. The effects of statin combined with PCSK9i might be attributed to the stabilization and regression of residual vulnerable coronary plaques in patients with CAD.
C1 [Ota, Hideaki; Omori, Hiroyuki; Kawasaki, Masanori; Matsuo, Hitoshi] Gifu Heart Ctr, Dept Cardiol, 4-14-4 Yabuta Minami, Gifu 5008384, Japan.
   [Hirakawa, Akihiro] Tokyo Med & Dent Univ, Clin Res Ctr, Div Biostat & Data Sci, Tokyo, Japan.
C3 Tokyo Medical & Dental University (TMDU)
RP Ota, H (通讯作者)，Gifu Heart Ctr, Dept Cardiol, 4-14-4 Yabuta Minami, Gifu 5008384, Japan.
EM hide-o-5217@live.jp
RI Omori, Hiroyuki/ISB-7900-2023
OI Ota, Hideaki/0000-0002-3372-8263
CR Baigent C, 2010, LANCET, V376, P1670, DOI 10.1016/S0140-6736(10)61350-5
   Bustos C, 1998, J AM COLL CARDIOL, V32, P2057, DOI 10.1016/S0735-1097(98)00487-2
   Cannon CP, 2004, NEW ENGL J MED, V350, P1495, DOI 10.1056/NEJMoa040583
   Dohi T, 2010, ATHEROSCLEROSIS, V210, P497, DOI 10.1016/j.atherosclerosis.2009.12.001
   Grundy SM, 2019, J AM COLL CARDIOL, V73, pE285, DOI 10.1016/j.jacc.2018.11.003
   Hattori K, 2012, JACC-CARDIOVASC IMAG, V5, P169, DOI 10.1016/j.jcmg.2011.11.012
   Hiro T, 2009, J AM COLL CARDIOL, V54, P293, DOI 10.1016/j.jacc.2009.04.033
   Kini AS, 2013, J AM COLL CARDIOL, V62, P21, DOI 10.1016/j.jacc.2013.03.058
   Mach F, 2020, EUR HEART J, V41, P111, DOI [10.1093/eurheartj/ehz455, 10.15829/1560-4071-2020-3826]
   Mintz GS, 2011, EUROINTERVENTION, V6, P1123, DOI 10.4244/EIJV6I9A195
   Mintz GS, 2001, J AM COLL CARDIOL, V37, P1478, DOI 10.1016/S0735-1097(01)01175-5
   Nakamura H, 2006, LANCET, V368, P1155, DOI 10.1016/S0140-6736(06)69472-5
   Nicholls SJ, 2018, J AM COLL CARDIOL, V72, P2012, DOI 10.1016/j.jacc.2018.06.078
   Nicholls SJ, 2016, JAMA-J AM MED ASSOC, V316, P2373, DOI 10.1001/jama.2016.16951
   Nishiguchi T, 2018, JACC-CARDIOVASC IMAG, V11, P829, DOI 10.1016/j.jcmg.2017.07.011
   Okazaki S, 2004, CIRCULATION, V110, P1061, DOI 10.1161/01.CIR.0000140261.58966.A4
   Oni-Orisan A, 2018, CIRC-GENOM PRECIS ME, V11, DOI 10.1161/CIRCGEN.117.002043
   Ota H, 2016, EUR HEART J-CARD IMG, V17, P821, DOI 10.1093/ehjci/jev221
   Park SJ, 2016, J AM COLL CARDIOL, V67, P1772, DOI 10.1016/j.jacc.2016.02.014
   Pu J, 2012, EUR HEART J, V33, P372, DOI 10.1093/eurheartj/ehr387
   Sabatine MS, 2017, NEW ENGL J MED, V376, P1713, DOI [10.4997/JRCPE.2017.212, 10.1056/NEJMoa1615664]
   Schwartz GG, 2018, NEW ENGL J MED, V379, P2097, DOI 10.1056/NEJMoa1801174
   Stone GW, 2011, NEW ENGL J MED, V364, P226, DOI 10.1056/NEJMoa1002358
   Taguchi I, 2018, CIRCULATION, V137, P1997, DOI 10.1161/CIRCULATIONAHA.117.032615
   Takarada S, 2009, ATHEROSCLEROSIS, V202, P491, DOI 10.1016/j.atherosclerosis.2008.05.014
   Tonkin A, 1998, NEW ENGL J MED, V339, P1349
   Tsujita K, 2015, J AM COLL CARDIOL, V66, P495, DOI 10.1016/j.jacc.2015.05.065
NR 27
TC 17
Z9 18
U1 0
U2 9
PU OXFORD UNIV PRESS
PI OXFORD
PA GREAT CLARENDON ST, OXFORD OX2 6DP, ENGLAND
SN 2047-2404
EI 2047-2412
J9 EUR HEART J-CARD IMG
JI Eur. Heart J.-Cardiovasc. Imaging
PD JAN 24
PY 2022
VL 23
IS 2
BP 217
EP 228
DI 10.1093/ehjci/jeab034
PG 12
WC Cardiac & Cardiovascular Systems; Radiology, Nuclear Medicine & Medical
   Imaging
WE Science Citation Index Expanded (SCI-EXPANDED)
SC Cardiovascular System & Cardiology; Radiology, Nuclear Medicine &
   Medical Imaging
GA ZI2NI
UT WOS:000761463100023
PM 33637979
DA 2023-11-24
ER

PT J
AU Jiang, W
   Liang, JS
   Xiong, M
   Dong, YQ
AF Jiang, Wei
   Liang, Jiangshui
   Xiong, Meng
   Dong, Yongqiang
TI Efficacy of flaxseed oil compared with fish oil supplementation in the
   treatment of coronary heart disease: a retrospective study
SO JOURNAL OF THORACIC DISEASE
LA English
DT Article
DE Coronary heart disease (CHD); flaxseed oil; omega-3 fatty acids
ID OXIDATIVE STRESS; DOUBLE-BLIND; ATHEROSCLEROSIS; PREVENTION; GLUCOSE;
   MEN; OMEGA-3-FATTY-ACIDS; EPIDEMIOLOGY; STATEMENT; WOMEN
AB Background: Many studies have demonstrated the beneficial effects of omega-3 fatty acids in animal models and human diseases. Compared with commonly used fish oil, flaxseed oil has better palatability. However, the relative efficacy of the two types of oil on the cardiovascular health of type 2 diabetes mellitus (T2DM) patients with coronary heart disease (CHD) is unclear. Methods: This was a retrospective study based on the prospectively maintained database of Hubei Provincial Hospital of Traditional Chinese Medicine. Patients meeting the inclusion criteria were enrolled and then divided into two groups: the flaxseed oil group received 1,000 mg flaxseed oil, which contains 400 mg of alpha-Linolenic acid, as their omega-3 fatty acid source; the fish oil group received 1,000 mg of fish oil, which contains 250 mg of eicosapentaenoic acid and 150 mg of docosahexaenoic acid. The primary outcome was cardiovascular risk biomarker changes between the two groups. P values less than 0.05 were considered statistically significant. Results: A total of 120 patients were enrolled in the present study: 60 in the flaxseed oil group and 60 in the fish oil group. After a median follow-up of 10.0 weeks (95% CI: 8.4-11.6 weeks), flaxseed oil was found to be significantly better at reducing serum insulin levels and high-sensitivity C-reactive protein (hs-CRP) levels than fish oil (P=0.03 and P=0.02, respectively). The effects of flaxseed oil and fish oil on homeostatic model assessment for insulin resistance (HOMA-IR), fasting plasma glucose (FPG); body weight, and body mass index (BMI) were found to be similar. Moreover, patients who received flaxseed oil tended to have a better overall survival than those who received fish oil, although the difference was not statistically significant (P=0.067). Conclusions: Compared with fish oil, flaxseed oil was more effective in reducing serum insulin levels and hs-CRP levels for T2DM patients with CHD. For these patients, flaxseed oil might become a novel choice.
C1 [Jiang, Wei; Liang, Jiangshui; Xiong, Meng; Dong, Yongqiang] Hubei Prov Hosp Tradit Chinese Med, Dept Thorac Surg, Wuhan, Peoples R China.
RP Dong, YQ (通讯作者)，Hubei Prov Hosp Tradit Chinese Med, Dept Thorac Surg, Wuhan, Peoples R China.
EM xxwkdyq@163.com
RI Dong, Yong Qiang/G-5057-2011
CR Abdul-Ghani MA, 2019, CURR VASC PHARMACOL, V17, P153, DOI 10.2174/1570161115666171010115119
   Agh F, 2017, ARCH IRAN MED, V20, P28, DOI 0172001/AIM.007
   Amer Diabet Assoc, 2013, DIABETES CARE, V36, pS67, DOI [10.2337/dc10-S062, 10.2337/dc12-s064, 10.2337/dc13-S067, 10.2337/dc14-S081, 10.2337/dc10-S011, 10.2337/dc13-S011, 10.2337/dc11-S011, 10.2337/dc11-S062]
   Barre D E, 2016, Endocr Regul, V50, P183, DOI 10.1515/enr-2016-0020
   Booth GL, 2006, LANCET, V368, P29, DOI 10.1016/S0140-6736(06)68967-8
   Borges MC, 2017, REV BRAS REUMATOL, V57, P526, DOI [10.1016/j.rbr.2016.08.002, 10.1016/j.rbre.2016.09.014]
   BROX JH, 1983, ACTA MED SCAND, V213, P137
   Bundhun PK, 2017, MEDICINE, V96, DOI [10.1097/MD.0000000000007022, 10.1097/MD.0000000000007140]
   CUNNANE SC, 1995, AM J CLIN NUTR, V61, P62, DOI 10.1093/ajcn/61.1.62
   CUNNANE SC, 1993, BRIT J NUTR, V69, P443, DOI 10.1079/BJN19930046
   Deckelbaum RJ, 2008, AM J CLIN NUTR, V87, p2010S, DOI 10.1093/ajcn/87.6.2010S
   Derosa G, 2016, BIOFACTORS, V42, P316, DOI 10.1002/biof.1277
   García-López S, 2016, J PEDIATR ENDOCR MET, V29, P1143, DOI 10.1515/jpem-2015-0324
   Luepker RV, 2003, CIRCULATION, V108, P2543, DOI 10.1161/01.CIR.0000100560.46946.EA
   Luo J, 1998, DIABETES CARE, V21, P717, DOI 10.2337/diacare.21.5.717
   Micha R, 2017, JAMA-J AM MED ASSOC, V317, P912, DOI 10.1001/jama.2017.0947
   MORI TA, 1994, AM J CLIN NUTR, V59, P1060, DOI 10.1093/ajcn/59.5.1060
   Oner G, 2013, J OBSTET GYNAECOL, V33, P289, DOI 10.3109/01443615.2012.751365
   Paneni F, 2014, CARDIOVASC DIAGN THE, V4, P324, DOI 10.3978/j.issn.2223-3652.2014.08.02
   Paneni F, 2013, EUR HEART J, V34, P2436, DOI 10.1093/eurheartj/eht149
   Pisprasert V, 2013, DIABETES CARE, V36, P845, DOI 10.2337/dc12-0840
   Polus A, 2016, BBA-MOL CELL BIOL L, V1861, P1746, DOI 10.1016/j.bbalip.2016.08.005
   Prasad K, 2008, ATHEROSCLEROSIS, V197, P34, DOI 10.1016/j.atherosclerosis.2007.07.043
   Prasad K, 2016, CURR PHARM DESIGN, V22, P214, DOI 10.2174/1381612822666151112151130
   RAPER NR, 1992, J AM COLL NUTR, V11, P304
   Raygan F, 2019, PHYTOTHER RES, V33, P1943, DOI 10.1002/ptr.6393
   Ross R, 1999, AM HEART J, V138, pS419, DOI 10.1016/S0002-8703(99)70266-8
   Soleimani A, 2017, CLIN NUTR, V36, P79, DOI 10.1016/j.clnu.2015.11.003
   Soleimani Z, 2017, J DIABETES COMPLICAT, V31, P1394, DOI 10.1016/j.jdiacomp.2017.06.010
   Tsuchiya Y, 2016, EUR J APPL PHYSIOL, V116, P1179, DOI 10.1007/s00421-016-3373-3
   von Bibra H, 2013, HORM METAB RES, V45, P449, DOI 10.1055/s-0033-1333752
   von Elm E, 2008, J CLIN EPIDEMIOL, V61, P344, DOI [10.1016/j.jclinepi.2007.11.008, 10.2471/BLT.07.045120]
   Zhang X, 2014, HORM METAB RES, V46, P126, DOI 10.1055/s-0033-1355398
NR 33
TC 1
Z9 1
U1 1
U2 9
PU AME PUBLISHING COMPANY
PI SHATIN
PA FLAT-RM C 16F, KINGS WING PLAZA 1, NO 3 KWAN ST, SHATIN, HONG KONG
   00000, PEOPLES R CHINA
SN 2072-1439
EI 2077-6624
J9 J THORAC DIS
JI J. Thorac. Dis.
PD FEB
PY 2022
VL 14
IS 2
BP 396
EP 404
DI 10.21037/jtd-22-26
EA JAN 2022
PG 9
WC Respiratory System
WE Science Citation Index Expanded (SCI-EXPANDED)
SC Respiratory System
GA ZN4UW
UT WOS:000757488500001
PM 35280463
OA Green Published, gold
DA 2023-11-24
ER

PT J
AU Liu, Y
   Han, B
AF Liu, Yi
   Han, Bing
TI Efficacy evaluation of PCSK9 monoclonal antibody (Evolocumab) in
   combination with Rosuvastatin and Ezetimibe on cholesterol levels in
   patients with coronary heart disease (CHD): A retrospective analysis
   from a single center in China
SO TRANSPLANT IMMUNOLOGY
LA English
DT Article
DE Combined administration; PCSK inhibitor; Evolocumab; LDL-C; LP(a)
ID COST-EFFECTIVENESS; STATIN THERAPY; RISK; LIPOPROTEIN(A); TRIGLYCERIDES;
   REDUCTION; OUTCOMES; TRIAL
AB Background and purpose: Proprotein convertase subtilisin-kexin type 9(PCSK9) monoclonal antibody (Mab; Evolocumab) has been reported to inhibit low-density lipoprotein cholesterol (LDL-C) and Lipoprotein(a) [LP(a)] in coronary heart diseases (CHD) patients in America, Europe and Japan. However, little is known about the effect of Evolocumab in Chinese population. This retrospective study in Chinese CHD patients compared the efficacy without or with Evolocumab therapy added to the conventional treatment with a statin (Rosuvastatin) and a gut cholesterol absorption inhibitor (Ezetimibe).
   Methods: CHD patients from our hospital were divided into three therapeutic groups, A) the statin monotherapy group (10 mg Rosuvastatin every night); B) the statin/cholesterol absorption inhibitor group (10 mg Rosuvastatin and 10 mg Ezetimibe daily); and C) the triple therapy with PCSK9 Mab group (10 mg Rosuvastatin daily, 10 mg Ezetimibe daily, and 140 mg Evolocumab once 2 weeks). The plasma lipid data were collected at 0, 4, 12, and 24 Week(s). The Graphpad Prism 7 program was used to perform all the statistical analysis.
   Results: Out of 103 patients 91 were eligible for further evaluation with 31 in group A, 31 in group B, and 29 in group C. The plasma LDL-C levels were reduced only by 33.82% in the Rosuvastatin monotherapy group, 52.13% in the Rosuvastatin/Ezetimibe group, and 73.59% in the Evolocumab/Rosuvastatin/Ezetimibe group (P < 0.0001) at 24 weeks compared to the prior therapy levels. Neither the statin therapy alone (5.95%; P = 0.6), nor the double therapy (5.27%; P = 0.7) affected LP(a) levels. In contrast, addition of Evolocumab to the double therapy significantly decreased LP(a) level by 37.2% (P < 0.0001).
   Conclusion: Addition of Evolocumab to the standard double therapy in Chinese CHD patients improved the efficacy in LDL-C reduction when compared to Rosuvastatin alone or in Rosuvastatin/Ezetimibe double therapy. Furthermore, the addition of Evolocumab lowered LP(a) level in Chinese CHD patients.
C1 [Liu, Yi; Han, Bing] Xuzhou Cent Hosp, Cardiac Diag & Treatment Ctr, MM, Xuzhou, Jiangsu, Peoples R China.
RP Han, B (通讯作者)，Xuzhou Cent Hosp, Xuzhou 221009, Jiangsu, Peoples R China.
EM dw566855@126.com
CR Blom DJ, 2014, NEW ENGL J MED, V370, P1809, DOI 10.1056/NEJMoa1316222
   Boden WE, 2011, NEW ENGL J MED, V365, P2255, DOI 10.1056/NEJMoa1107579
   Burgess S, 2018, JAMA CARDIOL, V3, P619, DOI 10.1001/jamacardio.2018.1470
   Crosby J, 2014, NEW ENGL J MED, V371, P22, DOI 10.1056/NEJMoa1307095
   Dicembrini I, 2019, J ENDOCRINOL INVEST, V42, P1029, DOI 10.1007/s40618-019-01019-4
   Erqou S, 2009, JAMA-J AM MED ASSOC, V302, P412, DOI 10.1001/jama.2009.1063
   Ference BA, 2012, J AM COLL CARDIOL, V60, P2631, DOI 10.1016/j.jacc.2012.09.017
   Furberg CD, 2002, JAMA-J AM MED ASSOC, V288, P2998, DOI 10.1001/jama.288.23.2998
   Gitt AK, 2017, ATHEROSCLEROSIS, V266, P158, DOI 10.1016/j.atherosclerosis.2017.08.013
   Giugliano RP, 2018, CIRCULATION, V137, P1571, DOI 10.1161/CIRCULATIONAHA.117.030950
   Hajar R, 2019, HEART VIEWS, V20, P74, DOI 10.4103/HEARTVIEWS.HEARTVIEWS_59_19
   Houston M, 2018, THER ADV CARDIO DIS, V12, P85, DOI 10.1177/1753944717743920
   Kamstrup PR, 2009, JAMA-J AM MED ASSOC, V301, P2331, DOI 10.1001/jama.2009.801
   Kazi DS, 2016, JAMA-J AM MED ASSOC, V316, P743, DOI 10.1001/jama.2016.11004
   Koba S, 2020, J ATHEROSCLER THROMB, V27, P471, DOI 10.5551/jat.50963
   Kodera S, 2018, CIRC J, V82, P2602, DOI 10.1253/circj.CJ-17-1455
   Koren MJ, 2017, JAMA CARDIOL, V2, P598, DOI 10.1001/jamacardio.2017.0747
   Lamb YN, 2020, AM J CARDIOVASC DRUG, V20, P381, DOI 10.1007/s40256-020-00421-1
   Lorenzi M, 2019, CLIN RES CARDIOL, V108, P487, DOI 10.1007/s00392-018-1379-z
   Mahmood SS, 2014, LANCET, V383, P999, DOI 10.1016/S0140-6736(13)61752-3
   Nordestgaard BG, 2010, EUR HEART J, V31, P2844, DOI 10.1093/eurheartj/ehq386
   O'Donoghue ML, 2019, CIRCULATION, V139, P1483, DOI 10.1161/CIRCULATIONAHA.118.037184
   Ogura M, 2018, J CARDIOL, V71, P1, DOI 10.1016/j.jjcc.2017.07.002
   Reiner Z, 2017, NAT REV CARDIOL, V14, P401, DOI 10.1038/nrcardio.2017.31
   Sabatine MS, 2017, NEW ENGL J MED, V376, P1713, DOI [10.4997/JRCPE.2017.212, 10.1056/NEJMoa1615664]
   Saeed A, 2018, J AM COLL CARDIOL, V72, P156, DOI 10.1016/j.jacc.2018.04.050
   Schmidt K, 2016, J LIPID RES, V57, P1339, DOI 10.1194/jlr.R067314
   Schulman Kevin A, 2017, Am Heart J, V189, P200, DOI 10.1016/j.ahj.2017.05.001
   Shah P, 2018, CURR CARDIOL REP, V20, DOI 10.1007/s11886-018-0993-8
   Shapiro MD, 2019, J AM HEART ASSOC, V8, DOI 10.1161/JAHA.118.010932
   Thompson PD, 2016, J AM COLL CARDIOL, V67, P2395, DOI 10.1016/j.jacc.2016.02.071
   Tsimikas S, 2017, J AM COLL CARDIOL, V69, P692, DOI 10.1016/j.jacc.2016.11.042
   Valdes-Marquez E, 2019, NEUROLOGY, V92, pE1176, DOI 10.1212/WNL.0000000000007091
   Vasquez N, 2019, CURR CARDIOL REP, V21, DOI 10.1007/s11886-019-1182-0
   Wu NQ, 2018, LIPIDS HEALTH DIS, V17, DOI 10.1186/s12944-018-0909-z
   Xu Q, 2021, CURR MED CHEM, V28, P1025, DOI 10.2174/0929867327666200505091738
   Zhang B, 2008, ATHEROSCLEROSIS, V201, P353, DOI 10.1016/j.atherosclerosis.2008.02.024
NR 37
TC 4
Z9 4
U1 0
U2 7
PU ELSEVIER
PI AMSTERDAM
PA RADARWEG 29, 1043 NX AMSTERDAM, NETHERLANDS
SN 0966-3274
EI 1878-5492
J9 TRANSPL IMMUNOL
JI Transpl. Immunol.
PD APR
PY 2022
VL 71
AR 101444
DI 10.1016/j.trim.2021.101444
EA JAN 2022
PG 7
WC Immunology; Transplantation
WE Science Citation Index Expanded (SCI-EXPANDED)
SC Immunology; Transplantation
GA YL6WD
UT WOS:000746028600005
PM 34375677
DA 2023-11-24
ER

PT J
AU Ebid, AHIM
   Genina, YMF
   Al-Jendy, AMA
   El-Sawy, AM
AF Ebid, Abdel-Hameed Ibrahim Mohamed
   Genina, Yasmine Magdy Fahim
   Al-Jendy, Abdul-Majeed Abdulfattah
   El-Sawy, Amira Mohamed
TI Efficacy and Safety of Atorvastatin 40 mg versus Rosuvastatin 20 mg in
   Patients with Type 2 Diabetes Mellitus and Previous Acute Coronary
   Syndrome: A Randomized Clinical Trial
SO CLINICAL DIABETOLOGY
LA English
DT Article
DE Acute coronary syndrome; diabetes mellitus; high-intensity statin
   therapy; atorvastatin; rosuvastatin
ID CARDIOVASCULAR-DISEASE; STATINS; DYSLIPIDEMIA; MANAGEMENT; MECHANISMS;
   UPDATE
AB Background: The purpose of this study was to compare the efficacy and safety of high-dose atorvastatin (40 mg) versus high-dose rosuvastatin (20 mg) in Egyptian patients with type 2 diabetes and previous acute coronary syndrome history.
   Materials and methods: This open-labeled prospective, randomized clinical trial compared once daily atorvastatin 40 mg (Ator((R))) versus once daily rosuvastatin 20 mg (Crestor((R))). The primary outcome was the 50% reduction in low-density lipoprotein cholesterol levels at 12 weeks. The secondary outcome was the achievement of low-density lipoprotein cholesterol level < 55 mg/dL.
   Results: A total number of 108 patients had a significant percentage of improvement in atorvastatin arm (n = 59) and rosuvastatin arm (n = 49) in low-density lipoprotein cholesterol, total cholesterol, triglycerides, and high-density lipoprotein-cholesterol achieved (p <= 0.05). In atorvastatin arm, 32.2% of patients achieved fifty percent reduction in low-density lipoprotein cholesterol while 34.7% of patients in rosuvastatin arm (p > 0.05). Twenty percent of patients achieved low-density lipoprotein cholesterol < 55 mg/dL in atorvastatin group compared to eighteen percent only in rosuvastatin group (p > 0.05). Regarding safety, the mean difference in liver transaminases was non -significant between the two groups (p > 0.05). Muscular symptoms were experienced by 1.7% patients receiving atorvastatin 40 mg and 10.2% of those receiving rosuvastatin 20 mg (p > 0.05).
   Conclusions: In Egyptian context, both high doses statin therapy were comparable regarding efficacy and safety in patients with type 2 diabetes and previous history of acute coronary syndrome.
C1 [Ebid, Abdel-Hameed Ibrahim Mohamed; Genina, Yasmine Magdy Fahim; El-Sawy, Amira Mohamed] Helwan Univ, Dept Pharm Practice, Fac Pharm, Cairo, Egypt.
   [Al-Jendy, Abdul-Majeed Abdulfattah] Cairo Univ, Fac Med, Giza, Egypt.
C3 Egyptian Knowledge Bank (EKB); Helwan University; Egyptian Knowledge
   Bank (EKB); Cairo University
RP Genina, YMF (通讯作者)，Helwan Univ, Fac Pharm, Cairo, Egypt.
EM yasmine.genina@pharm.helwan.edu.eg
FU cardiology clinics at National Heart Institute, Cairo, Egypt
FX This study was supported by cardiology clinics at National Heart
   Institute, Cairo, Egypt. The authors would like to extend appreciation
   to National Heart Institute for data arrangement and gratefully
   acknowl-edge the patients who participated in this study.
CR [Anonymous], 2010, DIABETES CARE, DOI DOI 10.2337/dc10-S011
   Armitage J, 2007, LANCET, V370, P1781, DOI 10.1016/S0140-6736(07)60716-8
   Bader T, 2012, J HEPATOL, V56, P305, DOI 10.1016/j.jhep.2011.08.016
   Barakat Lolwa, 2013, ISRN Pharmacol, V2013, P146579, DOI 10.1155/2013/146579
   Bashandy Mohamed S., 2019, SCI J AL AZHAR MEDIC, V3, P625
   Bates TR, 2009, EXPERT OPIN PHARMACO, V10, P2973, DOI 10.1517/14656560903376186
   Clearfield MB, 2006, TRIALS, V7, DOI 10.1186/1745-6215-7-35
   Cleeman JI, 2001, JAMA-J AM MED ASSOC, V285, P2486, DOI 10.1001/jama.285.19.2486
   Rocha KC, 2018, EXPERT OPIN DRUG MET, V14, P613, DOI 10.1080/17425255.2018.1482276
   Ginsberg HN, 2006, J CLIN ENDOCR METAB, V91, P383, DOI 10.1210/jc.2005-2084
   Grundy SM, 2019, J AM COLL CARDIOL, V73, pE285, DOI 10.1016/j.jacc.2018.11.003
   Handelsman Y, 2020, ENDOCR PRACT, V26, P1196, DOI 10.4158/CS-2020-0490
   Her AY, 2010, J CARDIOVASC PHARM T, V15, P167, DOI 10.1177/1074248409357922
   Khavandi M, 2017, CURR CARDIOL REP, V19, DOI 10.1007/s11886-017-0818-1
   Mach F, 2020, EUR HEART J, V41, P111, DOI [10.1093/eurheartj/ehz455, 10.15829/1560-4071-2020-3826]
   Morisky DE, 2011, J CLIN EPIDEMIOL, V64, P255, DOI 10.1016/j.jclinepi.2010.09.002
   Ndrepepa G., 2021, J LAB PRECIS MED, V6, P6, DOI [10.21037/jlpm-20-93, DOI 10.21037/JLPM-20-93]
   Newman CB, 2019, ARTERIOSCL THROM VAS, V39, pE38, DOI 10.1161/ATV.0000000000000073
   Oesterle A, 2017, CIRC RES, V120, P229, DOI 10.1161/CIRCRESAHA.116.308537
   Park Jong-Seon, 2010, Korean Journal of Internal Medicine, V25, P27, DOI 10.3904/kjim.2010.25.1.27
   Pitt B, 2012, AM J CARDIOL, V109, P1239, DOI 10.1016/j.amjcard.2011.12.015
   Qu HY, 2009, PHARM RES-DORDR, V26, P958, DOI 10.1007/s11095-008-9798-6
   Rosa GM, 2014, EUR J CLIN INVEST, V44, P501, DOI 10.1111/eci.12255
   Rosenson RS, 2014, J CLIN LIPIDOL, V8, pS58, DOI 10.1016/j.jacl.2014.03.004
   Ruiz-Iruela C, 2018, PLOS ONE, V13, DOI 10.1371/journal.pone.0205430
   Saku K, 2011, CIRC J, V75, P1493, DOI 10.1253/circj.CJ-10-1281
   Schofield JD, 2016, DIABETES THER, V7, P203, DOI 10.1007/s13300-016-0167-x
   Taskinen MR, 2003, DIABETOLOGIA, V46, P733, DOI 10.1007/s00125-003-1111-y
   Vergès B, 2015, DIABETOLOGIA, V58, P886, DOI 10.1007/s00125-015-3525-8
   Wang CCL, 2016, CIRCULATION, V133, P2459, DOI 10.1161/CIRCULATIONAHA.116.022194
   Ward NC, 2019, CIRC RES, V124, P328, DOI 10.1161/CIRCRESAHA.118.312782
NR 31
TC 0
Z9 0
U1 0
U2 2
PU VIA MEDICA
PI GDANSK
PA UL SWIETOKRZYSKA 73, 80-180 GDANSK, POLAND
SN 2450-8187
J9 CLIN DIABETOL
JI Clin. Diabetol.
PY 2022
VL 11
IS 3
BP 165
EP 174
DI 10.5603/DK.a2022.0021
PG 10
WC Endocrinology & Metabolism
WE Emerging Sources Citation Index (ESCI)
SC Endocrinology & Metabolism
GA 2T9MX
UT WOS:000822791400001
OA gold
DA 2023-11-24
ER

PT J
AU Landmesser, U
   Lindgren, P
   Hagström, E
   Hout, B
   Villa, G
   Pemberton-Ross, P
   Arellano, J
   Svensson, ME
   Sibartie, M
   Fonarow, GC
AF Landmesser, Ulf
   Lindgren, Peter
   Hagstrom, Emil
   Hout, Ben van
   Villa, Guillermo
   Pemberton-Ross, Peter
   Arellano, Jorge
   Svensson, Maria Eriksson
   Sibartie, Mahendra
   Fonarow, Gregg C.
TI Cost-effectiveness of proprotein convertase subtilisin/kexin type 9
   inhibition with evolocumab in patients with a history of myocardial
   infarction in Sweden
SO EUROPEAN HEART JOURNAL-QUALITY OF CARE AND CLINICAL OUTCOMES
LA English
DT Article
DE Cost-effectiveness; Evolocumab; Low-density lipoprotein cholesterol;
   Myocardial infarction; PCSK9 inhibitors; Statins
ID CARDIOVASCULAR EVENTS; HIGH-RISK; LDL-C; PCSK9 INHIBITION; STATIN
   THERAPY; SAFETY; DISEASE; HYPERCHOLESTEROLEMIA; HYPERLIPIDEMIA;
   POPULATION
[truncated: 4,139,648 more chars]
